# Supplementary material for: Genomic data mining reveals a rich repertoire of transport proteins in Streptomyces
Source: BMC Genomics. 2016 Aug 22;17(Suppl 7):510. doi: 10.1186/s12864-016-2899-4 (PMC5001237; doi:10.1186/s12864-016-2899-4)
Supplement: Additional file 1: — A detailed description of transporters in eleven Streptomyces genomes. The file includs protein IDs, names, annotations, protein lengths, Pfam domains, number of TMSs, and their homologs in TCDB with the BLASTP E-value. (XLSX 918 kb) [file 12864_2016_2899_MOESM1_ESM.xlsx]

## Sheet: SACTE
TC_Class	TC_Subclass	TC_Family	Id	Name	Product	Length	TCDB_Hit	Evalue	Pfam	TMS
1: Channels/Proes	1.A: α-Type Channels	1.A.1:The Voltage-gated Ion Channel (VIC) Superfamily	gi|345003439|ref|YP_004806293.1|	SACTE_5969	Ion transport 2 domain-containing protein	168	1.A.1.1.1 Voltage-gated potassium channel OS=Streptomyces lividans GN=kcsA PE=1 SV=1	6e-28	PF07885.10;Ion_trans_2	3
			gi|345000805|ref|YP_004803659.1|	SACTE_3253	TrkA-N domain-containing protein	370	1.A.1.13.2 Calcium-gated potassium channel mthK - Methanobacterium thermoautotrophicum.	4e-16	PF07885.10;Ion_trans_2|PF02254.12;TrkA_N	3
			gi|345000584|ref|YP_004803438.1|	SACTE_3030	Ion transport protein	320	1.A.1.14.1 Hypothetical protein BH1501 - Bacillus halodurans.	8e-33	PF00520.25;Ion_trans	4
			gi|344998548|ref|YP_004801402.1|	SACTE_0933	Ion transport 2 domain-containing protein	225	1.A.1.17.2 Lmo2059 protein OS=Listeria monocytogenes GN=lmo2059 PE=4 SV=1	7e-16	PF07885.10;Ion_trans_2	4
		1.A.2:Inward Rectifier K+ Channel (IRK-C) Family	gi|345001366|ref|YP_004804220.1|	SACTE_3836	ABC transporter-like protein	268	1.A.2.2.2 ABC transporter related - Thermotoga lettingae (strain ATCC BAA-301 / DSM 14385 / TMO).	3e-47	PF00005.21;ABC_tran	0
		1.A.8:The Major Intrinsic Protein (MIP) Family	gi|344998700|ref|YP_004801554.1|	SACTE_1089	MIP family channel protein	263	1.A.8.2.1 GLYCEROL UPTAKE FACILITATOR PROTEIN - Bacillus subtilis.	9e-60	PF00230.14;MIP	5
			gi|344998178|ref|YP_004801032.1|	SACTE_0552	MIP family channel protein	290	1.A.8.3.1 Aquaporin Z - Escherichia coli.	9e-32	PF00230.14;MIP	6
			gi|344998102|ref|YP_004800956.1|	SACTE_0475	MIP family channel protein	281	1.A.8.9.1 AQUAPORIN 3 (31.4 KDA WATER CHANNEL PROTEIN) - Rattus norvegicus (Rat).	2e-40	PF00230.14;MIP	5
		1.A.11:The Ammonia Transporter Channel (Amt) Family	gi|345002316|ref|YP_004805170.1|	SACTE_4804	ammonium transporter	450	1.A.11.1.3 Ammonia permeases - Corynebacterium glutamicum (Brevibacterium flavum).	2e-99	PF00909.15;Ammonium_transp	11
			gi|344998992|ref|YP_004801846.1|	SACTE_1388	ammonium transporter	451	1.A.11.5.1 Ammonium transporter - Archaeoglobus fulgidus.	1e-79	PF00909.15;Ammonium_transp	11
		1.A.22:The Large Conductance Mechanosensitive Ion Channel (MscL) Family	gi|345001459|ref|YP_004804313.1|	SACTE_3930	large conductance mechanosensitive channel protein	156	1.A.22.1.2 Large-conductance mechanosensitive channel - Mycobacterium tuberculosis.	3e-13	PF01741.12;MscL	2
		1.A.23:The Small Conductance Mechanosensitive Ion Channel (MscS) Family	gi|344999669|ref|YP_004802523.1|	SACTE_2082	mechanosensitive ion channel MscS	420	1.A.23.3.1 YKUT PROTEIN - Bacillus subtilis.	1e-26	PF00924.12;MS_channel	4
			gi|344999101|ref|YP_004801955.1|	SACTE_1499	mechanosensitive ion channel MscS	381	1.A.23.8.1 Miniconductance mechanosensitive channel OS=Escherichia coli (strain K12) GN=mscM PE=1 SV=1	6e-06	PF00924.12;MS_channel	4
		1.A.28:The Urea Transporter (UT) Family	gi|344999000|ref|YP_004801854.1|	SACTE_1396	Urea transporter	320	1.A.28.1.4 Urea transporter OS=Desulfovibrio vulgaris subsp. vulgaris (strain DP4) GN=Dvul_1892 PE=4 SV=1	4e-31	PF03253.8;UT	9
		1.A.33:The Cation Channel-forming Heat Shock Protein-70 (Hsp70) Family	gi|344999620|ref|YP_004802474.1|	SACTE_2032	MreB/Mrl family cell shape determining protein	346	1.A.33.1.2 Chaperone protein dnaK - Escherichia coli.	3e-09	PF06723.7;MreB_Mbl	0
		1.A.35:The CorA Metal Ion Transporter (MIT) Family	gi|344998713|ref|YP_004801567.1|	SACTE_1102	magnesium and cobalt transport protein CorA	328	1.A.35.1.1 Magnesium transport protein corA - Escherichia coli.	1e-17	PF01544.12;CorA	2
			gi|345001908|ref|YP_004804762.1|	SACTE_4388	Mg2 transporter protein CorA family protein	369	1.A.35.3.1 PUTATIVE MAGNESIUM AND COBALT TRANSPORT PROTEIN CORA - Methanococcus jannaschii.	6e-13	PF01544.12;CorA	2
		1.A.62:The Homotrimeric Cation Channel (TRIC) Family	gi|345002192|ref|YP_004805046.1|	SACTE_4680	hypothetical protein	223	1.A.62.3.1 Putative uncharacterized protein OS=Sulfolobus solfataricus GN=SSO0012 PE=4 SV=1	8e-27	PF03458.7;UPF0126	7
	1.B: β-Barrel Porins	1.B.12:The Autotransporter-1 (AT-1) Family	gi|344999627|ref|YP_004802481.1|	SACTE_2039	endopeptidase Clp	232	1.B.12.4.1 ATP-dependent Clp protease proteolytic subunit 1 OS=Streptomyces coelicolor GN=clpP1 PE=3 SV=1	7e-44	PF00574.17;CLP_protease	0
			gi|344999628|ref|YP_004802482.1|	SACTE_2040	endopeptidase Clp	205	1.B.12.4.1 ATP-dependent Clp protease proteolytic subunit 1 OS=Streptomyces coelicolor GN=clpP1 PE=3 SV=1	8e-88	PF00574.17;CLP_protease	0
		1.B.33:The Outer Membrane Protein Insertion Porin (Bam Complex) (OmpIP) Family	gi|345000021|ref|YP_004802875.1|	SACTE_2447	cell division ATP-binding protein FtsE	229	1.B.33.1.3 Cell division ATP-binding protein ftsE - Escherichia coli.	7e-53	PF00005.21;ABC_tran	0
	1.C: Pore-Forming Toxins (Proteins and Peptides)	1.C.82:The Pore-forming Amphipathic Helical Peptide HP(2-20) (HP2-20) Family	gi|345001481|ref|YP_004804335.1|	SACTE_3952	50S ribosomal protein L1	240	1.C.82.1.1 50S ribosomal protein L1 - Helicobacter pylori J99 (Campylobacter pylori J99).	2e-65	PF00687.15;Ribosomal_L1	0
2: Electrochemical Potential-driven Transporters	2.A: Porters (uniporters, symporters, antiporters)	2.A.1:The Major Facilitator Superfamily (MFS)	gi|345003645|ref|YP_004806499.1|	SACTE_6183	major facilitator superfamily protein	487	2.A.1.1.15 SUGAR TRANSPORTER (SUGAR TRANSPORT RELATED PROTEIN) - Sulfolobus solfataricus.	7e-21	PF00083.18;Sugar_tr	12
			gi|345002311|ref|YP_004805165.1|	SACTE_4799	sugar transporter	472	2.A.1.1.35 Glucose transport protein GlcP - Streptomyces lividans.	0	PF00083.18;Sugar_tr	12
			gi|345003746|ref|YP_004806600.1|	SACTE_6287	sugar transporter	488	2.A.1.1.41 D-xylose-proton symporter - Lactobacillus brevis.	3e-82	PF00083.18;Sugar_tr	12
			gi|345003700|ref|YP_004806554.1|	SACTE_6240	sugar transporter	506	2.A.1.1.53 Permeases of the major facilitator superfamily - Corynebacterium glutamicum (Brevibacterium flavum).	1e-70	PF00083.18;Sugar_tr	12
			gi|345001203|ref|YP_004804057.1|	SACTE_3667	major facilitator superfamily protein	424	2.A.1.2.5 LMRP INTEGRAL MEMBRANE PROTEIN - Lactococcus lactis.	2e-10	PF07690.10;MFS_1	9
			gi|344999308|ref|YP_004802162.1|	SACTE_1711	Bcr/CflA subfamily drug resistance transporter	445	2.A.1.2.7 Bicyclomycin resistance protein (Sulfonamide resistance protein) - Escherichia coli.	5e-52	PF07690.10;MFS_1	12
			gi|344998629|ref|YP_004801483.1|	SACTE_1017	major facilitator superfamily protein	573	2.A.1.2.10 Quinolone resistance protein norA - Staphylococcus aureus.	3e-07	PF07690.10;MFS_1	12
			gi|345001089|ref|YP_004803943.1|	SACTE_3548	major facilitator superfamily protein	443	2.A.1.2.10 Quinolone resistance protein norA - Staphylococcus aureus.	8e-07	PF07690.10;MFS_1	10
			gi|344999281|ref|YP_004802135.1|	SACTE_1683	major facilitator superfamily protein	402	2.A.1.2.14 Protein ARAJ precursor - Escherichia coli.	9e-60	PF07690.10;MFS_1	12
			gi|345000903|ref|YP_004803757.1|	SACTE_3351	major facilitator superfamily protein	405	2.A.1.2.14 Protein ARAJ precursor - Escherichia coli.	9e-59	PF07690.10;MFS_1	12
			gi|345001215|ref|YP_004804069.1|	SACTE_3679	major facilitator superfamily protein	425	2.A.1.2.21 Multidrug resistance protein mdtH - Escherichia coli.	6e-31	PF07690.10;MFS_1	12
			gi|345001689|ref|YP_004804543.1|	SACTE_4163	major facilitator superfamily protein	397	2.A.1.2.25 2.A.1.2.25 Purine efflux pump pbuE	2e-30	PF07690.10;MFS_1	12
			gi|344999282|ref|YP_004802136.1|	SACTE_1684	major facilitator superfamily protein	394	2.A.1.2.32 Chloramphenicol resistance protein - Streptomyces lividans.	4e-79	PF07690.10;MFS_1	12
			gi|345001268|ref|YP_004804122.1|	SACTE_3734	major facilitator superfamily protein	434	2.A.1.2.32 Chloramphenicol resistance protein - Streptomyces lividans.	2e-52	PF07690.10;MFS_1	12
			gi|345002475|ref|YP_004805329.1|	SACTE_4963	IucA/IucC family protein	615	2.A.1.2.37 Legiobactin biosynthesis protein A (Fragment) - Legionella pneumophila.	7e-17	PF04183.6;IucA_IucC|PF06276.6;FhuF	0
			gi|345003930|ref|YP_004806784.1|	SACTE_6476	major facilitator superfamily protein	398	2.A.1.2.39 TetA(41) OS=Serratia marcescens GN=tetA(41) PE=4 SV=1	3e-11	PF07690.10;MFS_1	12
			gi|344999937|ref|YP_004802791.1|	SACTE_2363	major facilitator superfamily protein	490	2.A.1.3.4 Antiseptic resistance protein - Staphylococcus aureus.	3e-22	PF07690.10;MFS_1	14
			gi|344999528|ref|YP_004802382.1|	SACTE_1937	major facilitator superfamily protein	516	2.A.1.3.5 INTEGRAL MEMBRANE PROTEIN - Streptomyces pristinaespiralis.	7e-39	PF07690.10;MFS_1	14
			gi|345000148|ref|YP_004803002.1|	SACTE_2575	major facilitator superfamily protein	484	2.A.1.3.5 INTEGRAL MEMBRANE PROTEIN - Streptomyces pristinaespiralis.	7e-28	PF07690.10;MFS_1	12
			gi|345000630|ref|YP_004803484.1|	SACTE_3076	EmrB/QacA subfamily drug resistance transporter	495	2.A.1.3.5 INTEGRAL MEMBRANE PROTEIN - Streptomyces pristinaespiralis.	5e-54	PF07690.10;MFS_1	14
			gi|345000704|ref|YP_004803558.1|	SACTE_3152	major facilitator superfamily protein	453	2.A.1.3.5 INTEGRAL MEMBRANE PROTEIN - Streptomyces pristinaespiralis.	2e-34	PF07690.10;MFS_1	14
			gi|345001156|ref|YP_004804010.1|	SACTE_3618	EmrB/QacA subfamily drug resistance transporter	502	2.A.1.3.5 INTEGRAL MEMBRANE PROTEIN - Streptomyces pristinaespiralis.	2e-55	PF07690.10;MFS_1	14
			gi|345001474|ref|YP_004804328.1|	SACTE_3945	EmrB/QacA subfamily drug resistance transporter	476	2.A.1.3.5 INTEGRAL MEMBRANE PROTEIN - Streptomyces pristinaespiralis.	2e-63	PF07690.10;MFS_1	14
			gi|345001859|ref|YP_004804713.1|	SACTE_4339	major facilitator superfamily protein	477	2.A.1.3.5 INTEGRAL MEMBRANE PROTEIN - Streptomyces pristinaespiralis.	8e-26	PF07690.10;MFS_1	12
			gi|345002694|ref|YP_004805548.1|	SACTE_5190	major facilitator superfamily protein	537	2.A.1.3.5 INTEGRAL MEMBRANE PROTEIN - Streptomyces pristinaespiralis.	2e-47	PF07690.10;MFS_1	13
			gi|345002784|ref|YP_004805638.1|	SACTE_5282	major facilitator superfamily protein	522	2.A.1.3.5 INTEGRAL MEMBRANE PROTEIN - Streptomyces pristinaespiralis.	5e-67	PF07690.10;MFS_1	12
			gi|345002928|ref|YP_004805782.1|	SACTE_5433	EmrB/QacA subfamily drug resistance transporter	501	2.A.1.3.5 INTEGRAL MEMBRANE PROTEIN - Streptomyces pristinaespiralis.	4e-45	PF07690.10;MFS_1	14
			gi|344999285|ref|YP_004802139.1|	SACTE_1687	EmrB/QacA subfamily drug resistance transporter	539	2.A.1.3.7 6 ACTVA REGION GENES OF THE ACTINORHODIN BIOSYNTHETIC GENE CLUSTER - Streptomyces coelicolor.	5e-116	PF07690.10;MFS_1	14
			gi|344998197|ref|YP_004801051.1|	SACTE_0571	major facilitator superfamily protein	475	2.A.1.3.8 Cephamycin export protein cmcT - Nocardia lactamdurans.	1e-48	PF07690.10;MFS_1	13
			gi|344999314|ref|YP_004802168.1|	SACTE_1718	major facilitator superfamily protein	491	2.A.1.3.8 Cephamycin export protein cmcT - Nocardia lactamdurans.	2e-50	PF07690.10;MFS_1	14
			gi|344999340|ref|YP_004802194.1|	SACTE_1744	major facilitator superfamily protein	484	2.A.1.3.8 Cephamycin export protein cmcT - Nocardia lactamdurans.	4e-58	PF07690.10;MFS_1	14
			gi|344999397|ref|YP_004802251.1|	SACTE_1802	major facilitator superfamily protein	510	2.A.1.3.8 Cephamycin export protein cmcT - Nocardia lactamdurans.	1e-87	PF07690.10;MFS_1	14
			gi|344999545|ref|YP_004802399.1|	SACTE_1954	major facilitator superfamily protein	470	2.A.1.3.8 Cephamycin export protein cmcT - Nocardia lactamdurans.	5e-44	PF07690.10;MFS_1	14
			gi|345000236|ref|YP_004803090.1|	SACTE_2665	EmrB/QacA subfamily drug resistance transporter	510	2.A.1.3.11 Puromycin resistance protein pur8 - Streptomyces lipmanii (Streptomyces alboniger).	1e-108	PF07690.10;MFS_1	14
			gi|345003786|ref|YP_004806640.1|	SACTE_6328	EmrB/QacA subfamily drug resistance transporter	480	2.A.1.3.11 Puromycin resistance protein pur8 - Streptomyces lipmanii (Streptomyces alboniger).	2e-62	PF07690.10;MFS_1	14
			gi|345003884|ref|YP_004806738.1|	SACTE_6429	EmrB/QacA subfamily drug resistance transporter	555	2.A.1.3.11 Puromycin resistance protein pur8 - Streptomyces lipmanii (Streptomyces alboniger).	1e-70	PF07690.10;MFS_1	14
			gi|344998385|ref|YP_004801239.1|	SACTE_0770	major facilitator superfamily protein	496	2.A.1.3.12 Tetracenomycin C resistance and export protein - Streptomyces glaucescens.	4e-40	PF07690.10;MFS_1	14
			gi|344999457|ref|YP_004802311.1|	SACTE_1864	EmrB/QacA subfamily drug resistance transporter	536	2.A.1.3.12 Tetracenomycin C resistance and export protein - Streptomyces glaucescens.	0	PF07690.10;MFS_1	14
			gi|344999985|ref|YP_004802839.1|	SACTE_2411	major facilitator superfamily protein	486	2.A.1.3.12 Tetracenomycin C resistance and export protein - Streptomyces glaucescens.	2e-07	PF07690.10;MFS_1	14
			gi|345000230|ref|YP_004803084.1|	SACTE_2659	EmrB/QacA subfamily drug resistance transporter	523	2.A.1.3.12 Tetracenomycin C resistance and export protein - Streptomyces glaucescens.	4e-48	PF07690.10;MFS_1	13
			gi|345002796|ref|YP_004805650.1|	SACTE_5294	EmrB/QacA subfamily drug resistance transporter	530	2.A.1.3.12 Tetracenomycin C resistance and export protein - Streptomyces glaucescens.	2e-106	PF07690.10;MFS_1	14
			gi|345003809|ref|YP_004806663.1|	SACTE_6352	major facilitator superfamily protein	506	2.A.1.3.12 Tetracenomycin C resistance and export protein - Streptomyces glaucescens.	5e-33	PF07690.10;MFS_1	14
			gi|344999398|ref|YP_004802252.1|	SACTE_1803	major facilitator superfamily protein	520	2.A.1.3.17 Hypothetical transport protein yebQ - Escherichia coli.	2e-26	PF07690.10;MFS_1	14
			gi|344998587|ref|YP_004801441.1|	SACTE_0972	major facilitator superfamily protein	517	2.A.1.3.19 Putative transmembrane-transport protein (PqrB) - Streptomyces coelicolor.	0	PF07690.10;MFS_1	14
			gi|344998789|ref|YP_004801643.1|	SACTE_1180	major facilitator superfamily protein	579	2.A.1.3.19 Putative transmembrane-transport protein (PqrB) - Streptomyces coelicolor.	3e-87	PF07690.10;MFS_1	14
			gi|345003771|ref|YP_004806625.1|	SACTE_6313	EmrB/QacA subfamily drug resistance transporter	494	2.A.1.3.24 VceB - Vibrio cholerae.	4e-38	PF07690.10;MFS_1	14
			gi|344999908|ref|YP_004802762.1|	SACTE_2331	major facilitator superfamily protein	550	2.A.1.3.28 Multidrug resistance efflux protein - Streptomyces lividans.	9e-131	PF07690.10;MFS_1	14
			gi|344999259|ref|YP_004802113.1|	SACTE_1658	EmrB/QacA subfamily drug resistance transporter	512	2.A.1.3.34 LanJ OS=Streptomyces cyanogenus GN=lanJ PE=4 SV=1	5e-65	PF07690.10;MFS_1	14
			gi|344999423|ref|YP_004802277.1|	SACTE_1829	EmrB/QacA subfamily drug resistance transporter	680	2.A.1.3.34 LanJ OS=Streptomyces cyanogenus GN=lanJ PE=4 SV=1	1e-97	PF07690.10;MFS_1	14
			gi|345000379|ref|YP_004803233.1|	SACTE_2816	EmrB/QacA subfamily drug resistance transporter	526	2.A.1.3.34 LanJ OS=Streptomyces cyanogenus GN=lanJ PE=4 SV=1	5e-134	PF07690.10;MFS_1	14
			gi|345000972|ref|YP_004803826.1|	SACTE_3428	EmrB/QacA subfamily drug resistance transporter	835	2.A.1.3.34 LanJ OS=Streptomyces cyanogenus GN=lanJ PE=4 SV=1	8e-69	PF07690.10;MFS_1|PF05738.7;Cna_B	13
			gi|345003146|ref|YP_004806000.1|	SACTE_5671	EmrB/QacA subfamily drug resistance transporter	845	2.A.1.3.34 LanJ OS=Streptomyces cyanogenus GN=lanJ PE=4 SV=1	3e-90	PF07690.10;MFS_1|PF05738.7;Cna_B	13
			gi|345003569|ref|YP_004806423.1|	SACTE_6104	EmrB/QacA subfamily drug resistance transporter	534	2.A.1.3.34 LanJ OS=Streptomyces cyanogenus GN=lanJ PE=4 SV=1	9e-67	PF07690.10;MFS_1	14
			gi|345000146|ref|YP_004803000.1|	SACTE_2573	major facilitator superfamily protein	537	2.A.1.3.35 Uncharacterized MFS-type transporter yusP OS=Bacillus subtilis GN=yusP PE=3 SV=1	1e-60	PF07690.10;MFS_1	11
			gi|345003323|ref|YP_004806177.1|	SACTE_5852	EmrB/QacA subfamily drug resistance transporter	691	2.A.1.3.35 Uncharacterized MFS-type transporter yusP OS=Bacillus subtilis GN=yusP PE=3 SV=1	4e-90	PF07690.10;MFS_1	14
			gi|345002571|ref|YP_004805425.1|	SACTE_5066	General substrate transporter	435	2.A.1.6.2 Alpha-ketoglutarate permease - Escherichia coli.	6e-69	PF07690.10;MFS_1	12
			gi|344999950|ref|YP_004802804.1|	SACTE_2376	General substrate transporter	498	2.A.1.6.4 Proline/betaine transporter - Escherichia coli.	6e-134	PF00083.18;Sugar_tr	12
			gi|345003126|ref|YP_004805980.1|	SACTE_5650	major facilitator superfamily protein	452	2.A.1.6.4 Proline/betaine transporter - Escherichia coli.	7e-73	PF07690.10;MFS_1	12
			gi|345003709|ref|YP_004806563.1|	SACTE_6249	General substrate transporter	447	2.A.1.6.4 Proline/betaine transporter - Escherichia coli.	1e-69	PF00083.18;Sugar_tr	11
			gi|345003751|ref|YP_004806605.1|	SACTE_6292	General substrate transporter	523	2.A.1.6.4 Proline/betaine transporter - Escherichia coli.	8e-138	PF00083.18;Sugar_tr	12
			gi|345001644|ref|YP_004804498.1|	SACTE_4118	General substrate transporter	447	2.A.1.6.6 Shikimate transporter - Escherichia coli.	2e-72	PF00083.18;Sugar_tr	11
			gi|344998568|ref|YP_004801422.1|	SACTE_0953	major facilitator superfamily protein	450	2.A.1.11.1 OXALATE:FORMATE ANTIPORT PROTEIN - Oxalobacter formigenes.	2e-23	PF07690.10;MFS_1	12
			gi|345002860|ref|YP_004805714.1|	SACTE_5365	major facilitator superfamily protein	492	2.A.1.12.1 Putative sialic acid transporter - Escherichia coli.	5e-143	PF07690.10;MFS_1	14
			gi|345001380|ref|YP_004804234.1|	SACTE_3850	major facilitator superfamily protein	438	2.A.1.13.6 Monocarboxylate transporter 4 OS=Homo sapiens GN=SLC16A3 PE=1 SV=1	3e-10	PF07690.10;MFS_1	12
			gi|344997777|ref|YP_004800631.1|	SACTE_0139	major facilitator superfamily protein	460	2.A.1.15.7 Hypothetical metabolite transport protein yceI - Bacillus subtilis.	9e-27	PF07690.10;MFS_1|PF00083.18;Sugar_tr	10
			gi|344998844|ref|YP_004801698.1|	SACTE_1236	cyanate transporter	432	2.A.1.17.1 Cyanate transport protein cynX - Escherichia coli.	9e-24	PF07690.10;MFS_1	12
			gi|345003475|ref|YP_004806329.1|	SACTE_6008	major facilitator superfamily protein	425	2.A.1.17.1 Cyanate transport protein cynX - Escherichia coli.	7e-25	PF07690.10;MFS_1	12
			gi|344998321|ref|YP_004801175.1|	SACTE_0701	major facilitator superfamily protein	432	2.A.1.21.3 TETRACYCLINE-RESISTANCE DETERMINANT TETV - Mycobacterium smegmatis.	1e-28	PF05977.7;DUF894	10
			gi|345003230|ref|YP_004806084.1|	SACTE_5755	major facilitator superfamily protein	422	2.A.1.21.3 TETRACYCLINE-RESISTANCE DETERMINANT TETV - Mycobacterium smegmatis.	2e-15	PF05977.7;DUF894	10
			gi|344998603|ref|YP_004801457.1|	SACTE_0990	major facilitator superfamily protein	434	2.A.1.21.4 TAP PROTEIN - Mycobacterium fortuitum.	2e-12	PF05977.7;DUF894	9
			gi|344999981|ref|YP_004802835.1|	SACTE_2407	major facilitator superfamily protein	507	2.A.1.21.4 TAP PROTEIN - Mycobacterium fortuitum.	4e-31	PF05977.7;DUF894	10
			gi|345003493|ref|YP_004806347.1|	SACTE_6027	major facilitator superfamily protein	437	2.A.1.21.7 Putative uncharacterized protein OS=Staphylococcus aureus (strain Newman) GN=NWMN_2081 PE=4 SV=1	5e-07	PF07690.10;MFS_1	8
			gi|344998451|ref|YP_004801305.1|	SACTE_0836	major facilitator superfamily protein	452	2.A.1.24.1 Hypothetical 58.8 kDa protein in GLK1-SRO9 intergenic region - Saccharomyces cerevisiae (Baker's yeast).	1e-23	PF11700.2;ATG22	11
			gi|345001258|ref|YP_004804112.1|	SACTE_3724	major facilitator superfamily protein	438	2.A.1.30.1 DITE - Pseudomonas abietaniphila.	6e-12	PF05977.7;DUF894	9
			gi|345001307|ref|YP_004804161.1|	SACTE_3775	major facilitator superfamily protein	444	2.A.1.30.1 DITE - Pseudomonas abietaniphila.	7e-33	PF05977.7;DUF894	9
			gi|345003989|ref|YP_004806843.1|	SACTE_6538	major facilitator superfamily protein	422	2.A.1.30.1 DITE - Pseudomonas abietaniphila.	2e-14	PF05977.7;DUF894	10
			gi|345000641|ref|YP_004803495.1|	SACTE_3087	major facilitator superfamily protein	421	2.A.1.31.2 NICKEL RESISTANCE - Synechocystis sp. (strain PCC 6803).	7e-08	PF07690.10;MFS_1	9
			gi|344999258|ref|YP_004802112.1|	SACTE_1657	major facilitator superfamily protein	392	2.A.1.35.1 Fosmidomycin resistance protein - Escherichia coli.	2e-29	PF07690.10;MFS_1	10
			gi|345000893|ref|YP_004803747.1|	SACTE_3341	major facilitator superfamily protein	407	2.A.1.36.1 Hypothetical transport protein ynfM - Escherichia coli.	3e-14	PF07690.10;MFS_1	12
			gi|345001681|ref|YP_004804535.1|	SACTE_4155	major facilitator superfamily protein	442	2.A.1.36.1 Hypothetical transport protein ynfM - Escherichia coli.	8e-74	PF07690.10;MFS_1	12
			gi|344999506|ref|YP_004802360.1|	SACTE_1914	major facilitator superfamily protein	421	2.A.1.38.2 Putative siderophore exporter - Listonella anguillarum serovar O2.	1e-33	PF05977.7;DUF894	10
			gi|344999802|ref|YP_004802656.1|	SACTE_2221	major facilitator superfamily protein	429	2.A.1.38.2 Putative siderophore exporter - Listonella anguillarum serovar O2.	4e-09	PF07690.10;MFS_1	11
			gi|345001304|ref|YP_004804158.1|	SACTE_3772	Xanthine/uracil/vitamin C permease	485	2.A.1.40.2 Hypoxanthine/guanine permease (Hypothetical protein) - Bacillus subtilis.	2e-67	PF00860.14;Xan_ur_permease	12
			gi|345002902|ref|YP_004805756.1|	SACTE_5407	Xanthine/uracil/vitamin C permease	485	2.A.1.40.2 Hypoxanthine/guanine permease (Hypothetical protein) - Bacillus subtilis.	4e-66	PF00860.14;Xan_ur_permease	11
			gi|344998158|ref|YP_004801012.1|	SACTE_0532	binding-protein-dependent transport systems inner membrane component	299	2.A.1.43.2 Putative binding-protein-dependent transport protein - Streptomyces coelicolor.	2e-87	PF00528.16;BPD_transp_1	6
			gi|345000785|ref|YP_004803639.1|	SACTE_3233	major facilitator superfamily protein	435	2.A.1.53.2 Major facilitator family transporter - Legionella pneumophila subsp. pneumophila (strain Philadelphia 1 / ATCC 33152)	3e-21	PF07690.10;MFS_1	11
			gi|344998115|ref|YP_004800969.1|	SACTE_0488	major facilitator superfamily protein	423	2.A.1.60.1 Membrane protein mosC - Rhizobium meliloti (Sinorhizobium meliloti).	3e-31	PF07690.10;MFS_1	12
			gi|344998372|ref|YP_004801226.1|	SACTE_0757	major facilitator superfamily protein	402	2.A.1.60.1 Membrane protein mosC - Rhizobium meliloti (Sinorhizobium meliloti).	9e-16	PF07690.10;MFS_1	12
			gi|344998477|ref|YP_004801331.1|	SACTE_0862	major facilitator superfamily protein	408	2.A.1.60.1 Membrane protein mosC - Rhizobium meliloti (Sinorhizobium meliloti).	2e-30	PF07690.10;MFS_1	11
			gi|345000359|ref|YP_004803213.1|	SACTE_2792	major facilitator superfamily protein	406	2.A.1.60.1 Membrane protein mosC - Rhizobium meliloti (Sinorhizobium meliloti).	7e-16	PF07690.10;MFS_1	10
			gi|345002795|ref|YP_004805649.1|	SACTE_5293	major facilitator superfamily protein	408	2.A.1.60.1 Membrane protein mosC - Rhizobium meliloti (Sinorhizobium meliloti).	5e-32	PF07690.10;MFS_1	10
			gi|344999761|ref|YP_004802615.1|	SACTE_2180	major facilitator superfamily protein	419	2.A.1.62.1 Possible MFS family major facilitator transporter OS=Staphylococcus aureus (strain USA300 / TCH1516) GN=USA300HOU_0099 PE=4 SV=1	2e-06	PF07690.10;MFS_1	12
			gi|344998683|ref|YP_004801537.1|	SACTE_1071	major facilitator superfamily protein	419	2.A.1.67.1 Major facilitator superfamily MFS_1 OS=Kribbella flavida (strain DSM 17836 / JCM 10339 / NBRC 14399) GN=Kfla_3773 PE=4 SV=1	3e-26	PF07690.10;MFS_1	10
			gi|345000016|ref|YP_004802870.1|	SACTE_2442	major facilitator superfamily protein	412	2.A.1.67.1 Major facilitator superfamily MFS_1 OS=Kribbella flavida (strain DSM 17836 / JCM 10339 / NBRC 14399) GN=Kfla_3773 PE=4 SV=1	1e-43	PF07690.10;MFS_1	10
			gi|345000218|ref|YP_004803072.1|	SACTE_2647	major facilitator superfamily protein	426	2.A.1.67.1 Major facilitator superfamily MFS_1 OS=Kribbella flavida (strain DSM 17836 / JCM 10339 / NBRC 14399) GN=Kfla_3773 PE=4 SV=1	1e-48	PF07690.10;MFS_1	10
			gi|345002528|ref|YP_004805382.1|	SACTE_5017	major facilitator superfamily protein	414	2.A.1.67.1 Major facilitator superfamily MFS_1 OS=Kribbella flavida (strain DSM 17836 / JCM 10339 / NBRC 14399) GN=Kfla_3773 PE=4 SV=1	3e-60	PF07690.10;MFS_1	12
			gi|344999502|ref|YP_004802356.1|	SACTE_1910	major facilitator superfamily protein	403	2.A.1.8.11 NarK - Paracoccus pantotrophus (Thiosphaera pantotropha).	1e-36	PF07690.10;MFS_1	12
		2.A.2:The Glycoside-Pentoside-Hexuronide (GPH):Cation Symporter Family	gi|344999648|ref|YP_004802502.1|	SACTE_2061	major facilitator superfamily protein	453	2.A.2.3.5 Hypothetical symporter yagG - Escherichia coli.	2e-23	PF07690.10;MFS_1	12
		2.A.3:The Amino Acid-Polyamine-Organocation (APC) Family	gi|344999638|ref|YP_004802492.1|	SACTE_2050	amino acid permease-associated protein	480	2.A.3.1.5 GABA permease (4-amino butyrate transport carrier) (Gamma- aminobutyrate permease) - Bacillus subtilis.	6e-145	PF00324.15;AA_permease	12
			gi|344999641|ref|YP_004802495.1|	SACTE_2053	amino acid permease-associated protein	468	2.A.3.1.5 GABA permease (4-amino butyrate transport carrier) (Gamma- aminobutyrate permease) - Bacillus subtilis.	3e-121	PF00324.15;AA_permease	12
			gi|344999964|ref|YP_004802818.1|	SACTE_2390	amino acid permease-associated protein	478	2.A.3.1.7 D-serine/D-alanine/glycine transporter - Escherichia coli.	7e-109	PF00324.15;AA_permease	12
			gi|345001824|ref|YP_004804678.1|	SACTE_4303	amino acid permease-associated protein	448	2.A.3.1.13 Putrescine importer - Escherichia coli (strain K12).	3e-45	PF00324.15;AA_permease	12
			gi|345002746|ref|YP_004805600.1|	SACTE_5244	amino acid permease-associated protein	493	2.A.3.3.1 High-affinity cationic amino acid transporter-1 (CAT-1) (CAT1) (System Y+ basic amino acid transporter) (Ecotropic retroviral leukemia receptor) (ERR) (Ecotropic retrovirus receptor) - Mus musculus (Mouse).	5e-64	PF00324.15;AA_permease	13
			gi|345001067|ref|YP_004803921.1|	SACTE_3525	amino acid permease-associated protein	522	2.A.3.4.3 GABA-specific permease (GABA-specific transport protein) - Saccharomyces cerevisiae (Baker's yeast).	2e-58	PF00324.15;AA_permease	12
			gi|344998729|ref|YP_004801583.1|	SACTE_1118	amino acid permease-associated protein	534	2.A.3.5.1 ETHANOLAMINE PERMEASE - Rhodococcus erythropolis.	2e-09	PF00324.15;AA_permease	12
			gi|344998383|ref|YP_004801237.1|	SACTE_0768	amino acid permease-associated protein	448	2.A.3.6.1 CATIONIC AMINO ACID TRANSPORTER (CAT-1) - Archaeoglobus fulgidus.	3e-26	PF00324.15;AA_permease	12
			gi|345002619|ref|YP_004805473.1|	SACTE_5115	amino acid permease-associated protein	493	2.A.3.6.1 CATIONIC AMINO ACID TRANSPORTER (CAT-1) - Archaeoglobus fulgidus.	3e-44	PF00324.15;AA_permease	13
		2.A.4:The Cation Diffusion Facilitator (CDF) Family	gi|345003383|ref|YP_004806237.1|	SACTE_5913	cation diffusion facilitator family transporter	313	2.A.4.1.1 COBALT-ZINC-CADMIUM RESISTANCE PROTEIN CZCD (CATION EFFLUX SYSTEM PROTEIN CZCD) - Alcaligenes eutrophus (Ralstonia eutropha).	8e-57	PF01545.15;Cation_efflux	5
			gi|344997917|ref|YP_004800771.1|	SACTE_0286	cation diffusion facilitator family transporter	304	2.A.4.6.1 Zinc transporter 9 - Homo sapiens (Human).	3e-28	PF01545.15;Cation_efflux	6
			gi|345000065|ref|YP_004802919.1|	SACTE_2491	cation diffusion facilitator family transporter	393	2.A.4.6.1 Zinc transporter 9 - Homo sapiens (Human).	2e-34	PF01545.15;Cation_efflux	5
			gi|344999841|ref|YP_004802695.1|	SACTE_2262	cation diffusion facilitator family transporter	337	2.A.4.7.1 Ferrous-iron efflux pump fieF - Escherichia coli.	4e-13	PF01545.15;Cation_efflux	5
		2.A.5:The Zinc (Zn2+)-Iron (Fe2+) Permease (ZIP) Family	gi|344998886|ref|YP_004801740.1|	SACTE_1279	zinc/iron permease	241	2.A.5. Zinc (Zn2+)-Iron (Fe2+) Permease (ZIP) Family.		PF02535.16;Zip	7
		2.A.6:The Resistance-Nodulation-Cell Division (RND) Superfamily	gi|345002062|ref|YP_004804916.1|	SACTE_4548	diaminopimelate decarboxylase	463	2.A.6.2.28 Diaminopimelate decarboxylase - Francisella tularensis subsp. holarctica 257.	4e-25	PF02784.10;Orn_Arg_deC_N|PF00278.16;Orn_DAP_Arg_deC	0
			gi|345003050|ref|YP_004805904.1|	SACTE_5573	Orn/DAP/Arg decarboxylase 2	412	2.A.6.2.28 Diaminopimelate decarboxylase - Francisella tularensis subsp. holarctica 257.	6e-13	PF02784.10;Orn_Arg_deC_N|PF00278.16;Orn_DAP_Arg_deC	0
			gi|345003626|ref|YP_004806480.1|	SACTE_6164	Orn/DAP/Arg decarboxylase 2	469	2.A.6.2.28 Diaminopimelate decarboxylase - Francisella tularensis subsp. holarctica 257.	6e-11	PF02784.10;Orn_Arg_deC_N|PF00278.16;Orn_DAP_Arg_deC	0
			gi|344999191|ref|YP_004802045.1|	SACTE_1589	acriflavin resistance protein	1051	2.A.6.3.1 Nodulation protein nolG OS=Rhizobium meliloti GN=nolG PE=4 SV=2	3e-107	PF00873.13;ACR_tran	12
			gi|345003198|ref|YP_004806052.1|	SACTE_5723	protein-export membrane protein SecD	775	2.A.6.4.1 Protein-export membrane protein secD - Escherichia coli.	6e-63	PF07549.8;Sec_GG|PF02355.10;SecD_SecF	10
			gi|345000199|ref|YP_004803053.1|	SACTE_2627	MMPL domain-containing protein	739	2.A.6.5.1 Putative membrane protein ACTII-3 - Streptomyces coelicolor.	1e-31	PF03176.9;MMPL	12
			gi|345001162|ref|YP_004804016.1|	SACTE_3624	MMPL domain-containing protein	741	2.A.6.5.1 Putative membrane protein ACTII-3 - Streptomyces coelicolor.	5e-26	PF03176.9;MMPL	12
			gi|345003162|ref|YP_004806016.1|	SACTE_5687	MMPL domain-containing protein	723	2.A.6.5.1 Putative membrane protein ACTII-3 - Streptomyces coelicolor.	1e-33	PF03176.9;MMPL	12
			gi|345003560|ref|YP_004806414.1|	SACTE_6095	MMPL domain-containing protein	705	2.A.6.5.1 Putative membrane protein ACTII-3 - Streptomyces coelicolor.	8e-141	PF03176.9;MMPL	12
		2.A.7:The Drug/Metabolite Transporter (DMT) Superfamily	gi|344999946|ref|YP_004802800.1|	SACTE_2372	small multidrug resistance protein	106	2.A.7.1.4 Quaternary ammonium compound-resistance protein sugE - Escherichia coli.	2e-25	PF00893.13;Multi_Drug_Res	4
			gi|345001962|ref|YP_004804816.1|	SACTE_4443	small multidrug resistance protein	107	2.A.7.1.4 Quaternary ammonium compound-resistance protein sugE - Escherichia coli.	1e-22	PF00893.13;Multi_Drug_Res	3
			gi|344998943|ref|YP_004801797.1|	SACTE_1339	small multidrug resistance protein	106	2.A.7.1.8 Putative multidrug resistance efflux protein - Arthrobacter nicotinovorans.	4e-21	PF00893.13;Multi_Drug_Res	3
			gi|344998757|ref|YP_004801611.1|	SACTE_1146	hypothetical protein	331	2.A.7.3.2 Probable amino acid metabolite efflux pump - Escherichia coli.	8e-07	PF00892.14;EamA	10
			gi|345001185|ref|YP_004804039.1|	SACTE_3648	hypothetical protein	305	2.A.7.3.3 PecM protein - Erwinia chrysanthemi.	2e-64	PF00892.14;EamA	10
			gi|344998394|ref|YP_004801248.1|	SACTE_0779	hypothetical protein	319	2.A.7.3.4 Hypothetical 31.3 kDa protein IN PTA 3'region - Bacillus subtilis.	2e-13	PF00892.14;EamA	10
			gi|344998395|ref|YP_004801249.1|	SACTE_0780	hypothetical protein	346	2.A.7.3.6 Uncharacterized inner membrane transporter ybiF - Escherichia coli.	1e-08	PF00892.14;EamA	9
			gi|345001345|ref|YP_004804199.1|	SACTE_3814	hypothetical protein	335	2.A.7.3.6 Uncharacterized inner membrane transporter ybiF - Escherichia coli.	2e-44	PF00892.14;EamA	10
			gi|345001440|ref|YP_004804294.1|	SACTE_3911	RarD protein, DMT superfamily transporter	342	2.A.7.7.1 Chloramphenicol-sensitive protein rarD - Pseudomonas aeruginosa.	4e-24	PF00892.14;EamA	10
			gi|344998370|ref|YP_004801224.1|	SACTE_0754	hypothetical protein	111	2.A.7.26.4 Predicted protein OS=Physcomitrella patens subsp. patens GN=PHYPADRAFT_88158 PE=3 SV=1	2e-19	PF02694.9;UPF0060	4
		2.A.8:The Gluconate:H+ Symporter (GntP) Family	gi|345001767|ref|YP_004804621.1|	SACTE_4244	gluconate transporter	491	2.A.8.1.1 GLUCONATE PERMEASE - Bacillus subtilis.	6e-82	PF02447.10;GntP_permease	11
			gi|345003165|ref|YP_004806019.1|	SACTE_5690	gluconate transporter	452	2.A.8.1.2 GNT-II SYSTEM L-IDONATE TRANSPORTER (L-IDO TRANSPORTER) - Escherichia coli.	4e-77	PF02447.10;GntP_permease	11
			gi|344998728|ref|YP_004801582.1|	SACTE_1117	gluconate transporter	465	2.A.8.1.4 High-affinity gluconate transporter (Gluconate permease) (Gnt-I system) - Escherichia coli.	6e-90	PF02447.10;GntP_permease	12
		2.A.9:The Cytochrome Oxidase Biogenesis (Oxa1) Family	gi|344999901|ref|YP_004802755.1|	SACTE_2324	membrane protein insertase, YidC/Oxa1 family	263	2.A.9.3.3 Membrane protein oxaA 2 OS=Bacillus subtilis GN=oxaA2 PE=3 SV=1	2e-10	PF02096.14;60KD_IMP	3
			gi|345000864|ref|YP_004803718.1|	SACTE_3312	membrane protein insertase, YidC/Oxa1 family	423	2.A.9.3.3 Membrane protein oxaA 2 OS=Bacillus subtilis GN=oxaA2 PE=3 SV=1	4e-18	PF02096.14;60KD_IMP	4
		2.A.15:The Betaine/Carnitine/Choline Transporter (BCCT) Family	gi|344998194|ref|YP_004801048.1|	SACTE_0568	choline/carnitine/betaine transporter	581	2.A.15.1.1 GLYCINE BETAINE TRANSPORTER OPUD - Bacillus subtilis.	1e-114	PF02028.11;BCCT	12
			gi|345003372|ref|YP_004806226.1|	SACTE_5902	choline/carnitine/betaine transporter	579	2.A.15.1.7 Choline-glycine betaine transporter OS=Corynebacterium glutamicum GN=lcoP PE=4 SV=1	8e-125	PF02028.11;BCCT	12
		2.A.16:The Telurite-resistance/ Dicarboxylate Transporter (TDT) Family	gi|344998650|ref|YP_004801504.1|	SACTE_1038	C4-dicarboxylate transporter/malic acid transport protein	384	2.A.16.4.2 Sulphite efflux pump protein OS=Arthroderma benhamiae PE=2 SV=1	1e-24	PF03595.11;C4dic_mal_tran	10
		2.A.17:The Proton-dependent Oligopeptide Transporter (POT) Family	gi|345000100|ref|YP_004802954.1|	SACTE_2526	amino acid/peptide transporter	509	2.A.17.1.1 Di-/tripeptide transporter - Lactococcus lactis subsp. lactis (Streptococcus lactis).	1e-94	PF00854.15;PTR2	14
			gi|345001424|ref|YP_004804278.1|	SACTE_3894	amino acid/peptide transporter	499	2.A.17.1.1 Di-/tripeptide transporter - Lactococcus lactis subsp. lactis (Streptococcus lactis).	3e-89	PF00854.15;PTR2	14
		2.A.19:The Ca2+:Cation Antiporter (CaCA) Family	gi|344997893|ref|YP_004800747.1|	SACTE_0262	sodium/calcium exchanger membrane region	407	2.A.19.1.1 CALCIUM/PROTON ANTIPORTER - Escherichia coli.	7e-48	PF01699.18;Na_Ca_ex	11
			gi|345002493|ref|YP_004805347.1|	SACTE_4981	sodium/calcium exchanger membrane region	402	2.A.19.5.2 ChaA - Alkalimonas amylolytica.	2e-06	PF01699.18;Na_Ca_ex	8
		2.A.20:The Inorganic Phosphate Transporter (PiT) Family	gi|344998879|ref|YP_004801733.1|	SACTE_1272	phosphate transporter	420	2.A.20.1.2 Probable low-affinity inorganic phosphate transporter 2 - Escherichia coli.	5e-22	PF01384.14;PHO4	9
			gi|345001118|ref|YP_004803972.1|	SACTE_3578	phosphate transporter	332	2.A.20.1.2 Probable low-affinity inorganic phosphate transporter 2 - Escherichia coli.	3e-26	PF01384.14;PHO4	7
		2.A.21:The Solute:Sodium Symporter (SSS) Family	gi|345000172|ref|YP_004803026.1|	SACTE_2600	SSS sodium solute transporter superfamily protein	556	2.A.21.3.1 SODIUM/GLUCOSE COTRANSPORTER 1 (NA(+)/GLUCOSE COTRANSPORTER 1) (HIGH AFFINITY SODIUM-GLUCOSE COTRANSPORTER) - Homo sapiens (Human).	1e-47	PF00474.11;SSF	14
			gi|345000250|ref|YP_004803104.1|	SACTE_2679	Na+/solute symporter	526	2.A.21.3.7 Sodium-glucose/galactose cotransporter - Vibrio fischeri (strain ATCC 700601 / ES114).	6e-18	PF00474.11;SSF	13
			gi|345001981|ref|YP_004804835.1|	SACTE_4465	Na+/solute symporter	545	2.A.21.4.1 Monocarboxylic acid permease - Rhizobium leguminosarum (biovar viciae).	7e-131	PF00474.11;SSF	13
			gi|344998155|ref|YP_004801009.1|	SACTE_0529	Na+/solute symporter	512	2.A.21.5.1 SODIUM/IODIDE COTRANSPORTER (NA(+)/I(-) COTRANSPORTER) (SODIUM-IODIDE SYMPORTER) (NA+/I-SYMPORTER) - Homo sapiens (Human).	2e-21	PF00474.11;SSF	13
			gi|345003657|ref|YP_004806511.1|	SACTE_6196	Na+/solute symporter	496	2.A.21.7.2 Putative symporter yjcG - Escherichia coli.	8e-42	PF00474.11;SSF	13
			gi|344998856|ref|YP_004801710.1|	SACTE_1248	SSS sodium solute transporter superfamily protein	544	2.A.21.7.3 Na+/proline, Na+/panthothenate symporter or related permease OS=Corynebacterium glutamicum GN=Cgl0833 PE=3 SV=1	6e-158	PF00474.11;SSF	13
			gi|345002508|ref|YP_004805362.1|	SACTE_4997	SSS sodium solute transporter superfamily protein	530	2.A.21.7.3 Na+/proline, Na+/panthothenate symporter or related permease OS=Corynebacterium glutamicum GN=Cgl0833 PE=3 SV=1	1e-133	PF00474.11;SSF	12
			gi|345002544|ref|YP_004805398.1|	SACTE_5033	osmosensitive K channel signal transduction histidine kinase	847	2.A.21.9.2 Proline sensor PrlS - Aeromonas hydrophila.	2e-21	PF02702.11;KdpD|PF00582.20;Usp|PF00512.19;HisKA|PF02518.20;HATPase_c	3
		2.A.23:The Dicarboxylate/Amino Acid:Cation (Na+ or H+) Symporter (DAACS) Family	gi|345002135|ref|YP_004804989.1|	SACTE_4622	sodium:dicarboxylate symporter	456	2.A.23.1.3 C4-DICARBOXYLATE TRANSPORT PROTEIN - Rhizobium leguminosarum.	2e-100	PF00375.12;SDF	6
			gi|345000280|ref|YP_004803134.1|	SACTE_2711	sodium:dicarboxylate symporter	450	2.A.23.1.5 425aa long hypothetical proton glutamate symport protein - Pyrococcus horikoshii.	6e-49	PF00375.12;SDF	8
		2.A.28:The Bile Acid:Na+ Symporter (BASS) Family	gi|344998090|ref|YP_004800944.1|	SACTE_0463	Bile acid:sodium symporter	337	2.A.28.2.1 Putative uncharacterized protein At4g12030.2 OS=Arabidopsis thaliana GN=At4g12030 PE=4 SV=1	7e-30	PF01758.10;SBF	9
		2.A.33:The NhaA Na+:H+ Antiporter (NhaA) Family	gi|345000567|ref|YP_004803421.1|	SACTE_3013	Na+/H+ antiporter NhaA	466	2.A.33.1.2 Na+/H+ antiporter - Vibrio parahaemolyticus.	2e-62	PF06965.6;Na_H_antiport_1	11
		2.A.36:The Monovalent Cation:Proton Antiporter-1 (CPA1) Family	gi|345001996|ref|YP_004804850.1|	SACTE_4480	Na+/H+ antiporter	534	2.A.36.3.1 PUTATIVE NA(+)/H(+) EXCHANGER YJCE - Escherichia coli.	2e-50	PF00999.15;Na_H_Exchanger	11
			gi|344999102|ref|YP_004801956.1|	SACTE_1500	Na+/H+ antiporter	525	2.A.36.3.2 YvgP protein - Bacillus subtilis.	1e-45	PF00999.15;Na_H_Exchanger	9
		2.A.37:The Monovalent Cation:Proton Antiporter-2 (CPA2) Family	gi|344999780|ref|YP_004802634.1|	SACTE_2199	hypothetical protein	448	2.A.37.2.2 GerN - Bacillus cereus.	1e-22	PF00999.15;Na_H_Exchanger	10
			gi|345003793|ref|YP_004806647.1|	SACTE_6335	sodium/hydrogen exchanger	445	2.A.37.4.2 Putative Na+/H+-exchanging protein (Cation/H+ exchanger) - Arabidopsis thaliana (Mouse-ear cress).	9e-60	PF00999.15;Na_H_Exchanger	10
			gi|345000745|ref|YP_004803599.1|	SACTE_3193	TrkA-C domain-containing protein	156	2.A.37.5.1 Hypothetical 18.2 kDa regulatory protein OS=Bacillus pseudofirmus PE=4 SV=1	1e-15	PF02080.15;TrkA_C	0
			gi|344999633|ref|YP_004802487.1|	SACTE_2045	sodium/hydrogen exchanger	392	2.A.37.5.2 Putative uncharacterized protein yhaU (YhaU protein) OS=Bacillus subtilis GN=yhaU PE=4 SV=1	3e-72	PF00999.15;Na_H_Exchanger	10
			gi|345000746|ref|YP_004803600.1|	SACTE_3194	sodium/hydrogen exchanger	430	2.A.37.5.2 Putative uncharacterized protein yhaU (YhaU protein) OS=Bacillus subtilis GN=yhaU PE=4 SV=1	6e-43	PF00999.15;Na_H_Exchanger	12
		2.A.38:The K+ Transporter (Trk) Family	gi|345002549|ref|YP_004805403.1|	SACTE_5038	TrkA-N domain-containing protein	222	2.A.38.1.1 Trk system potassium uptake protein trkA - Escherichia coli.	2e-18	PF02254.12;TrkA_N|PF02080.15;TrkA_C	0
			gi|345002548|ref|YP_004805402.1|	SACTE_5037	TrkA-N domain-containing protein	225	2.A.38.1.3 TrkA - Halomonas elongata.	2e-15	PF02254.12;TrkA_N|PF02080.15;TrkA_C	0
			gi|344997930|ref|YP_004800784.1|	SACTE_0299	group 1 glycosyl transferase	391	2.A.38.4.5 Slr1508 protein OS=Synechocystis sp. (strain PCC 6803) GN=slr1508 PE=4 SV=1	2e-12	PF00534.14;Glycos_transf_1	0
			gi|344998543|ref|YP_004801397.1|	SACTE_0928	group 1 glycosyl transferase	387	2.A.38.4.5 Slr1508 protein OS=Synechocystis sp. (strain PCC 6803) GN=slr1508 PE=4 SV=1	5e-13	PF00534.14;Glycos_transf_1	0
			gi|344999410|ref|YP_004802264.1|	SACTE_1816	group 1 glycosyl transferase	437	2.A.38.4.5 Slr1508 protein OS=Synechocystis sp. (strain PCC 6803) GN=slr1508 PE=4 SV=1	1e-14	PF00534.14;Glycos_transf_1	0
			gi|345002352|ref|YP_004805206.1|	SACTE_4840	group 1 glycosyl transferase	395	2.A.38.4.5 Slr1508 protein OS=Synechocystis sp. (strain PCC 6803) GN=slr1508 PE=4 SV=1	3e-07	PF00534.14;Glycos_transf_1	0
			gi|345003503|ref|YP_004806357.1|	SACTE_6037	group 1 glycosyl transferase	411	2.A.38.4.5 Slr1508 protein OS=Synechocystis sp. (strain PCC 6803) GN=slr1508 PE=4 SV=1	4e-14	PF00534.14;Glycos_transf_1	0
		2.A.39:The Nucleobase:Cation Symporter-1 (NCS1) Family	gi|344999402|ref|YP_004802256.1|	SACTE_1807	cytosine/purines uracil thiamine allantoin permease	462	2.A.39.1.1 Cytosine permease - Escherichia coli.	1e-23	PF02133.9;Transp_cyt_pur	12
			gi|345002312|ref|YP_004805166.1|	SACTE_4800	cytosine/purines uracil thiamine allantoin permease	476	2.A.39.3.4 Hypothetical 54.0 kDa protein IN NRGA-USD intergenic region - Bacillus subtilis.	4e-06	PF02133.9;Transp_cyt_pur	11
			gi|345003092|ref|YP_004805946.1|	SACTE_5615	NCS1 nucleoside transporter family	526	2.A.39.3.4 Hypothetical 54.0 kDa protein IN NRGA-USD intergenic region - Bacillus subtilis.	6e-110	PF02133.9;Transp_cyt_pur	13
		2.A.40:The Nucleobase:Cation Symporter-2 (NCS2) Family	gi|344998478|ref|YP_004801332.1|	SACTE_0863	Xanthine/uracil/vitamin C permease	461	2.A.40.1.3 Putative pyrimidine permease rutG - Escherichia coli (strain K12).	3e-86	PF00860.14;Xan_ur_permease	11
			gi|344997966|ref|YP_004800820.1|	SACTE_0336	xanthine permease	466	2.A.40.3.1 XANTHINE PERMEASE - Bacillus subtilis.	3e-103	PF00860.14;Xan_ur_permease	12
			gi|345002949|ref|YP_004805803.1|	SACTE_5454	xanthine permease	466	2.A.40.3.1 XANTHINE PERMEASE - Bacillus subtilis.	4e-80	PF00860.14;Xan_ur_permease	13
			gi|345002951|ref|YP_004805805.1|	SACTE_5456	xanthine permease	505	2.A.40.3.1 XANTHINE PERMEASE - Bacillus subtilis.	1e-86	PF00860.14;Xan_ur_permease	12
		2.A.45:The Arsenite-Antimonite (ArsB) Efflux Family	gi|345003829|ref|YP_004806683.1|	SACTE_6373	Arsenical pump membrane protein	415	2.A.45.1.1 ARSENICAL PUMP MEMBRANE PROTEIN - Staphylococcus aureus.	2e-23	PF02040.9;ArsB	12
		2.A.53:The Sulfate Permease (SulP) Family	gi|345003448|ref|YP_004806302.1|	SACTE_5980	sulfate transporter	501	2.A.53.3.1 SULFATE PERMEASE - Yersinia enterocolitica.	2e-134	PF00916.14;Sulfate_transp|PF01740.15;STAS	11
			gi|345000565|ref|YP_004803419.1|	SACTE_3011	carbonate dehydratase	868	2.A.53.8.1 Carbonic anhydrase (EC 4.2.1.1) - Leptospira interrogans.	3e-63	PF00916.14;Sulfate_transp	10
			gi|345003565|ref|YP_004806419.1|	SACTE_6100	sulfate transporter	495	2.A.53.8.1 Carbonic anhydrase (EC 4.2.1.1) - Leptospira interrogans.	5e-56	PF00916.14;Sulfate_transp	9
		2.A.55:The Metal Ion (Mn2+-iron) Transporter (Nramp) Family	gi|345001768|ref|YP_004804622.1|	SACTE_4245	putative metal ion transport protein	451	2.A.55. The Metal Ion (Mn2+-iron) Transporter (Nramp) Family		PF01566.12;Nramp	11
		2.A.59:The Arsenical Resistance-3 (ACR3) Family	gi|345003443|ref|YP_004806297.1|	SACTE_5975	arsenical-resistance protein	358	2.A.59.1.2 Hypothetical protein yqcL - Bacillus subtilis.	5e-107	PF01758.10;SBF	10
		2.A.63:The Monovalent Cation (K+ or Na+):Proton Antiporter-3 (CPA3) Family	gi|345002626|ref|YP_004805480.1|	SACTE_5122	cation antiporter	210	2.A.63. Resistance-Nodulation-Cell Division (RND) Superfamily.		PF01899.10;MNHE	2
			gi|345002627|ref|YP_004805481.1|	SACTE_5123	multiple resistance and pH regulation protein F	110	2.A.63.1.1 pH adaptation potassium efflux system protein F - Rhizobium meliloti (Sinorhizobium meliloti).	6e-06	PF04066.7;MrpF_PhaF	3
			gi|345002623|ref|YP_004805477.1|	SACTE_5119	NADH/Ubiquinone/plastoquinone (complex I)	966	2.A.63.1.1 PhaA protein - Rhizobium meliloti (Sinorhizobium meliloti).	2e-104	PF00662.14;Oxidored_q1_N|PF00361.14;Oxidored_q1|PF04039.7;MnhB	24
			gi|345002625|ref|YP_004805479.1|	SACTE_5121	NADH/Ubiquinone/plastoquinone (complex I)	551	2.A.63.1.4 Na(+)/H(+) antiporter subunit D - Bacillus subtilis.	2e-66	PF00361.14;Oxidored_q1	14
			gi|345002628|ref|YP_004805482.1|	SACTE_5124	monovalent cation/proton antiporter, MnhG/PhaG subunit	129	2.A.63.1.4 Na(+)/H(+) antiporter subunit G - Bacillus subtilis.	6e-16	PF03334.8;PhaG_MnhG_YufB	2
		2.A.64:The Twin Arginine Targeting (Tat) Family	gi|345001901|ref|YP_004804755.1|	SACTE_4381	sec-independent translocase	163	2.A.64.1.1 Sec-independent protein translocase protein tatB - Escherichia coli.	6e-06	PF02416.10;MttA_Hcf106	1
			gi|344998674|ref|YP_004801528.1|	SACTE_1062	Sec-independent protein translocase, TatC subunit	319	2.A.64.2.1 TATC-like protein - Arabidopsis thaliana (Mouse-ear cress).	5e-29	PF00902.12;TatC	6
		2.A.66:The Multidrug/Oligosaccharidyl-lipid/Polysaccharide (MOP) Flippase Superfamily	gi|345000890|ref|YP_004803744.1|	SACTE_3338	MATE efflux family protein	445	2.A.66.1.4 DNA-DAMAGE-INDUCIBLE PROTEIN F - Escherichia coli.	4e-25	PF01554.12;MatE	12
			gi|344997933|ref|YP_004800787.1|	SACTE_0302	virulence factor MVIN family protein	539	2.A.66.4.1 Virulence factor mviN - Salmonella typhimurium.	6e-27	PF03023.8;MVIN	13
			gi|344999261|ref|YP_004802115.1|	SACTE_1660	integral membrane protein MviN	578	2.A.66.4.1 Virulence factor mviN - Salmonella typhimurium.	5e-24	PF03023.8;MVIN	13
			gi|345000875|ref|YP_004803729.1|	SACTE_3323	integral membrane protein MviN	720	2.A.66.4.1 Virulence factor mviN - Salmonella typhimurium.	8e-24	PF03023.8;MVIN	14
			gi|345003075|ref|YP_004805929.1|	SACTE_5598	group 1 glycosyl transferase	546	2.A.66.6.2 Glycosyl transferases group 1 - Ralstonia solanacearum UW551.	4e-32	PF11997.2;DUF3492|PF00534.14;Glycos_transf_1	0
		2.A.75:The L-Lysine Exporter (LysE) Family	gi|344999904|ref|YP_004802758.1|	SACTE_2327	lysine exporter protein LysE/YggA	208	2.A.75.1.2 Hypothetical protein yggA - Escherichia coli.	6e-23	PF01810.12;LysE	5
		2.A.76:The Resistance to Homoserine/Threonine (RhtB) Family	gi|344999485|ref|YP_004802339.1|	SACTE_1893	lysine exporter protein LysE/YggA	202	2.A.76.1.2 Threonine efflux protein - Escherichia coli.	3e-16	PF01810.12;LysE	5
			gi|345003599|ref|YP_004806453.1|	SACTE_6134	lysine exporter protein LysE/YggA	215	2.A.76.1.2 Threonine efflux protein - Escherichia coli.	1e-12	PF01810.12;LysE	6
			gi|344998276|ref|YP_004801130.1|	SACTE_0655	lysine exporter protein LysE/YggA	212	2.A.76.1.5 Hypothetical protein yeaS - Escherichia coli.	5e-12	PF01810.12;LysE	6
			gi|345001650|ref|YP_004804504.1|	SACTE_4124	lysine exporter protein LysE/YggA	225	2.A.76.1.5 Hypothetical protein yeaS - Escherichia coli.	4e-40	PF01810.12;LysE	6
		2.A.78:The Branched Chain Amino Acid Exporter (LIV-E) Family	gi|345002445|ref|YP_004805299.1|	SACTE_4933	branched-chain amino acid transport	101	2.A.78. The Branched Chain Amino Acid Exporter (LIV-E) Family		PF05437.6;AzlD	3
			gi|345002444|ref|YP_004805298.1|	SACTE_4932	AzlC family protein	233	2.A.78.1.3 Inner membrane protein ygaZ - Escherichia coli.	2e-07	PF03591.8;AzlC	5
		2.A.79:The Threonine/Serine Exporter (ThrE) Family	gi|345000419|ref|YP_004803273.1|	SACTE_2856	hypothetical protein	568	2.A.79.1.1 2.A.79.1.1 THREONINE EXPORT CARRIER	1e-30	PF06738.6;DUF1212|PF12821.1;DUF3815	9
		2.A.86:The Autoinducer-2 Exporter (AI-2E) Family (Formerly the PerM Family, TC #9.B.22)	gi|345000775|ref|YP_004803629.1|	SACTE_3223	hypothetical protein	351	2.A.86.1.1 Putative permease perM - Escherichia coli.	6e-18	PF01594.10;UPF0118	8
			gi|345001804|ref|YP_004804658.1|	SACTE_4282	hypothetical protein	471	2.A.86.1.1 Putative permease perM - Escherichia coli.	3e-15	PF01594.10;UPF0118	7
			gi|345003942|ref|YP_004806796.1|	SACTE_6488	hypothetical protein	372	2.A.86.1.2 UPF0118 inner membrane protein yhhT OS=Escherichia coli (strain K12) GN=yhhT PE=1 SV=1	3e-16	PF01594.10;UPF0118	8
			gi|345002448|ref|YP_004805302.1|	SACTE_4936	hypothetical protein	394	2.A.86.1.4 UPF0118 inner membrane protein ydgG - Escherichia coli	3e-11	PF01594.10;UPF0118	7
		2.A.88:Vitamin Uptake Transporter (VUT or ECF) Family	gi|344999640|ref|YP_004802494.1|	SACTE_2052	BioY protein	197	2.A.88.2.1 BioY-family membrane protein - Bordetella avium (strain 197N).	1e-12	PF02632.8;BioY	4
		2.A.89:The Vacuolar Iron Transporter (VIT) Family	gi|344999054|ref|YP_004801908.1|	SACTE_1451	hypothetical protein	244	2.A.89.3.1 Putative uncharacterized protein OS=Burkholderia phytofirmans (strain DSM 17436 / PsJN) GN=Bphyt_5039 PE=4 SV=1	1e-39	PF01988.13;VIT1	3
		2.A.93:The Unknown BART Superfamily-1 (UBS1) Family	gi|345003209|ref|YP_004806063.1|	SACTE_5734	Bile acid:sodium symporter	353	2.A.93.1.3 Bile acid:sodium symporter [Paracoccus denitrificans PD1222]	7e-70	PF01758.10;SBF	9
		2.A.95:The 6TMS Neutral Amino Acid Transporter (NAAT) Family	gi|345001912|ref|YP_004804766.1|	SACTE_4392	multiple antibiotic resistance (MarC)-like protein	201	2.A.95.1.3 UPF0056 membrane protein yvbG OS=Bacillus subtilis GN=yvbG PE=3 SV=1	3e-22	PF01914.11;MarC	6
3: Primary Active Transporters	3.A: P-P-bond-hydrolysis-driven transporters	3.A.1:The ATP-binding Cassette (ABC) Superfamily	gi|344998293|ref|YP_004801147.1|	SACTE_0672	putative ABC transporter permease	247	3.A.1. ATP-binding Cassette (ABC) Superfamily.		PF12730.1;ABC2_membrane_4	6
			gi|344999092|ref|YP_004801946.1|	SACTE_1489	ABC-2 type transporter	283	3.A.1. ATP-binding Cassette (ABC) Superfamily.		PF01061.18;ABC2_membrane	6
			gi|344999736|ref|YP_004802590.1|	SACTE_2154	putative ABC transporter permease	294	3.A.1. ATP-binding Cassette (ABC) Superfamily.		PF12730.1;ABC2_membrane_4	6
			gi|345000926|ref|YP_004803780.1|	SACTE_3375	putative ABC transporter permease	298	3.A.1. ATP-binding Cassette (ABC) Superfamily.		PF12730.1;ABC2_membrane_4	6
			gi|345000928|ref|YP_004803782.1|	SACTE_3377	putative ABC transporter permease	239	3.A.1. ATP-binding Cassette (ABC) Superfamily.		PF12730.1;ABC2_membrane_4	6
			gi|345001094|ref|YP_004803948.1|	SACTE_3553	putative ABC transporter permease	264	3.A.1. ATP-binding Cassette (ABC) Superfamily.		PF12730.1;ABC2_membrane_4	6
			gi|345001428|ref|YP_004804282.1|	SACTE_3898	ABC transporter membrane protein	293	3.A.1. ATP-binding Cassette (ABC) Superfamily.		PF12730.1;ABC2_membrane_4	6
			gi|345001838|ref|YP_004804692.1|	SACTE_4318	putative transmembrane transport protein	340	3.A.1. ATP-binding Cassette (ABC) Superfamily.		PF12730.1;ABC2_membrane_4	6
			gi|345002097|ref|YP_004804951.1|	SACTE_4584	putative ABC transporter permease	283	3.A.1. ATP-binding Cassette (ABC) Superfamily.		PF12730.1;ABC2_membrane_4	6
			gi|345002099|ref|YP_004804953.1|	SACTE_4586	putative ABC transporter permease	259	3.A.1. ATP-binding Cassette (ABC) Superfamily.		PF12730.1;ABC2_membrane_4	6
			gi|345002159|ref|YP_004805013.1|	SACTE_4646	ABC-2 type transporter	257	3.A.1. ATP-binding Cassette (ABC) Superfamily.		PF01061.18;ABC2_membrane	6
			gi|345002170|ref|YP_004805024.1|	SACTE_4657	putative transmembrane transport protein	322	3.A.1. ATP-binding Cassette (ABC) Superfamily.		PF12730.1;ABC2_membrane_4	6
			gi|344997999|ref|YP_004800853.1|	SACTE_0370	binding-protein-dependent transport systems inner membrane component	306	3.A.1.1.4 Lactose transport system permease protein lacF - Agrobacterium radiobacter.	2e-32	PF00528.16;BPD_transp_1	6
			gi|345003966|ref|YP_004806820.1|	SACTE_6515	binding-protein-dependent transport systems inner membrane component	325	3.A.1.1.4 Lactose transport system permease protein lacF - Agrobacterium radiobacter.	4e-27	PF00528.16;BPD_transp_1	6
			gi|344997997|ref|YP_004800851.1|	SACTE_0368	family 1 extracellular solute-binding protein	446	3.A.1.1.4 Lactose-binding protein precursor (LBP) - Agrobacterium radiobacter.	6e-21	PF01547.19;SBP_bac_1	0
			gi|344998028|ref|YP_004800882.1|	SACTE_0400	family 1 extracellular solute-binding protein	452	3.A.1.1.5 PERIPLASMIC SORBITOL-BINDING PROTEIN - Rhodobacter sphaeroides (Rhodopseudomonas sphaeroides).	1e-88	PF01547.19;SBP_bac_1	1
			gi|344998026|ref|YP_004800880.1|	SACTE_0398	binding-protein-dependent transport systems inner membrane component	292	3.A.1.1.5 SORBITOL/MANNITOL TRANSPORT INNER MEMBRANE PROTEIN - Rhodobacter sphaeroides (Rhodopseudomonas sphaeroides).	1e-45	PF00528.16;BPD_transp_1	7
			gi|344998027|ref|YP_004800881.1|	SACTE_0399	binding-protein-dependent transport systems inner membrane component	320	3.A.1.1.5 SORBITOL/MANNITOL TRANSPORT INNER MEMBRANE PROTEIN - Rhodobacter sphaeroides (Rhodopseudomonas sphaeroides).	1e-41	PF00528.16;BPD_transp_1	5
			gi|344999249|ref|YP_004802103.1|	SACTE_1648	binding-protein-dependent transport systems inner membrane component	301	3.A.1.1.6 CYM A,B,C,D,E,F,G,H,I,J GENES - Klebsiella oxytoca.	1e-46	PF00528.16;BPD_transp_1	6
			gi|344998920|ref|YP_004801774.1|	SACTE_1314	family 1 extracellular solute-binding protein	444	3.A.1.1.7 TREHALOSE/MALTOSE BINDING PROTEIN - Thermococcus litoralis, and Pyrococcus furiosus.	4e-21	PF01547.19;SBP_bac_1	0
			gi|344999671|ref|YP_004802525.1|	SACTE_2084	family 1 extracellular solute-binding protein	444	3.A.1.1.7 TREHALOSE/MALTOSE BINDING PROTEIN - Thermococcus litoralis, and Pyrococcus furiosus.	4e-20	PF01547.19;SBP_bac_1	0
			gi|345001855|ref|YP_004804709.1|	SACTE_4335	family 1 extracellular solute-binding protein	414	3.A.1.1.7 TREHALOSE/MALTOSE BINDING PROTEIN - Thermococcus litoralis, and Pyrococcus furiosus.	1e-27	PF01547.19;SBP_bac_1	0
			gi|345003285|ref|YP_004806139.1|	SACTE_5813	binding-protein-dependent transport systems inner membrane component	360	3.A.1.1.10 AlgM1 - Sphingomonas sp.	2e-51	PF00528.16;BPD_transp_1	6
			gi|344998554|ref|YP_004801408.1|	SACTE_0939	binding-protein-dependent transport systems inner membrane component	286	3.A.1.1.11 Inner membrane protein - Erwinia chrysanthemi.	4e-53	PF00528.16;BPD_transp_1	6
			gi|344998555|ref|YP_004801409.1|	SACTE_0940	binding-protein-dependent transport systems inner membrane component	325	3.A.1.1.11 Inner membrane protein - Erwinia chrysanthemi.	8e-63	PF00528.16;BPD_transp_1	6
			gi|344999672|ref|YP_004802526.1|	SACTE_2085	binding-protein-dependent transport systems inner membrane component	313	3.A.1.1.11 Inner membrane protein - Erwinia chrysanthemi.	3e-40	PF00528.16;BPD_transp_1	6
			gi|345003479|ref|YP_004806333.1|	SACTE_6013	binding-protein-dependent transport systems inner membrane component	312	3.A.1.1.11 Inner membrane protein - Erwinia chrysanthemi.	9e-37	PF00528.16;BPD_transp_1	5
			gi|344998556|ref|YP_004801410.1|	SACTE_0941	family 1 extracellular solute-binding protein	427	3.A.1.1.11 Periplasmic binding protein precursor - Erwinia chrysanthemi.	1e-18	PF01547.19;SBP_bac_1	0
			gi|345002730|ref|YP_004805584.1|	SACTE_5228	binding-protein-dependent transport systems inner membrane component	323	3.A.1.1.17 ThuF (Probable trehalosemaltose transporter permease protein) - Rhizobium meliloti (Sinorhizobium meliloti).	9e-40	PF00528.16;BPD_transp_1	6
			gi|345002738|ref|YP_004805592.1|	SACTE_5236	family 1 extracellular solute-binding protein	482	3.A.1.1.18 NgcE binding protein - Streptomyces olivaceoviridis (Streptomyces corchorusii).	0	PF01547.19;SBP_bac_1	0
			gi|344997989|ref|YP_004800843.1|	SACTE_0360	binding-protein-dependent transport systems inner membrane component	319	3.A.1.1.18 Transmembrane protein - Streptomyces olivaceoviridis (Streptomyces corchorusii).	2e-29	PF00528.16;BPD_transp_1	6
			gi|345002739|ref|YP_004805593.1|	SACTE_5237	binding-protein-dependent transport systems inner membrane component	307	3.A.1.1.18 Transmembrane protein - Streptomyces olivaceoviridis (Streptomyces corchorusii).	4e-140	PF00528.16;BPD_transp_1	6
			gi|345002740|ref|YP_004805594.1|	SACTE_5238	binding-protein-dependent transport systems inner membrane component	305	3.A.1.1.18 Transmembrane protein - Streptomyces olivaceoviridis (Streptomyces corchorusii).	5e-145	PF00528.16;BPD_transp_1	6
			gi|345002958|ref|YP_004805812.1|	SACTE_5463	binding-protein-dependent transport systems inner membrane component	275	3.A.1.1.18 Transmembrane protein - Streptomyces olivaceoviridis (Streptomyces corchorusii).	4e-36	PF00528.16;BPD_transp_1	6
			gi|345002959|ref|YP_004805813.1|	SACTE_5464	binding-protein-dependent transport systems inner membrane component	313	3.A.1.1.18 Transmembrane protein - Streptomyces olivaceoviridis (Streptomyces corchorusii).	5e-29	PF00528.16;BPD_transp_1	6
			gi|345000000|ref|YP_004802854.1|	SACTE_2426	family 1 extracellular solute-binding protein	434	3.A.1.1.19 PalE - Agrobacterium tumefaciens.	3e-18	PF01547.19;SBP_bac_1	0
			gi|345002731|ref|YP_004805585.1|	SACTE_5229	family 1 extracellular solute-binding protein	420	3.A.1.1.20 Substrate-binding protein MsmE - Lactobacillus acidophilus.	9e-21	PF01547.19;SBP_bac_1	1
			gi|345002825|ref|YP_004805679.1|	SACTE_5326	family 1 extracellular solute-binding protein	433	3.A.1.1.20 Substrate-binding protein MsmE - Lactobacillus acidophilus.	2e-08	PF01547.19;SBP_bac_1	0
			gi|344998034|ref|YP_004800888.1|	SACTE_0407	binding-protein-dependent transport systems inner membrane component	319	3.A.1.1.20 Transmembrane permease MsmF - Lactobacillus acidophilus.	2e-37	PF00528.16;BPD_transp_1	6
			gi|344998900|ref|YP_004801754.1|	SACTE_1293	binding-protein-dependent transport systems inner membrane component	308	3.A.1.1.20 Transmembrane permease MsmF - Lactobacillus acidophilus.	9e-21	PF00528.16;BPD_transp_1	6
			gi|345001854|ref|YP_004804708.1|	SACTE_4334	binding-protein-dependent transport systems inner membrane component	323	3.A.1.1.20 Transmembrane permease MsmF - Lactobacillus acidophilus.	2e-51	PF00528.16;BPD_transp_1	6
			gi|345002823|ref|YP_004805677.1|	SACTE_5324	binding-protein-dependent transport systems inner membrane component	313	3.A.1.1.20 Transmembrane permease MsmF - Lactobacillus acidophilus.	2e-31	PF00528.16;BPD_transp_1	6
			gi|345003103|ref|YP_004805957.1|	SACTE_5626	binding-protein-dependent transport systems inner membrane component	312	3.A.1.1.20 Transmembrane permease MsmF - Lactobacillus acidophilus.	8e-39	PF00528.16;BPD_transp_1	5
			gi|345003463|ref|YP_004806317.1|	SACTE_5995	binding-protein-dependent transport systems inner membrane component	331	3.A.1.1.20 Transmembrane permease MsmF - Lactobacillus acidophilus.	2e-24	PF00528.16;BPD_transp_1	6
			gi|345003967|ref|YP_004806821.1|	SACTE_6516	binding-protein-dependent transport systems inner membrane component	293	3.A.1.1.20 Transmembrane permease MsmG - Lactobacillus acidophilus.	7e-35	PF00528.16;BPD_transp_1	6
			gi|344998159|ref|YP_004801013.1|	SACTE_0533	binding-protein-dependent transport systems inner membrane component	309	3.A.1.1.21 Possible binding-protein-dependent transport protein - Streptomyces coelicolor.	4e-90	PF00528.16;BPD_transp_1	6
			gi|344997952|ref|YP_004800806.1|	SACTE_0321	family 1 extracellular solute-binding protein	438	3.A.1.1.21 Putative sugar-binding lipoprotein - Streptomyces coelicolor.	1e-18	PF01547.19;SBP_bac_1	0
			gi|344998160|ref|YP_004801014.1|	SACTE_0534	family 1 extracellular solute-binding protein	435	3.A.1.1.21 Putative sugar-binding lipoprotein - Streptomyces coelicolor.	2e-119	PF01547.19;SBP_bac_1	0
			gi|345003478|ref|YP_004806332.1|	SACTE_6012	family 1 extracellular solute-binding protein	429	3.A.1.1.21 Putative sugar-binding lipoprotein - Streptomyces coelicolor.	3e-19	PF10518.3;TAT_signal|PF01547.19;SBP_bac_1	0
			gi|344999251|ref|YP_004802105.1|	SACTE_1650	family 1 extracellular solute-binding protein	423	3.A.1.1.22 Maltose ABC transporter, periplasmic maltose-binding protein - Thermotoga maritima.	7e-31	PF01547.19;SBP_bac_1	0
			gi|345003102|ref|YP_004805956.1|	SACTE_5625	family 1 extracellular solute-binding protein	457	3.A.1.1.22 Maltose ABC transporter, periplasmic maltose-binding protein - Thermotoga maritima.	3e-07	PF01547.19;SBP_bac_1	0
			gi|344999866|ref|YP_004802720.1|	SACTE_2289	family 1 extracellular solute-binding protein	440	3.A.1.1.23 CBP protein - Streptomyces reticuli.	3e-113	PF01547.19;SBP_bac_1	0
			gi|344999865|ref|YP_004802719.1|	SACTE_2288	binding-protein-dependent transport systems inner membrane component	332	3.A.1.1.23 CEBF protein - Streptomyces reticuli.	7e-100	PF00528.16;BPD_transp_1	6
			gi|344999864|ref|YP_004802718.1|	SACTE_2287	binding-protein-dependent transport systems inner membrane component	308	3.A.1.1.23 CEBG protein - Streptomyces reticuli.	1e-97	PF00528.16;BPD_transp_1	6
			gi|345003480|ref|YP_004806334.1|	SACTE_6014	binding-protein-dependent transport systems inner membrane component	297	3.A.1.1.24 Sugar transport system permease protein - Thermus thermophilus (strain HB27 / ATCC BAA-163 / DSM 7039).	6e-37	PF00528.16;BPD_transp_1	6
			gi|344997951|ref|YP_004800805.1|	SACTE_0320	binding-protein-dependent transport systems inner membrane component	332	3.A.1.1.25 Maltose transport system permease protein malF - Thermus thermophilus (strain HB27 / ATCC BAA-163 / DSM 7039).	2e-28	PF00528.16;BPD_transp_1	6
			gi|344998925|ref|YP_004801779.1|	SACTE_1319	binding-protein-dependent transport systems inner membrane component	312	3.A.1.1.25 Maltose transport system permease protein malF - Thermus thermophilus (strain HB27 / ATCC BAA-163 / DSM 7039).	2e-37	PF00528.16;BPD_transp_1	5
			gi|344997950|ref|YP_004800804.1|	SACTE_0319	binding-protein-dependent transport systems inner membrane component	291	3.A.1.1.25 Maltose transport system permease protein malG - Thermus thermophilus (strain HB27 / ATCC BAA-163 / DSM 7039).	9e-42	PF00528.16;BPD_transp_1	6
			gi|344999250|ref|YP_004802104.1|	SACTE_1649	binding-protein-dependent transport systems inner membrane component	338	3.A.1.1.27 Putative maltose/maltodextrin ABC transporter, permease protein MalF - Streptococcus mutans.	5e-39	PF00528.16;BPD_transp_1	6
			gi|345003284|ref|YP_004806138.1|	SACTE_5812	binding-protein-dependent transport systems inner membrane component	327	3.A.1.1.29 UgpE - Paenibacillus sp. JDR-2.	5e-38	PF00528.16;BPD_transp_1	6
			gi|345000029|ref|YP_004802883.1|	SACTE_2455	binding-protein-dependent transport systems inner membrane component	456	3.A.1.1.32 Membrane bound sugar transport protein OS=Synechocystis sp. (strain PCC 6803) GN=slr0530 PE=3 SV=1	5e-28	PF00528.16;BPD_transp_1	6
			gi|345000030|ref|YP_004802884.1|	SACTE_2456	binding-protein-dependent transport systems inner membrane component	305	3.A.1.1.32 Membrane bound sugar transport protein OS=Synechocystis sp. (strain PCC 6803) GN=slr0531 PE=3 SV=1	7e-64	PF00528.16;BPD_transp_1	6
			gi|345000028|ref|YP_004802882.1|	SACTE_2454	family 1 extracellular solute-binding protein	448	3.A.1.1.32 Slr0529 protein OS=Synechocystis sp. (strain PCC 6803) GN=slr0529 PE=4 SV=1	9e-53	PF01547.19;SBP_bac_1	0
			gi|345001221|ref|YP_004804075.1|	SACTE_3685	ABC transporter-like protein	400	3.A.1.1.33 ABC transporter ATP-binding protein OS=Streptomyces coelicolor GN=SCO4240 PE=3 SV=1	0	PF00005.21;ABC_tran|PF03459.11;TOBE	0
			gi|344999999|ref|YP_004802853.1|	SACTE_2425	binding-protein-dependent transport systems inner membrane component	322	3.A.1.1.33 Putative sugar transporter integral membrane protein OS=Streptomyces sp. 139 GN=ste3 PE=3 SV=1	2e-44	PF00528.16;BPD_transp_1	7
			gi|345001985|ref|YP_004804839.1|	SACTE_4469	binding-protein-dependent transport systems inner membrane component	316	3.A.1.1.33 Putative sugar transporter integral membrane protein OS=Streptomyces sp. 139 GN=ste3 PE=3 SV=1	2e-45	PF00528.16;BPD_transp_1	6
			gi|344998924|ref|YP_004801778.1|	SACTE_1318	binding-protein-dependent transport systems inner membrane component	303	3.A.1.1.33 Putative sugar transporter integral membrane protein OS=Streptomyces sp. 139 GN=ste4 PE=3 SV=1	3e-42	PF00528.16;BPD_transp_1	6
			gi|344999998|ref|YP_004802852.1|	SACTE_2424	binding-protein-dependent transport systems inner membrane component	282	3.A.1.1.33 Putative sugar transporter integral membrane protein OS=Streptomyces sp. 139 GN=ste4 PE=3 SV=1	4e-48	PF00528.16;BPD_transp_1	6
			gi|345001986|ref|YP_004804840.1|	SACTE_4470	binding-protein-dependent transport systems inner membrane component	290	3.A.1.1.33 Putative sugar transporter integral membrane protein OS=Streptomyces sp. 139 GN=ste4 PE=3 SV=1	2e-58	PF00528.16;BPD_transp_1	6
			gi|345002729|ref|YP_004805583.1|	SACTE_5227	binding-protein-dependent transport systems inner membrane component	285	3.A.1.1.33 Putative sugar transporter integral membrane protein OS=Streptomyces sp. 139 GN=ste4 PE=3 SV=1	5e-36	PF00528.16;BPD_transp_1	6
			gi|345002824|ref|YP_004805678.1|	SACTE_5325	binding-protein-dependent transport systems inner membrane component	278	3.A.1.1.33 Putative sugar transporter integral membrane protein OS=Streptomyces sp. 139 GN=ste4 PE=3 SV=1	4e-42	PF00528.16;BPD_transp_1	6
			gi|345001984|ref|YP_004804838.1|	SACTE_4468	family 1 extracellular solute-binding protein	432	3.A.1.1.33 Putative sugar transporter sugar-binding protein OS=Streptomyces sp. 139 GN=ste2 PE=4 SV=1	7e-51	PF01547.19;SBP_bac_1	0
			gi|345003682|ref|YP_004806536.1|	SACTE_6221	family 1 extracellular solute-binding protein	417	3.A.1.1.33 Putative sugar transporter sugar-binding protein OS=Streptomyces sp. 139 GN=ste2 PE=4 SV=1	1e-69	PF01547.19;SBP_bac_1	1
			gi|344997990|ref|YP_004800844.1|	SACTE_0361	binding-protein-dependent transport systems inner membrane component	320	3.A.1.1.34 L-arabinose transport system permease protein AraP OS=Bacillus subtilis GN=araP PE=2 SV=1	5e-31	PF00528.16;BPD_transp_1	6
			gi|344997998|ref|YP_004800852.1|	SACTE_0369	binding-protein-dependent transport systems inner membrane component	312	3.A.1.1.34 L-arabinose transport system permease protein AraQ OS=Bacillus subtilis GN=araQ PE=2 SV=2	6e-35	PF00528.16;BPD_transp_1	6
			gi|344998033|ref|YP_004800887.1|	SACTE_0406	binding-protein-dependent transport systems inner membrane component	293	3.A.1.1.34 L-arabinose transport system permease protein AraQ OS=Bacillus subtilis GN=araQ PE=2 SV=2	1e-47	PF00528.16;BPD_transp_1	6
			gi|344998901|ref|YP_004801755.1|	SACTE_1294	binding-protein-dependent transport systems inner membrane component	285	3.A.1.1.34 L-arabinose transport system permease protein AraQ OS=Bacillus subtilis GN=araQ PE=2 SV=2	3e-32	PF00528.16;BPD_transp_1	6
			gi|344999673|ref|YP_004802527.1|	SACTE_2086	binding-protein-dependent transport systems inner membrane component	300	3.A.1.1.34 L-arabinose transport system permease protein AraQ OS=Bacillus subtilis GN=araQ PE=2 SV=2	2e-33	PF00528.16;BPD_transp_1	6
			gi|345001853|ref|YP_004804707.1|	SACTE_4333	binding-protein-dependent transport systems inner membrane component	288	3.A.1.1.34 L-arabinose transport system permease protein AraQ OS=Bacillus subtilis GN=araQ PE=2 SV=2	3e-46	PF00528.16;BPD_transp_1	6
			gi|345003104|ref|YP_004805958.1|	SACTE_5627	binding-protein-dependent transport systems inner membrane component	299	3.A.1.1.34 L-arabinose transport system permease protein AraQ OS=Bacillus subtilis GN=araQ PE=2 SV=2	4e-45	PF00528.16;BPD_transp_1	6
			gi|345003462|ref|YP_004806316.1|	SACTE_5994	binding-protein-dependent transport systems inner membrane component	291	3.A.1.1.34 L-arabinose transport system permease protein AraQ OS=Bacillus subtilis GN=araQ PE=2 SV=2	2e-32	PF00528.16;BPD_transp_1	6
			gi|344998035|ref|YP_004800889.1|	SACTE_0408	family 1 extracellular solute-binding protein	446	3.A.1.1.34 Probable arabinose-binding protein OS=Bacillus subtilis GN=araN PE=2 SV=2	1e-10	PF01547.19;SBP_bac_1	0
			gi|344998899|ref|YP_004801753.1|	SACTE_1292	family 1 extracellular solute-binding protein	438	3.A.1.1.34 Probable arabinose-binding protein OS=Bacillus subtilis GN=araN PE=2 SV=2	4e-14	PF01547.19;SBP_bac_1	0
			gi|345001242|ref|YP_004804096.1|	SACTE_3708	family 1 extracellular solute-binding protein	425	3.A.1.1.34 Probable arabinose-binding protein OS=Bacillus subtilis GN=araN PE=2 SV=2	4e-11	PF01547.19;SBP_bac_1	0
			gi|345003464|ref|YP_004806318.1|	SACTE_5996	family 1 extracellular solute-binding protein	463	3.A.1.1.34 Probable arabinose-binding protein OS=Bacillus subtilis GN=araN PE=2 SV=2	7e-12	PF01547.19;SBP_bac_1	0
			gi|345003965|ref|YP_004806819.1|	SACTE_6514	family 1 extracellular solute-binding protein	431	3.A.1.1.34 Probable arabinose-binding protein OS=Bacillus subtilis GN=araN PE=2 SV=2	3e-19	PF01547.19;SBP_bac_1	0
			gi|345003521|ref|YP_004806375.1|	SACTE_6056	periplasmic sugar-binding protein	319	3.A.1.2.1 D-ribose-binding periplasmic protein precursor - Escherichia coli.	6e-23	PF00532.15;Peripla_BP_1	0
			gi|344999728|ref|YP_004802582.1|	SACTE_2146	ABC transporter-like protein	521	3.A.1.2.1 Ribose transport ATP-binding protein rbsA - Escherichia coli.	5e-126	PF00005.21;ABC_tran	0
			gi|345003213|ref|YP_004806067.1|	SACTE_5738	ABC transporter-like protein	509	3.A.1.2.2 Arabinose import ATP-binding protein araG - Escherichia coli.	4e-107	PF00005.21;ABC_tran	0
			gi|345003235|ref|YP_004806089.1|	SACTE_5760	ABC transporter-like protein	512	3.A.1.2.3 Galactose/methyl galactoside import ATP-binding protein mglA - Escherichia coli.	4e-120	PF00005.21;ABC_tran	0
			gi|345002742|ref|YP_004805596.1|	SACTE_5240	putative ABC transporter solute-binding protein	369	3.A.1.2.4 D-xylose-binding periplasmic protein precursor - Escherichia coli.	2e-46		0
			gi|345002744|ref|YP_004805598.1|	SACTE_5242	inner-membrane translocator	425	3.A.1.2.4 Xylose transport system permease protein xylH - Escherichia coli.	3e-44	PF02653.10;BPD_transp_2	12
			gi|344999492|ref|YP_004802346.1|	SACTE_1900	inner-membrane translocator	412	3.A.1.2.5 MEMBRANE-SPANNING PERMEASE - Agrobacterium radiobacter.	7e-99	PF02653.10;BPD_transp_2	10
			gi|344999490|ref|YP_004802344.1|	SACTE_1898	periplasmic binding protein/LacI transcriptional regulator	369	3.A.1.2.5 Multiple sugar-binding periplasmic receptor CHVE precursor - Agrobacterium tumefaciens.	1e-120	PF00532.15;Peripla_BP_1	0
			gi|344998589|ref|YP_004801443.1|	SACTE_0974	ABC transporter-like protein	796	3.A.1.2.5 SUGAR TRANSPORTER - Agrobacterium radiobacter.	4e-11	PF00005.21;ABC_tran	0
			gi|344999491|ref|YP_004802345.1|	SACTE_1899	ABC transporter-like protein	516	3.A.1.2.5 SUGAR TRANSPORTER - Agrobacterium radiobacter.	2e-178	PF00005.21;ABC_tran	0
			gi|345002743|ref|YP_004805597.1|	SACTE_5241	ABC transporter-like protein	262	3.A.1.2.7 FRCA (Putative ATP-binding ABC transporter protein) - Rhizobium meliloti (Sinorhizobium meliloti).	2e-54	PF00005.21;ABC_tran	0
			gi|345002990|ref|YP_004805844.1|	SACTE_5495	ABC transporter-like protein	287	3.A.1.2.7 FRCA (Putative ATP-binding ABC transporter protein) - Rhizobium meliloti (Sinorhizobium meliloti).	2e-44	PF00005.21;ABC_tran	0
			gi|344999730|ref|YP_004802584.1|	SACTE_2148	inner-membrane translocator	339	3.A.1.2.8 Inner membrane ABC transporter permease protein ydeZ - Escherichia coli.	3e-31	PF02653.10;BPD_transp_2	10
			gi|344999729|ref|YP_004802583.1|	SACTE_2147	inner-membrane translocator	352	3.A.1.2.9 RhaP - Rhizobium leguminosarum (biovar trifolii).	4e-37	PF02653.10;BPD_transp_2	9
			gi|344999731|ref|YP_004802585.1|	SACTE_2149	rhamnose ABC transporter periplasmic rhamnose-binding protein	361	3.A.1.2.9 RhaS - Rhizobium leguminosarum (biovar trifolii).	4e-61	PF00532.15;Peripla_BP_1	0
			gi|345003519|ref|YP_004806373.1|	SACTE_6054	ABC transporter-like protein	512	3.A.1.2.13 ABC transporter related - Actinobacillus succinogenes (strain ATCC 55618 / 130Z).	6e-78	PF00005.21;ABC_tran	0
			gi|344998003|ref|YP_004800857.1|	SACTE_0374	inner-membrane translocator	354	3.A.1.2.13 Monosaccharide-transporting ATPase - Actinobacillus succinogenes (strain ATCC 55618 / 130Z).	2e-43	PF02653.10;BPD_transp_2	8
			gi|345003520|ref|YP_004806374.1|	SACTE_6055	inner-membrane translocator	336	3.A.1.2.13 Monosaccharide-transporting ATPase - Actinobacillus succinogenes (strain ATCC 55618 / 130Z).	6e-49	PF02653.10;BPD_transp_2	8
			gi|344998005|ref|YP_004800859.1|	SACTE_0376	ABC transporter-like protein	559	3.A.1.2.14 ABC transporter related OS=Shewanella sp. (strain MR-4) GN=Shewmr4_1987 PE=4 SV=1	1e-123	PF00005.21;ABC_tran	0
			gi|344998004|ref|YP_004800858.1|	SACTE_0375	inner-membrane translocator	338	3.A.1.2.14 Inner-membrane translocator OS=Shewanella sp. (strain MR-4) GN=Shewmr4_1988 PE=4 SV=1	2e-41	PF02653.10;BPD_transp_2	7
			gi|345003215|ref|YP_004806069.1|	SACTE_5740	periplasmic binding protein/LacI transcriptional regulator	345	3.A.1.2.14 Periplasmic binding protein/LacI transcriptional regulator OS=Shewanella sp. (strain MR-4) GN=Shewmr4_1986 PE=3 SV=1	3e-19	PF00532.15;Peripla_BP_1	0
			gi|345003214|ref|YP_004806068.1|	SACTE_5739	inner-membrane translocator	349	3.A.1.2.15 Monosaccharide-transporting ATPase OS=Shewanella pealeana (strain ATCC 700345 / ANG-SQ1) GN=Spea_2283 PE=4 SV=1	4e-47	PF02653.10;BPD_transp_2	6
			gi|345002989|ref|YP_004805843.1|	SACTE_5494	inner-membrane translocator	350	3.A.1.2.16 Erythritol permease, component of ABC transporter OS=Rhizobium leguminosarum bv. viciae (strain 3841) GN=eryF PE=4 SV=1	9e-22	PF02653.10;BPD_transp_2	7
			gi|345001671|ref|YP_004804525.1|	SACTE_4145	basic membrane lipoprotein	352	3.A.1.2.17 Basic membrane lipoprotein OS=Lactococcus lactis subsp. lactis (strain KF147) GN=bmpA PE=4 SV=1	1e-36	PF02608.8;Bmp	0
			gi|345001672|ref|YP_004804526.1|	SACTE_4146	ABC transporter-like protein	560	3.A.1.2.17 Purine/cytidine ABC transporter ATP-binding protein OS=Lactococcus lactis subsp. cremoris (strain MG1363) GN=nupA PE=4 SV=1	3e-117	PF00005.21;ABC_tran	0
			gi|345001673|ref|YP_004804527.1|	SACTE_4147	inner-membrane translocator	372	3.A.1.2.17 Purine/cytidine ABC transporter permease protein OS=Lactococcus lactis subsp. cremoris (strain MG1363) GN=nupB PE=4 SV=1	4e-31	PF02653.10;BPD_transp_2	8
			gi|345001674|ref|YP_004804528.1|	SACTE_4148	inner-membrane translocator	421	3.A.1.2.17 Purine/cytidine ABC transporter permease protein OS=Lactococcus lactis subsp. cremoris (strain MG1363) GN=nupC PE=4 SV=1	2e-40	PF02653.10;BPD_transp_2	10
			gi|344999887|ref|YP_004802741.1|	SACTE_2310	ectoine/hydroxyectoine ABC transporter permease EhuD	214	3.A.1.3.2 Glutamine transport system permease protein glnP - Escherichia coli.	7e-23	PF00528.16;BPD_transp_1	3
			gi|344998200|ref|YP_004801054.1|	SACTE_0574	family 3 extracellular solute-binding protein	273	3.A.1.3.2 Glutamine-binding periplasmic protein - Escherichia coli.	5e-24	PF00497.14;SBP_bac_3	0
			gi|345002017|ref|YP_004804871.1|	SACTE_4501	family 3 extracellular solute-binding protein	320	3.A.1.3.2 Glutamine-binding periplasmic protein - Escherichia coli.	6e-23	PF00497.14;SBP_bac_3	0
			gi|344998202|ref|YP_004801056.1|	SACTE_0576	ABC transporter-like protein	260	3.A.1.3.8 General L-amino acid transport ATP-binding protein aapP - Rhizobium leguminosarum (biovar viciae).	7e-77	PF00005.21;ABC_tran	0
			gi|345002458|ref|YP_004805312.1|	SACTE_4946	ABC transporter-like protein	261	3.A.1.3.9 Glutamate transport ATP-binding protein gluA - Corynebacterium glutamicum (Brevibacterium flavum).	6e-102	PF00005.21;ABC_tran	0
			gi|345003036|ref|YP_004805890.1|	SACTE_5559	ABC transporter-like protein	247	3.A.1.3.9 Glutamate transport ATP-binding protein gluA - Corynebacterium glutamicum (Brevibacterium flavum).	4e-102	PF00005.21;ABC_tran	0
			gi|345002456|ref|YP_004805310.1|	SACTE_4944	polar amino acid ABC transporter inner membrane subunit	215	3.A.1.3.9 Glutamate transport system permease protein gluC - Corynebacterium glutamicum (Brevibacterium flavum).	4e-31	PF00528.16;BPD_transp_1	5
			gi|345003038|ref|YP_004805892.1|	SACTE_5561	polar amino acid ABC transporter inner membrane subunit	214	3.A.1.3.9 Glutamate transport system permease protein gluC - Corynebacterium glutamicum (Brevibacterium flavum).	2e-31	PF00528.16;BPD_transp_1	4
			gi|345002455|ref|YP_004805309.1|	SACTE_4943	polar amino acid ABC transporter inner membrane subunit	291	3.A.1.3.9 Glutamate transport system permease protein gluD - Corynebacterium glutamicum (Brevibacterium flavum).	1e-36	PF00528.16;BPD_transp_1	5
			gi|345003039|ref|YP_004805893.1|	SACTE_5562	polar amino acid ABC transporter inner membrane subunit	295	3.A.1.3.9 Glutamate transport system permease protein gluD - Corynebacterium glutamicum (Brevibacterium flavum).	1e-40	PF00528.16;BPD_transp_1	4
			gi|344999677|ref|YP_004802531.1|	SACTE_2090	family 3 extracellular solute-binding protein	344	3.A.1.3.9 Glutamate-binding protein precursor - Corynebacterium glutamicum (Brevibacterium flavum).	2e-15	PF00497.14;SBP_bac_3	1
			gi|345002457|ref|YP_004805311.1|	SACTE_4945	family 3 extracellular solute-binding protein	307	3.A.1.3.9 Glutamate-binding protein precursor - Corynebacterium glutamicum (Brevibacterium flavum).	2e-44	PF00497.14;SBP_bac_3	0
			gi|345003037|ref|YP_004805891.1|	SACTE_5560	family 3 extracellular solute-binding protein	304	3.A.1.3.9 Glutamate-binding protein precursor - Corynebacterium glutamicum (Brevibacterium flavum).	1e-40	PF00497.14;SBP_bac_3	1
			gi|344998785|ref|YP_004801639.1|	SACTE_1176	family 3 extracellular solute-binding protein	312	3.A.1.3.10 Cystine-binding periplasmic protein - Escherichia coli.	3e-17	PF00497.14;SBP_bac_3	0
			gi|344999885|ref|YP_004802739.1|	SACTE_2308	ectoine/hydroxyectoine ABC transporter solute-binding protein	300	3.A.1.3.10 Cystine-binding periplasmic protein - Escherichia coli.	5e-15	PF00497.14;SBP_bac_3	0
			gi|344998782|ref|YP_004801636.1|	SACTE_1173	ABC transporter-like protein	267	3.A.1.3.10 Hypothetical amino-acid ABC transporter ATP-binding protein yecC - Escherichia coli.	3e-73	PF00005.21;ABC_tran	0
			gi|344999888|ref|YP_004802742.1|	SACTE_2311	ectoine/hydroxyectoine ABC transporter ATP-binding protein	277	3.A.1.3.10 Hypothetical amino-acid ABC transporter ATP-binding protein yecC - Escherichia coli.	2e-62	PF00005.21;ABC_tran	0
			gi|344998201|ref|YP_004801055.1|	SACTE_0575	polar amino acid ABC transporter inner membrane subunit	266	3.A.1.3.10 Inner membrane amino-acid ABC transporter permease protein yecS - Escherichia coli.	7e-28	PF00528.16;BPD_transp_1	4
			gi|344998784|ref|YP_004801638.1|	SACTE_1175	polar amino acid ABC transporter inner membrane subunit	288	3.A.1.3.10 Inner membrane amino-acid ABC transporter permease protein yecS - Escherichia coli.	1e-32	PF00528.16;BPD_transp_1	6
			gi|344999886|ref|YP_004802740.1|	SACTE_2309	ectoine/hydroxyectoine ABC transporter permease EhuC	244	3.A.1.3.10 Inner membrane amino-acid ABC transporter permease protein yecS - Escherichia coli.	2e-35	PF00528.16;BPD_transp_1	5
			gi|345002016|ref|YP_004804870.1|	SACTE_4500	polar amino acid ABC transporter inner membrane subunit	322	3.A.1.3.10 Inner membrane amino-acid ABC transporter permease protein yecS - Escherichia coli.	3e-36	PF00528.16;BPD_transp_1	4
			gi|344999034|ref|YP_004801888.1|	SACTE_1430	ABC transporter-like protein	238	3.A.1.4.1 High-affinity branched-chain amino acid transport ATP-binding protein livF (LIV-I protein F) - Escherichia coli.	1e-64	PF00005.21;ABC_tran	0
			gi|345003118|ref|YP_004805972.1|	SACTE_5642	ABC transporter-like protein	266	3.A.1.4.1 High-affinity branched-chain amino acid transport ATP-binding protein livF (LIV-I protein F) - Escherichia coli.	1e-50	PF00005.21;ABC_tran	0
			gi|344999033|ref|YP_004801887.1|	SACTE_1429	ABC transporter-like protein	334	3.A.1.4.1 High-affinity branched-chain amino acid transport ATP-binding protein livG - Escherichia coli.	3e-64	PF00005.21;ABC_tran|PF12399.2;BCA_ABC_TP_C	0
			gi|345003119|ref|YP_004805973.1|	SACTE_5643	ABC transporter-like protein	258	3.A.1.4.1 High-affinity branched-chain amino acid transport ATP-binding protein livG - Escherichia coli.	8e-50	PF00005.21;ABC_tran|PF12399.2;BCA_ABC_TP_C	0
			gi|344999031|ref|YP_004801885.1|	SACTE_1427	inner-membrane translocator	309	3.A.1.4.1 High-affinity branched-chain amino acid transport system permease protein livH - Escherichia coli.	1e-58	PF02653.10;BPD_transp_2	7
			gi|345003120|ref|YP_004805974.1|	SACTE_5644	inner-membrane translocator	296	3.A.1.4.1 High-affinity branched-chain amino acid transport system permease protein livH - Escherichia coli.	6e-25	PF02653.10;BPD_transp_2	7
			gi|344999032|ref|YP_004801886.1|	SACTE_1428	inner-membrane translocator	599	3.A.1.4.1 High-affinity branched-chain amino acid transport system permease protein livM (LIV-I protein M) - Escherichia coli.	3e-41	PF02653.10;BPD_transp_2	15
			gi|345003121|ref|YP_004805975.1|	SACTE_5645	inner-membrane translocator	368	3.A.1.4.1 High-affinity branched-chain amino acid transport system permease protein livM (LIV-I protein M) - Escherichia coli.	6e-20	PF02653.10;BPD_transp_2	8
			gi|344999030|ref|YP_004801884.1|	SACTE_1426	Extracellular ligand-binding receptor	408	3.A.1.4.3 Periplasmic binding protein - Rhizobium leguminosarum (biovar viciae).	2e-26	PF01094.22;ANF_receptor	0
			gi|344998637|ref|YP_004801491.1|	SACTE_1025	ABC transporter-like protein	296	3.A.1.5.1 Oligopeptide transport ATP-binding protein OPPD - Salmonella typhimurium.	1e-55	PF00005.21;ABC_tran|PF08352.6;oligo_HPY	0
			gi|345002190|ref|YP_004805044.1|	SACTE_4678	oligopeptide/dipeptide ABC transporter ATPase	368	3.A.1.5.1 Oligopeptide transport ATP-binding protein OPPD - Salmonella typhimurium.	5e-91	PF00005.21;ABC_tran|PF08352.6;oligo_HPY	0
			gi|345003153|ref|YP_004806007.1|	SACTE_5678	peptidase M55 D-aminopeptidase	283	3.A.1.5.2 Dipeptide transport protein DPPA - Bacillus subtilis.	8e-31	PF04951.7;Peptidase_M55	0
			gi|345001213|ref|YP_004804067.1|	SACTE_3677	family 5 extracellular solute-binding protein	502	3.A.1.5.2 Dipeptide-binding protein DPPE precursor - Bacillus subtilis.	1e-21	PF00496.16;SBP_bac_5	0
			gi|345001868|ref|YP_004804722.1|	SACTE_4348	family 5 extracellular solute-binding protein	542	3.A.1.5.2 Dipeptide-binding protein DPPE precursor - Bacillus subtilis.	3e-28	PF00496.16;SBP_bac_5	0
			gi|345001214|ref|YP_004804068.1|	SACTE_3678	binding-protein-dependent transport systems inner membrane component	570	3.A.1.5.3 Nickel transport system permease protein nikB - Escherichia coli.	1e-24	PF00528.16;BPD_transp_1	10
			gi|345002246|ref|YP_004805100.1|	SACTE_4734	binding-protein-dependent transport systems inner membrane component	326	3.A.1.5.6 Dipeptide ABC transporter, permease protein - Pyrococcus furiosus.	2e-74	PF00528.16;BPD_transp_1	6
			gi|345002247|ref|YP_004805101.1|	SACTE_4735	binding-protein-dependent transport systems inner membrane component	347	3.A.1.5.6 Dipeptide ABC transporter, permease protein - Pyrococcus furiosus.	4e-52	PF12911.1;OppC_N|PF00528.16;BPD_transp_1	6
			gi|345002244|ref|YP_004805098.1|	SACTE_4732	family 5 extracellular solute-binding protein	559	3.A.1.5.6 Oligopeptide ABC transporter (Oligopeptide-binding protein) - Pyrococcus furiosus.	2e-55	PF00496.16;SBP_bac_5	0
			gi|344998949|ref|YP_004801803.1|	SACTE_1345	FeS assembly ATPase SufC	254	3.A.1.5.6 Putative peptide ABC uptake protein - Pyrococcus furiosus.	6e-15	PF00005.21;ABC_tran	0
			gi|345002245|ref|YP_004805099.1|	SACTE_4733	oligopeptide/dipeptide ABC transporter ATPase	362	3.A.1.5.8 Maltose ABC transporter, ATP-binding protein - Sulfolobus solfataricus.	1e-68	PF00005.21;ABC_tran|PF08352.6;oligo_HPY	0
			gi|345002872|ref|YP_004805726.1|	SACTE_5377	oligopeptide/dipeptide ABC transporter ATPase	656	3.A.1.5.8 Maltose ABC transporter, ATP-binding protein - Sulfolobus solfataricus.	9e-49	PF00528.16;BPD_transp_1|PF00005.21;ABC_tran|PF08352.6;oligo_HPY	5
			gi|345003753|ref|YP_004806607.1|	SACTE_6294	ABC transporter-like protein	539	3.A.1.5.11 Hypothetical ABC transporter ATP-binding protein yliA - Escherichia coli.	4e-130	PF00005.21;ABC_tran|PF08352.6;oligo_HPY	0
			gi|344998638|ref|YP_004801492.1|	SACTE_1026	binding-protein-dependent transport systems inner membrane component	296	3.A.1.5.11 Hypothetical ABC transporter permease protein yliD - Escherichia coli.	4e-37	PF00528.16;BPD_transp_1	6
			gi|345001865|ref|YP_004804719.1|	SACTE_4345	binding-protein-dependent transport systems inner membrane component	315	3.A.1.5.11 Hypothetical ABC transporter permease protein yliD - Escherichia coli.	2e-42	PF12911.1;OppC_N|PF00528.16;BPD_transp_1	7
			gi|345001870|ref|YP_004804724.1|	SACTE_4350	binding-protein-dependent transport systems inner membrane component	327	3.A.1.5.11 Hypothetical ABC transporter permease protein yliD - Escherichia coli.	1e-49	PF12911.1;OppC_N|PF00528.16;BPD_transp_1	5
			gi|345002187|ref|YP_004805041.1|	SACTE_4675	binding-protein-dependent transport systems inner membrane component	330	3.A.1.5.11 Hypothetical ABC transporter permease protein yliD - Escherichia coli.	2e-52	PF12911.1;OppC_N|PF00528.16;BPD_transp_1	6
			gi|345003590|ref|YP_004806444.1|	SACTE_6125	binding-protein-dependent transport systems inner membrane component	282	3.A.1.5.11 Hypothetical ABC transporter permease protein yliD - Escherichia coli.	3e-25	PF00528.16;BPD_transp_1	6
			gi|345003755|ref|YP_004806609.1|	SACTE_6296	binding-protein-dependent transport systems inner membrane component	327	3.A.1.5.11 Hypothetical ABC transporter permease protein yliD - Escherichia coli.	9e-42	PF12911.1;OppC_N|PF00528.16;BPD_transp_1	6
			gi|345001864|ref|YP_004804718.1|	SACTE_4344	binding-protein-dependent transport systems inner membrane component	310	3.A.1.5.11 Inner membrane ABC transporter permease protein yliC - Escherichia coli.	3e-55	PF00528.16;BPD_transp_1	6
			gi|345002189|ref|YP_004805043.1|	SACTE_4677	binding-protein-dependent transport systems inner membrane component	329	3.A.1.5.11 Inner membrane ABC transporter permease protein yliC - Escherichia coli.	6e-50	PF00528.16;BPD_transp_1	6
			gi|345002402|ref|YP_004805256.1|	SACTE_4890	binding-protein-dependent transport systems inner membrane component	363	3.A.1.5.11 Inner membrane ABC transporter permease protein yliC - Escherichia coli.	4e-48	PF00528.16;BPD_transp_1	6
			gi|345002871|ref|YP_004805725.1|	SACTE_5376	binding-protein-dependent transport systems inner membrane component	316	3.A.1.5.11 Inner membrane ABC transporter permease protein yliC - Escherichia coli.	2e-50	PF00528.16;BPD_transp_1	6
			gi|345003591|ref|YP_004806445.1|	SACTE_6126	binding-protein-dependent transport systems inner membrane component	314	3.A.1.5.11 Inner membrane ABC transporter permease protein yliC - Escherichia coli.	2e-43	PF00528.16;BPD_transp_1	6
			gi|345003754|ref|YP_004806608.1|	SACTE_6295	binding-protein-dependent transport systems inner membrane component	329	3.A.1.5.11 Inner membrane ABC transporter permease protein yliC - Escherichia coli.	2e-42	PF00528.16;BPD_transp_1	6
			gi|345002870|ref|YP_004805724.1|	SACTE_5375	family 5 extracellular solute-binding protein	531	3.A.1.5.11 Putative binding protein yliB precursor - Escherichia coli.	7e-34	PF00496.16;SBP_bac_5	0
			gi|345002248|ref|YP_004805102.1|	SACTE_4736	oligopeptide/dipeptide ABC transporter ATPase	331	3.A.1.5.13 Oligopeptide ABC transporter, ATP-binding protein - Thermotoga maritima	8e-71	PF00005.21;ABC_tran|PF08352.6;oligo_HPY	0
			gi|344998636|ref|YP_004801490.1|	SACTE_1024	ABC transporter-like protein	287	3.A.1.5.15 Oligopeptide ABC transporter, ATP-binding protein - Thermotoga maritima	6e-56	PF00005.21;ABC_tran|PF08352.6;oligo_HPY	0
			gi|345001866|ref|YP_004804720.1|	SACTE_4346	oligopeptide/dipeptide ABC transporter ATPase	352	3.A.1.5.15 Oligopeptide ABC transporter, ATP-binding protein - Thermotoga maritima	2e-95	PF00005.21;ABC_tran|PF08352.6;oligo_HPY	0
			gi|345001871|ref|YP_004804725.1|	SACTE_4351	oligopeptide/dipeptide ABC transporter ATPase	325	3.A.1.5.15 Oligopeptide ABC transporter, ATP-binding protein - Thermotoga maritima	3e-97	PF00005.21;ABC_tran|PF08352.6;oligo_HPY	0
			gi|345002400|ref|YP_004805254.1|	SACTE_4888	oligopeptide/dipeptide ABC transporter ATPase	353	3.A.1.5.15 Oligopeptide ABC transporter, ATP-binding protein - Thermotoga maritima	4e-80	PF00005.21;ABC_tran|PF08352.6;oligo_HPY	0
			gi|344998360|ref|YP_004801214.1|	SACTE_0743	ABC transporter-like protein	521	3.A.1.5.17 PUTATIVE ABC TRANSPORTER ATP-BINDING PROTEIN - Rhizobium meliloti (Sinorhizobium meliloti).	7e-69	PF00005.21;ABC_tran	0
			gi|345001794|ref|YP_004804648.1|	SACTE_4271	ABC transporter-like protein	526	3.A.1.5.17 PUTATIVE ABC TRANSPORTER ATP-BINDING PROTEIN - Rhizobium meliloti (Sinorhizobium meliloti).	3e-60	PF00005.21;ABC_tran	0
			gi|345003589|ref|YP_004806443.1|	SACTE_6124	ABC transporter-like protein	534	3.A.1.5.17 PUTATIVE ABC TRANSPORTER ATP-BINDING PROTEIN - Rhizobium meliloti (Sinorhizobium meliloti).	2e-61	PF00005.21;ABC_tran	0
			gi|344998363|ref|YP_004801217.1|	SACTE_0746	family 5 extracellular solute-binding protein	528	3.A.1.5.17 PUTATIVE PERIPLASMIC BINDING PROTEIN - Rhizobium meliloti (Sinorhizobium meliloti).	1e-48	PF00496.16;SBP_bac_5	0
			gi|344998640|ref|YP_004801494.1|	SACTE_1028	family 5 extracellular solute-binding protein	518	3.A.1.5.17 PUTATIVE PERIPLASMIC BINDING PROTEIN - Rhizobium meliloti (Sinorhizobium meliloti).	4e-32	PF00496.16;SBP_bac_5	1
			gi|345001791|ref|YP_004804645.1|	SACTE_4268	family 5 extracellular solute-binding protein	526	3.A.1.5.17 PUTATIVE PERIPLASMIC BINDING PROTEIN - Rhizobium meliloti (Sinorhizobium meliloti).	4e-37	PF00496.16;SBP_bac_5	0
			gi|345003592|ref|YP_004806446.1|	SACTE_6127	family 5 extracellular solute-binding protein	509	3.A.1.5.17 PUTATIVE PERIPLASMIC BINDING PROTEIN - Rhizobium meliloti (Sinorhizobium meliloti).	2e-53	PF00496.16;SBP_bac_5	0
			gi|344998361|ref|YP_004801215.1|	SACTE_0744	binding-protein-dependent transport systems inner membrane component	286	3.A.1.5.17 PUTATIVE PERMEASE ABC TRANSPORTER PROTEIN - Rhizobium meliloti (Sinorhizobium meliloti).	6e-28	PF00528.16;BPD_transp_1	6
			gi|344998362|ref|YP_004801216.1|	SACTE_0745	binding-protein-dependent transport systems inner membrane component	316	3.A.1.5.17 PUTATIVE PERMEASE ABC TRANSPORTER PROTEIN - Rhizobium meliloti (Sinorhizobium meliloti).	1e-40	PF00528.16;BPD_transp_1	6
			gi|345001793|ref|YP_004804647.1|	SACTE_4270	binding-protein-dependent transport systems inner membrane component	331	3.A.1.5.17 PUTATIVE PERMEASE ABC TRANSPORTER PROTEIN - Rhizobium meliloti (Sinorhizobium meliloti).	4e-25	PF00528.16;BPD_transp_1	6
			gi|345003756|ref|YP_004806610.1|	SACTE_6297	family 5 extracellular solute-binding protein	574	3.A.1.5.18 Oligopeptide ABC transporter, periplasmic oligopeptide-binding protein - Borrelia burgdorferi (Lyme disease spirochete).	3e-21	PF00496.16;SBP_bac_5	0
			gi|345001867|ref|YP_004804721.1|	SACTE_4347	oligopeptide/dipeptide ABC transporter ATPase	380	3.A.1.5.20 Oligopeptide transport ATP-binding protein appF - Bacillus subtilis.	2e-111	PF00005.21;ABC_tran|PF08352.6;oligo_HPY	0
			gi|345001872|ref|YP_004804726.1|	SACTE_4352	oligopeptide/dipeptide ABC transporter ATPase	392	3.A.1.5.20 Oligopeptide transport ATP-binding protein appF - Bacillus subtilis.	4e-106	PF00005.21;ABC_tran|PF08352.6;oligo_HPY	0
			gi|345002191|ref|YP_004805045.1|	SACTE_4679	oligopeptide/dipeptide ABC transporter ATPase	433	3.A.1.5.20 Oligopeptide transport ATP-binding protein appF - Bacillus subtilis.	4e-107	PF00005.21;ABC_tran|PF08352.6;oligo_HPY	0
			gi|345002399|ref|YP_004805253.1|	SACTE_4887	oligopeptide/dipeptide ABC transporter ATPase	334	3.A.1.5.20 Oligopeptide transport ATP-binding protein appF - Bacillus subtilis.	2e-66	PF00005.21;ABC_tran|PF08352.6;oligo_HPY	0
			gi|345002873|ref|YP_004805727.1|	SACTE_5378	oligopeptide/dipeptide ABC transporter ATPase	335	3.A.1.5.20 Oligopeptide transport ATP-binding protein appF - Bacillus subtilis.	2e-73	PF00005.21;ABC_tran|PF08352.6;oligo_HPY	0
			gi|344998639|ref|YP_004801493.1|	SACTE_1027	binding-protein-dependent transport systems inner membrane component	342	3.A.1.5.20 Oligopeptide transport system permease protein appB - Bacillus subtilis.	5e-37	PF00528.16;BPD_transp_1	6
			gi|345001792|ref|YP_004804646.1|	SACTE_4269	binding-protein-dependent transport systems inner membrane component	315	3.A.1.5.20 Oligopeptide transport system permease protein appB - Bacillus subtilis.	1e-30	PF00528.16;BPD_transp_1	6
			gi|345002401|ref|YP_004805255.1|	SACTE_4889	binding-protein-dependent transport systems inner membrane component	306	3.A.1.5.20 Oligopeptide transport system permease protein appC - Bacillus subtilis.	2e-44	PF12911.1;OppC_N|PF00528.16;BPD_transp_1	6
			gi|345002403|ref|YP_004805257.1|	SACTE_4891	family 5 extracellular solute-binding protein	625	3.A.1.5.20 Oligopeptide-binding protein appA - Bacillus subtilis.	4e-29	PF00496.16;SBP_bac_5	1
			gi|344998696|ref|YP_004801550.1|	SACTE_1085	family 5 extracellular solute-binding protein	528	3.A.1.5.22 Oligopeptide permease A - Vibrio fluvialis.	4e-25	PF00496.16;SBP_bac_5	0
			gi|345001863|ref|YP_004804717.1|	SACTE_4343	family 5 extracellular solute-binding protein	543	3.A.1.5.22 Oligopeptide permease A - Vibrio fluvialis.	2e-24	PF00496.16;SBP_bac_5	0
			gi|345001861|ref|YP_004804715.1|	SACTE_4341	family 5 extracellular solute-binding protein	781	3.A.1.5.26 Uncharacterized protein Rv1280c/MT1317 OS=Mycobacterium tuberculosis GN=Rv1280c PE=3 SV=1	3e-42	PF00496.16;SBP_bac_5	0
			gi|345001869|ref|YP_004804723.1|	SACTE_4349	binding-protein-dependent transport systems inner membrane component	307	3.A.1.5.27 Dipeptide transport system permease protein dppB OS=Haemophilus influenzae GN=dppB PE=3 SV=1	1e-51	PF00528.16;BPD_transp_1	6
			gi|344998335|ref|YP_004801189.1|	SACTE_0718	family 5 extracellular solute-binding protein	526	3.A.1.5.27 Heme-binding protein A OS=Haemophilus influenzae GN=hbpA PE=1 SV=2	3e-23	PF00496.16;SBP_bac_5	0
			gi|345001623|ref|YP_004804477.1|	SACTE_4097	family 5 extracellular solute-binding protein	517	3.A.1.5.27 Heme-binding protein A OS=Haemophilus influenzae GN=hbpA PE=1 SV=2	1e-20	PF00496.16;SBP_bac_5	1
			gi|345002188|ref|YP_004805042.1|	SACTE_4676	family 5 extracellular solute-binding protein	586	3.A.1.5.27 Heme-binding protein A OS=Haemophilus influenzae GN=hbpA PE=1 SV=2	7e-26	PF00496.16;SBP_bac_5	0
			gi|345002347|ref|YP_004805201.1|	SACTE_4835	binding-protein-dependent transport systems inner membrane component	564	3.A.1.6.1 Sulfate transport system permease protein cysT - Escherichia coli.	1e-16	PF00528.16;BPD_transp_1	12
			gi|345001119|ref|YP_004803973.1|	SACTE_3579	phosphate ABC transporter ATPase	258	3.A.1.7.2 Phosphate import ATP-binding protein pstB - Mycobacterium smegmatis.	4e-113	PF00005.21;ABC_tran	0
			gi|345001120|ref|YP_004803974.1|	SACTE_3580	phosphate ABC transporter inner membrane subunit PstA	362	3.A.1.7.2 PstA - Mycobacterium smegmatis.	2e-61	PF00528.16;BPD_transp_1	8
			gi|345001121|ref|YP_004803975.1|	SACTE_3581	phosphate ABC transporter inner membrane subunit PstC	330	3.A.1.7.2 PstC - Mycobacterium smegmatis.	8e-75	PF00528.16;BPD_transp_1	6
			gi|345001122|ref|YP_004803976.1|	SACTE_3582	phosphate ABC transporter periplasmic phosphate-binding protein	378	3.A.1.7.2 PstS - Mycobacterium smegmatis.	1e-77	PF12849.1;PBP_like_2	0
			gi|345003817|ref|YP_004806671.1|	SACTE_6360	molybdenum ABC transporter periplasmic molybdate-binding protein	268	3.A.1.8.1 Molybdate-binding periplasmic protein precursor - Escherichia coli.	2e-17	PF01547.19;SBP_bac_1	0
			gi|345003816|ref|YP_004806670.1|	SACTE_6359	molybdate ABC transporter inner membrane subunit	652	3.A.1.8.2 Molybdenum ABC transporter, ATP-binding protein OS=Methanosarcina acetivorans GN=modC PE=3 SV=1	4e-49	PF00528.16;BPD_transp_1|PF00005.21;ABC_tran|PF03459.11;TOBE	6
			gi|345002348|ref|YP_004805202.1|	SACTE_4836	ABC transporter-like protein	343	3.A.1.11.1 Spermidine/putrescine import ATP-binding protein potA - Escherichia coli.	9e-59	PF00005.21;ABC_tran|PF08402.4;TOBE_2	0
			gi|345002365|ref|YP_004805219.1|	SACTE_4853	spermidine/putrescine ABC transporter ATPase subunit	383	3.A.1.11.1 Spermidine/putrescine import ATP-binding protein potA - Escherichia coli.	5e-83	PF00005.21;ABC_tran|PF08402.4;TOBE_2	0
			gi|345002367|ref|YP_004805221.1|	SACTE_4855	binding-protein-dependent transport systems inner membrane component	267	3.A.1.11.1 Spermidine/putrescine transport system permease protein potC - Escherichia coli.	8e-38	PF00528.16;BPD_transp_1	6
			gi|345002366|ref|YP_004805220.1|	SACTE_4854	binding-protein-dependent transport systems inner membrane component	312	3.A.1.11.2 Putrescine transport system permease protein potH - Escherichia coli.	5e-43	PF00528.16;BPD_transp_1	6
			gi|345002364|ref|YP_004805218.1|	SACTE_4852	family 1 extracellular solute-binding protein	416	3.A.1.11.2 Putrescine-binding periplasmic protein precursor - Escherichia coli.	1e-20	PF01547.19;SBP_bac_1	0
			gi|344998654|ref|YP_004801508.1|	SACTE_1042	glycine betaine/L-proline ABC transporter ATPase	368	3.A.1.12.2 Glycine betaine transport ATP-binding protein opuAA - Bacillus subtilis.	1e-101	PF00005.21;ABC_tran	0
			gi|344997744|ref|YP_004800598.1|	SACTE_0102	binding-protein-dependent transport systems inner membrane component	216	3.A.1.12.3 Choline transport system permease protein opuBB - Bacillus subtilis.	8e-31	PF00528.16;BPD_transp_1	5
			gi|345000403|ref|YP_004803257.1|	SACTE_2840	binding-protein-dependent transport systems inner membrane component	232	3.A.1.12.3 Choline transport system permease protein opuBB - Bacillus subtilis.	1e-30	PF00528.16;BPD_transp_1	5
			gi|345003840|ref|YP_004806694.1|	SACTE_6384	binding-protein-dependent transport systems inner membrane component	225	3.A.1.12.3 Choline transport system permease protein opuBD - Bacillus subtilis.	3e-29	PF00528.16;BPD_transp_1	5
			gi|344997745|ref|YP_004800599.1|	SACTE_0103	ABC transporter-like protein	355	3.A.1.12.4 Glycine betaine/carnitine/choline transport ATP-binding protein opuCA - Bacillus subtilis.	9e-79	PF00005.21;ABC_tran	0
			gi|345000404|ref|YP_004803258.1|	SACTE_2841	glycine betaine/L-proline ABC transporter ATPase	393	3.A.1.12.4 Glycine betaine/carnitine/choline transport ATP-binding protein opuCA - Bacillus subtilis.	3e-89	PF00005.21;ABC_tran|PF00571.22;CBS	0
			gi|345003847|ref|YP_004806701.1|	SACTE_6391	glycine betaine/L-proline ABC transporter ATPase	387	3.A.1.12.4 Glycine betaine/carnitine/choline transport ATP-binding protein opuCA - Bacillus subtilis.	5e-85	PF00005.21;ABC_tran	0
			gi|344997743|ref|YP_004800597.1|	SACTE_0101	binding-protein-dependent transport systems inner membrane component	223	3.A.1.12.4 Glycine betaine/carnitine/choline transport system permease protein opuCB - Bacillus subtilis.	5e-26	PF00528.16;BPD_transp_1	5
			gi|345000402|ref|YP_004803256.1|	SACTE_2839	binding-protein-dependent transport systems inner membrane component	224	3.A.1.12.4 Glycine betaine/carnitine/choline transport system permease protein opuCB - Bacillus subtilis.	6e-33	PF00528.16;BPD_transp_1	5
			gi|345003841|ref|YP_004806695.1|	SACTE_6385	binding-protein-dependent transport systems inner membrane component	225	3.A.1.12.4 Glycine betaine/carnitine/choline transport system permease protein opuCB - Bacillus subtilis.	3e-33	PF00528.16;BPD_transp_1	5
			gi|344998653|ref|YP_004801507.1|	SACTE_1041	glycine betaine ABC transporter substrate-binding protein	879	3.A.1.12.5 GLYCINE-BETAINE BINDING PERMEASE PROTEIN (OPUABC) - Lactococcus lactis.	1e-107	PF00528.16;BPD_transp_1|PF04069.6;OpuAC	7
			gi|345003292|ref|YP_004806146.1|	SACTE_5820	binding-protein-dependent transport systems inner membrane component	659	3.A.1.12.6 Inner membrane protein - Rhizobium meliloti (Sinorhizobium meliloti).	4e-49	PF00528.16;BPD_transp_1	16
			gi|344997742|ref|YP_004800596.1|	SACTE_0100	glycine betaine ABC transporter substrate-binding protein	310	3.A.1.12.8 BilEB - Listeria monocytogenes.	1e-24	PF04069.6;OpuAC	0
			gi|345003291|ref|YP_004806145.1|	SACTE_5819	glycine betaine/L-proline ABC transporter ATPase	362	3.A.1.12.9 ATP-binding protein OtaA (Glycine betaine transporter, ATP-binding protein) OS=Methanosarcina mazei GN=otaA PE=3 SV=1	1e-91	PF00005.21;ABC_tran	0
			gi|345000401|ref|YP_004803255.1|	SACTE_2838	glycine betaine ABC transporter substrate-binding protein	325	3.A.1.12.11 Glycine betaine-binding protein OS=Methanosarcina mazei GN=MM_0298 PE=4 SV=1	9e-14	PF04069.6;OpuAC	0
			gi|345003842|ref|YP_004806696.1|	SACTE_6386	glycine betaine ABC transporter substrate-binding protein	319	3.A.1.12.11 Glycine betaine-binding protein OS=Methanosarcina mazei GN=MM_0298 PE=4 SV=1	4e-17	PF04069.6;OpuAC	0
			gi|345003293|ref|YP_004806147.1|	SACTE_5821	glycine betaine ABC transporter substrate-binding protein	330	3.A.1.12.12 Probable glycine betaine-binding protein OS=Pseudomonas aeruginosa GN=PA3236 PE=4 SV=1	7e-15	PF04069.6;OpuAC	0
			gi|345003723|ref|YP_004806577.1|	SACTE_6264	ABC transporter-like protein	253	3.A.1.14.1 Iron(III) dicitrate transport ATP-binding protein fecE - Escherichia coli.	3e-46	PF00005.21;ABC_tran	0
			gi|345002256|ref|YP_004805110.1|	SACTE_4744	ABC transporter-like protein	283	3.A.1.14.2 Ferric enterobactin transport ATP-binding protein fepC - Escherichia coli.	2e-88	PF00005.21;ABC_tran	0
			gi|345003769|ref|YP_004806623.1|	SACTE_6311	ABC transporter-like protein	261	3.A.1.14.2 Ferric enterobactin transport ATP-binding protein fepC - Escherichia coli.	8e-83	PF00005.21;ABC_tran	0
			gi|344998658|ref|YP_004801512.1|	SACTE_1046	transport system permease	344	3.A.1.14.2 Ferric enterobactin transport system permease protein fepD - Escherichia coli.	2e-53	PF01032.12;FecCD	9
			gi|345003767|ref|YP_004806621.1|	SACTE_6309	transport system permease	341	3.A.1.14.2 Ferric enterobactin transport system permease protein fepD - Escherichia coli.	1e-54	PF01032.12;FecCD	9
			gi|345003768|ref|YP_004806622.1|	SACTE_6310	transport system permease	324	3.A.1.14.2 Ferric enterobactin transport system permease protein fepG - Escherichia coli.	4e-57	PF01032.12;FecCD	8
			gi|345001291|ref|YP_004804145.1|	SACTE_3759	transport system permease	336	3.A.1.14.4 Achromobactin transport system permease protein cbrB - Erwinia chrysanthemi.	2e-53	PF01032.12;FecCD	8
			gi|345001288|ref|YP_004804142.1|	SACTE_3756	periplasmic binding protein	327	3.A.1.14.4 Achromobactin-binding periplasmic protein precursor - Erwinia chrysanthemi.	1e-21	PF01497.12;Peripla_BP_2	0
			gi|345003540|ref|YP_004806394.1|	SACTE_6075	periplasmic binding protein	327	3.A.1.14.4 Achromobactin-binding periplasmic protein precursor - Erwinia chrysanthemi.	2e-22	PF01497.12;Peripla_BP_2	0
			gi|344997977|ref|YP_004800831.1|	SACTE_0347	transport system permease	358	3.A.1.14.5 Hemin transport system permease protein hmuU - Yersinia pestis.	3e-45	PF01032.12;FecCD	8
			gi|344999301|ref|YP_004802155.1|	SACTE_1704	transport system permease	368	3.A.1.14.5 Hemin transport system permease protein hmuU - Yersinia pestis.	8e-64	PF01032.12;FecCD	8
			gi|345003724|ref|YP_004806578.1|	SACTE_6265	transport system permease	330	3.A.1.14.5 Hemin transport system permease protein hmuU - Yersinia pestis.	2e-42	PF01032.12;FecCD	10
			gi|344999300|ref|YP_004802154.1|	SACTE_1703	periplasmic binding protein	355	3.A.1.14.5 Hemin-binding periplasmic protein HMUT precursor - Yersinia pestis.	5e-32	PF01497.12;Peripla_BP_2	1
			gi|344998822|ref|YP_004801676.1|	SACTE_1214	ABC transporter-like protein	267	3.A.1.14.6 ATPASE - Vibrio cholerae.	2e-93	PF00005.21;ABC_tran	0
			gi|345001289|ref|YP_004804143.1|	SACTE_3757	ABC transporter-like protein	286	3.A.1.14.6 ATPASE - Vibrio cholerae.	3e-86	PF00005.21;ABC_tran	0
			gi|345003088|ref|YP_004805942.1|	SACTE_5611	ABC transporter-like protein	282	3.A.1.14.6 ATPASE - Vibrio cholerae.	5e-85	PF00005.21;ABC_tran	0
			gi|345003543|ref|YP_004806397.1|	SACTE_6078	ABC transporter-like protein	274	3.A.1.14.6 ATPASE - Vibrio cholerae.	2e-63	PF00005.21;ABC_tran	0
			gi|344998659|ref|YP_004801513.1|	SACTE_1047	transport system permease	363	3.A.1.14.6 CYTOPLASMIC MEMBRANE PERMEASE (FERRIC VIBRIOBACTIN ABC TRANSPORTER, PERMEASE PROTEIN) - Vibrio cholerae.	7e-43	PF01032.12;FecCD	9
			gi|344997976|ref|YP_004800830.1|	SACTE_0346	ABC transporter-like protein	271	3.A.1.14.7 FhuA (FhuC) (Ferrichrome transport ATP-binding protein) - Staphylococcus aureus	8e-45	PF00005.21;ABC_tran	0
			gi|344998379|ref|YP_004801233.1|	SACTE_0764	ABC transporter-like protein	247	3.A.1.14.8 Ferric vibrioferrin transport ATP-binding protein PvuE - Vibrio parahaemolyticus.	7e-36	PF00005.21;ABC_tran	0
			gi|345002849|ref|YP_004805703.1|	SACTE_5350	periplasmic binding protein	353	3.A.1.14.12 Possible binding-protein-dependent transport lipoprotein - Streptomyces coelicolor.	4e-50	PF01497.12;Peripla_BP_2	0
			gi|345002850|ref|YP_004805704.1|	SACTE_5351	ABC transporter-like protein	286	3.A.1.14.12 Putative ABC-transport protein, ATP-binding component - Streptomyces coelicolor.	3e-75	PF00005.21;ABC_tran	0
			gi|345002848|ref|YP_004805702.1|	SACTE_5349	transport system permease	700	3.A.1.14.12 Putative membrane transport protein - Streptomyces coelicolor.	2e-137	PF01032.12;FecCD	18
			gi|344998258|ref|YP_004801112.1|	SACTE_0635	ABC transporter-like protein	285	3.A.1.14.13 Putative iron-siderophore ABC-transporter ATP-binding protein - Streptomyces coelicolor.	1e-120	PF00005.21;ABC_tran	0
			gi|344998257|ref|YP_004801111.1|	SACTE_0634	periplasmic binding protein	350	3.A.1.14.13 Putative iron-siderophore binding lipoprotein - Streptomyces coelicolor.	8e-157	PF01497.12;Peripla_BP_2	0
			gi|344998657|ref|YP_004801511.1|	SACTE_1045	periplasmic binding protein	350	3.A.1.14.13 Putative iron-siderophore binding lipoprotein - Streptomyces coelicolor.	9e-25	PF01497.12;Peripla_BP_2	0
			gi|345002257|ref|YP_004805111.1|	SACTE_4745	periplasmic binding protein	347	3.A.1.14.13 Putative iron-siderophore binding lipoprotein - Streptomyces coelicolor.	3e-41	PF01497.12;Peripla_BP_2	0
			gi|345003085|ref|YP_004805939.1|	SACTE_5608	periplasmic binding protein	347	3.A.1.14.13 Putative iron-siderophore binding lipoprotein - Streptomyces coelicolor.	3e-28	PF01497.12;Peripla_BP_2	0
			gi|344998259|ref|YP_004801113.1|	SACTE_0636	transport system permease	362	3.A.1.14.13 Putative iron-siderophore permease transmembrane protein - Streptomyces coelicolor.	1e-139	PF01032.12;FecCD	9
			gi|344998260|ref|YP_004801114.1|	SACTE_0637	transport system permease	365	3.A.1.14.13 Putative iron-siderophore permease transmembrane protein - Streptomyces coelicolor.	1e-137	PF01032.12;FecCD	9
			gi|345001290|ref|YP_004804144.1|	SACTE_3758	transport system permease	361	3.A.1.14.13 Putative iron-siderophore permease transmembrane protein - Streptomyces coelicolor.	2e-48	PF01032.12;FecCD	9
			gi|345002254|ref|YP_004805108.1|	SACTE_4742	transport system permease	373	3.A.1.14.13 Putative iron-siderophore permease transmembrane protein - Streptomyces coelicolor.	2e-58	PF01032.12;FecCD	9
			gi|345002255|ref|YP_004805109.1|	SACTE_4743	transport system permease	357	3.A.1.14.13 Putative iron-siderophore permease transmembrane protein - Streptomyces coelicolor.	2e-56	PF01032.12;FecCD	9
			gi|345003086|ref|YP_004805940.1|	SACTE_5609	transport system permease	347	3.A.1.14.13 Putative iron-siderophore permease transmembrane protein - Streptomyces coelicolor.	2e-58	PF01032.12;FecCD	9
			gi|345003087|ref|YP_004805941.1|	SACTE_5610	transport system permease	350	3.A.1.14.13 Putative iron-siderophore permease transmembrane protein - Streptomyces coelicolor.	8e-44	PF01032.12;FecCD	9
			gi|345003541|ref|YP_004806395.1|	SACTE_6076	transport system permease	361	3.A.1.14.13 Putative iron-siderophore permease transmembrane protein - Streptomyces coelicolor.	6e-42	PF01032.12;FecCD	9
			gi|345003542|ref|YP_004806396.1|	SACTE_6077	transport system permease	364	3.A.1.14.13 Putative iron-siderophore permease transmembrane protein - Streptomyces coelicolor.	1e-36	PF01032.12;FecCD	7
			gi|345003766|ref|YP_004806620.1|	SACTE_6308	periplasmic binding protein	333	3.A.1.14.14 Ferrichrome ABC transporter - Streptococcus pyogenes serotype M1.	2e-09	PF01497.12;Peripla_BP_2	0
			gi|344999302|ref|YP_004802156.1|	SACTE_1705	ABC transporter-like protein	280	3.A.1.14.20 Hemin import ATP-binding protein hmuV OS=Plesiomonas shigelloides GN=hmuV PE=3 SV=1	8e-53	PF00005.21;ABC_tran	0
			gi|344998651|ref|YP_004801505.1|	SACTE_1039	periplasmic binding protein	241	3.A.1.14.21 Putative hemin binding protein OS=Bordetella pertussis GN=bhuT PE=4 SV=1	3e-07		0
			gi|344998378|ref|YP_004801232.1|	SACTE_0763	ABC-3 protein	284	3.A.1.15.2 29 kDa membrane protein IN PSAA 5'region (ORF1) - Streptococcus gordonii challis.	3e-34	PF00950.11;ABC-3	7
			gi|344999532|ref|YP_004802386.1|	SACTE_1941	periplasmic solute binding protein	328	3.A.1.15.3 ADCA PROTEIN (FRAGMENT) - Streptococcus pneumoniae.	2e-45	PF01297.11;SBP_bac_9	0
			gi|344999534|ref|YP_004802388.1|	SACTE_1943	ABC-3 protein	297	3.A.1.15.3 ADCB PROTEIN - Streptococcus pneumoniae.	3e-36	PF00950.11;ABC-3	8
			gi|344998376|ref|YP_004801230.1|	SACTE_0761	periplasmic solute binding protein	325	3.A.1.15.4 Periplasmic chelated iron-binding protein yfeA precursor - Yersinia pestis.	3e-24	PF01297.11;SBP_bac_9	0
			gi|344999533|ref|YP_004802387.1|	SACTE_1942	ABC transporter-like protein	258	3.A.1.15.8 Zinc transport system ATP-binding protein troB - Treponema pallidum.	3e-33	PF00005.21;ABC_tran	0
			gi|344998184|ref|YP_004801038.1|	SACTE_0558	ABC transporter-like protein	259	3.A.1.16.1 Nitrate transport ATP-binding protein NRTD - Synechococcus sp. (strain PCC 7942) (Anacystis nidulans R2).	2e-60	PF00005.21;ABC_tran	0
			gi|345003969|ref|YP_004806823.1|	SACTE_6518	ABC transporter substrate-binding protein	342	3.A.1.16.2 PERIPLASMIC SUBSTRATE BINDING PROTEIN - Synechococcus sp. (strain PCC 7942) (Anacystis nidulans R2).	2e-06	PF09084.5;NMT1	0
			gi|345003971|ref|YP_004806825.1|	SACTE_6520	ABC transporter-like protein	271	3.A.1.16.2 PUTATIVE ATP-BINDING TRANSPORT PROTEIN - Synechococcus sp. (strain PCC 7942) (Anacystis nidulans R2).	5e-52	PF00005.21;ABC_tran	0
			gi|345003732|ref|YP_004806586.1|	SACTE_6273	ABC transporter-like protein	272	3.A.1.17.1 Taurine transport ATP-binding protein tauB - Escherichia coli.	4e-53	PF00005.21;ABC_tran	0
			gi|344998183|ref|YP_004801037.1|	SACTE_0557	binding-protein-dependent transport systems inner membrane component	275	3.A.1.17.1 Taurine transport system permease protein tauC - Escherichia coli.	3e-35	PF00528.16;BPD_transp_1	6
			gi|345002832|ref|YP_004805686.1|	SACTE_5333	binding-protein-dependent transport systems inner membrane component	292	3.A.1.17.1 Taurine transport system permease protein tauC - Escherichia coli.	4e-18	PF00528.16;BPD_transp_1	6
			gi|345003730|ref|YP_004806584.1|	SACTE_6271	binding-protein-dependent transport systems inner membrane component	286	3.A.1.17.1 Taurine transport system permease protein tauC - Escherichia coli.	5e-38	PF00528.16;BPD_transp_1	5
			gi|345003970|ref|YP_004806824.1|	SACTE_6519	binding-protein-dependent transport systems inner membrane component	300	3.A.1.17.1 Taurine transport system permease protein tauC - Escherichia coli.	9e-22	PF00528.16;BPD_transp_1	6
			gi|345002834|ref|YP_004805688.1|	SACTE_5335	aliphatic sulfonates family ABC transporter periplasmic ligand-binding protein	369	3.A.1.17.1 Taurine-binding periplasmic protein precursor (Sulfate starvation- induced protein 1) (SSI1) - Escherichia coli.	2e-11	PF09084.5;NMT1	0
			gi|345003731|ref|YP_004806585.1|	SACTE_6272	NMT1/THI5 like domain-containing protein	349	3.A.1.17.1 Taurine-binding periplasmic protein precursor (Sulfate starvation- induced protein 1) (SSI1) - Escherichia coli.	7e-43	PF09084.5;NMT1	0
			gi|345002923|ref|YP_004805777.1|	SACTE_5428	ABC transporter-like protein	248	3.A.1.17.2 3.A.1.17.2 Aliphatic sulfonates import ATP-binding protein SsuB	1e-52	PF00005.21;ABC_tran	0
			gi|345002922|ref|YP_004805776.1|	SACTE_5427	binding-protein-dependent transport systems inner membrane component	299	3.A.1.17.2 ABC TRANSPORTER MEMBRANE SUBUNIT PRECURSOR - Pseudomonas putida.	2e-48	PF00528.16;BPD_transp_1	6
			gi|344998185|ref|YP_004801039.1|	SACTE_0559	aliphatic sulfonates family ABC transporter periplasmic ligand-binding protein	327	3.A.1.17.4 ABC taurine transporter, periplasmic ligand binding protein OS=Neptuniibacter caesariensis GN=MED92_13206 PE=4 SV=1	1e-13	PF09084.5;NMT1	0
			gi|345002833|ref|YP_004805687.1|	SACTE_5334	ABC transporter-like protein	263	3.A.1.17.4 Putative taurin uptake ABC transporter ATP-binding protein OS=Neptuniibacter caesariensis GN=MED92_13201 PE=3 SV=1	1e-52	PF00005.21;ABC_tran	0
			gi|345002346|ref|YP_004805200.1|	SACTE_4834	ThiB subfamily ABC transporter periplasmic binding protein	361	3.A.1.19.1 Thiamine-binding periplasmic protein precursor - Escherichia coli.	5e-25	PF01547.19;SBP_bac_1	0
			gi|344998350|ref|YP_004801204.1|	SACTE_0733	ABC transporter-like protein	585	3.A.1.21.1 YBTQ PROTEIN - Yersinia pestis.	8e-89	PF00664.17;ABC_membrane|PF00005.21;ABC_tran	5
			gi|344998351|ref|YP_004801205.1|	SACTE_0734	ABC transporter-like protein	623	3.A.1.21.2 Hypothetical ABC transporter ATP-binding protein Rv1348/MT1390 - Mycobacterium tuberculosis.	1e-90	PF00664.17;ABC_membrane|PF00005.21;ABC_tran	6
			gi|345000197|ref|YP_004803051.1|	SACTE_2625	cobalamin (vitamin B12) biosynthesis CbiM protein	352	3.A.1.23.1 Nickel permease - Streptococcus salivarius.	5e-16	PF01891.10;CbiM	8
			gi|345000195|ref|YP_004803049.1|	SACTE_2623	cobalt ABC transporter ATPase	258	3.A.1.23.2 Cobalt transport (ATPase component) - Clostridium acetobutylicum.	7e-52	PF00005.21;ABC_tran	0
			gi|344998580|ref|YP_004801434.1|	SACTE_0965	ABC transporter-like protein	356	3.A.1.24.1 D-methionine transport ATP-binding protein MetN - Escherichia coli.	1e-88	PF00005.21;ABC_tran|PF09383.4;NIL	0
			gi|344998579|ref|YP_004801433.1|	SACTE_0964	binding-protein-dependent transport systems inner membrane component	223	3.A.1.24.2 MetP protein - Bacillus subtilis subsp. subtilis str. 168.	4e-44	PF00528.16;BPD_transp_1	5
			gi|344998578|ref|YP_004801432.1|	SACTE_0963	NLPA lipoprotein	288	3.A.1.24.2 MetQ protein - Bacillus subtilis subsp. subtilis str. 168.	3e-46	PF03180.8;Lipoprotein_9	0
			gi|345002498|ref|YP_004805352.1|	SACTE_4987	ABC transporter-like protein	582	3.A.1.26.2 ABC transporter related - Methanocorpusculum labreanum (strain ATCC 43576 / DSM 4855 / Z).	3e-13	PF00005.21;ABC_tran	6
			gi|344998834|ref|YP_004801688.1|	SACTE_1226	ABC transporter-like protein	266	3.A.1.26.7 Cobalt import ATP-binding protein CbiO 2 OS=Enterococcus faecalis GN=cbiO2 PE=3 SV=2	4e-23	PF00005.21;ABC_tran	0
			gi|344997732|ref|YP_004800586.1|	SACTE_0090	cobalt transport protein	265	3.A.1.26.7 Cobalt transport family protein OS=Enterococcus faecalis GN=EF_0239 PE=4 SV=1	7e-22	PF02361.10;CbiQ	5
			gi|345000196|ref|YP_004803050.1|	SACTE_2624	cobalt ABC transporter inner membrane subunit CbiQ	253	3.A.1.26.7 Cobalt transport family protein OS=Enterococcus faecalis GN=EF_0239 PE=4 SV=1	5e-06	PF02361.10;CbiQ	4
			gi|345003336|ref|YP_004806190.1|	SACTE_5865	virulence factor Mce family protein	430	3.A.1.27.4 MCE family protein OS=Rhodococcus sp. (strain RHA1) GN=mce4A PE=4 SV=1	4e-50	PF02470.14;MCE|PF11887.2;DUF3407	1
			gi|345003339|ref|YP_004806193.1|	SACTE_5868	virulence factor Mce family protein	381	3.A.1.27.4 MCE family protein OS=Rhodococcus sp. (strain RHA1) GN=mce4A PE=4 SV=1	3e-09	PF02470.14;MCE|PF11887.2;DUF3407	1
			gi|345003337|ref|YP_004806191.1|	SACTE_5866	virulence factor Mce family protein	343	3.A.1.27.4 MCE family protein OS=Rhodococcus sp. (strain RHA1) GN=mce4B PE=4 SV=1	3e-58	PF02470.14;MCE	1
			gi|345003338|ref|YP_004806192.1|	SACTE_5867	virulence factor Mce family protein	338	3.A.1.27.4 MCE family protein OS=Rhodococcus sp. (strain RHA1) GN=mce4B PE=4 SV=1	5e-14	PF02470.14;MCE	1
			gi|345003340|ref|YP_004806194.1|	SACTE_5869	virulence factor Mce family protein	384	3.A.1.27.4 MCE family protein OS=Rhodococcus sp. (strain RHA1) GN=mce4B PE=4 SV=1	4e-07	PF02470.14;MCE|PF11887.2;DUF3407	1
			gi|345003333|ref|YP_004806187.1|	SACTE_5862	ABC transporter-like protein	328	3.A.1.27.4 Probable bifunctional ABC transport system OS=Rhodococcus sp. (strain RHA1) GN=RHA1_ro01974 PE=4 SV=1	4e-130	PF00005.21;ABC_tran	0
			gi|345003335|ref|YP_004806189.1|	SACTE_5864	hypothetical protein	267	3.A.1.27.4 Putative uncharacterized protein OS=Rhodococcus sp. (strain RHA1) GN=RHA1_ro04697 PE=4 SV=1	4e-68	PF02405.10;DUF140	5
			gi|345003334|ref|YP_004806188.1|	SACTE_5863	hypothetical protein	283	3.A.1.27.5 CONSERVED HYPOTHETICAL INTEGRAL MEMBRANE PROTEIN YRBE4A OS=Mycobacterium tuberculosis GN=yrbE4A PE=4 SV=1	6e-70	PF02405.10;DUF140	6
			gi|344999417|ref|YP_004802271.1|	SACTE_1823	ABC transporter-like protein	585	3.A.1.32.1 Putative ABC transporter ATP-binding protein SCO2324 OS=Streptomyces coelicolor GN=SCO2324 PE=3 SV=1	0	PF00005.21;ABC_tran	0
			gi|344999416|ref|YP_004802270.1|	SACTE_1822	cobalt transport protein	383	3.A.1.32.1 Putative integral membrane protein OS=Streptomyces coelicolor GN=SCO2323 PE=4 SV=1	7e-121		7
			gi|344999418|ref|YP_004802272.1|	SACTE_1824	putative integral membrane protein	274	3.A.1.32.1 Putative integral membrane protein OS=Streptomyces coelicolor GN=SCO2325 PE=4 SV=1	9e-89	PF12822.1;DUF3816	6
			gi|344997730|ref|YP_004800584.1|	SACTE_0088	ABC transporter-like protein	295	3.A.1.33.1 Putative ABC transporter ATP-binding protein TTE1589 OS=Thermoanaerobacter tengcongensis GN=TTE1589 PE=3 SV=1	3e-56	PF00005.21;ABC_tran	0
			gi|344997731|ref|YP_004800585.1|	SACTE_0089	ABC transporter-like protein	288	3.A.1.33.1 Putative ABC transporter ATP-binding protein TTE1589 OS=Thermoanaerobacter tengcongensis GN=TTE1589 PE=3 SV=1	2e-41	PF00005.21;ABC_tran	0
			gi|344999723|ref|YP_004802577.1|	SACTE_2141	ABC transporter-like protein	285	3.A.1.33.1 Putative ABC transporter ATP-binding protein TTE1589 OS=Thermoanaerobacter tengcongensis GN=TTE1589 PE=3 SV=1	3e-22	PF00005.21;ABC_tran	0
			gi|344999131|ref|YP_004801985.1|	SACTE_1529	putative ABC transporter ATP-binding protein	282	3.A.1.102.1 Nodulation ATP-binding protein I - Rhizobium galegae.	1e-10		0
			gi|345000041|ref|YP_004802895.1|	SACTE_2467	ABC transporter-like protein	264	3.A.1.103.1 O-antigen export system ATP-binding protein RFBB - Klebsiella pneumoniae.	8e-41	PF00005.21;ABC_tran	0
			gi|345003391|ref|YP_004806245.1|	SACTE_5921	ABC transporter-like protein	261	3.A.1.103.1 O-antigen export system ATP-binding protein RFBB - Klebsiella pneumoniae.	5e-40	PF00005.21;ABC_tran	0
			gi|345000040|ref|YP_004802894.1|	SACTE_2466	ABC-2 type transporter	323	3.A.1.103.1 O-antigen export system permease protein RFBA - Klebsiella pneumoniae.	1e-19	PF01061.18;ABC2_membrane	7
			gi|345003390|ref|YP_004806244.1|	SACTE_5920	ABC-2 type transporter	309	3.A.1.103.1 O-antigen export system permease protein RFBA - Klebsiella pneumoniae.	2e-16	PF01061.18;ABC2_membrane	7
			gi|344998954|ref|YP_004801808.1|	SACTE_1350	ABC transporter-like protein	308	3.A.1.105.1 Daunorubicin resistance ATP-binding protein drrA - Streptomyces peucetius.	3e-46	PF00005.21;ABC_tran	0
			gi|345000425|ref|YP_004803279.1|	SACTE_2862	daunorubicin resistance ABC transporter ATPase subunit	320	3.A.1.105.1 Daunorubicin resistance ATP-binding protein drrA - Streptomyces peucetius.	1e-75	PF00005.21;ABC_tran	0
			gi|345001042|ref|YP_004803896.1|	SACTE_3500	ABC transporter-like protein	314	3.A.1.105.1 Daunorubicin resistance ATP-binding protein drrA - Streptomyces peucetius.	9e-44	PF00005.21;ABC_tran	0
			gi|345001152|ref|YP_004804006.1|	SACTE_3614	daunorubicin resistance ABC transporter ATPase subunit	321	3.A.1.105.1 Daunorubicin resistance ATP-binding protein drrA - Streptomyces peucetius.	5e-71	PF00005.21;ABC_tran	0
			gi|344997820|ref|YP_004800674.1|	SACTE_0184	ABC-2 type transporter	266	3.A.1.105.1 Daunorubicin resistance transmembrane protein - Streptomyces peucetius.	7e-31	PF01061.18;ABC2_membrane	6
			gi|345000424|ref|YP_004803278.1|	SACTE_2861	ABC-2 type transporter	269	3.A.1.105.1 Daunorubicin resistance transmembrane protein - Streptomyces peucetius.	9e-31	PF01061.18;ABC2_membrane	5
			gi|345001735|ref|YP_004804589.1|	SACTE_4209	ABC-2 type transporter	284	3.A.1.105.1 Daunorubicin resistance transmembrane protein - Streptomyces peucetius.	4e-31	PF01061.18;ABC2_membrane	6
			gi|344997819|ref|YP_004800673.1|	SACTE_0183	daunorubicin resistance ABC transporter ATPase subunit	326	3.A.1.105.2 ATP-BINDING PROTEIN - Streptomyces antibioticus.	3e-79	PF00005.21;ABC_tran	0
			gi|344999093|ref|YP_004801947.1|	SACTE_1490	ABC transporter-like protein	330	3.A.1.105.2 ATP-BINDING PROTEIN - Streptomyces antibioticus.	2e-42	PF00005.21;ABC_tran	0
			gi|344999287|ref|YP_004802141.1|	SACTE_1689	daunorubicin resistance ABC transporter ATPase subunit	339	3.A.1.105.2 ATP-BINDING PROTEIN - Streptomyces antibioticus.	8e-135	PF00005.21;ABC_tran	0
			gi|345001734|ref|YP_004804588.1|	SACTE_4208	daunorubicin resistance ABC transporter ATPase subunit	334	3.A.1.105.2 ATP-BINDING PROTEIN - Streptomyces antibioticus.	7e-87	PF00005.21;ABC_tran	0
			gi|345002702|ref|YP_004805556.1|	SACTE_5198	daunorubicin resistance ABC transporter ATPase subunit	322	3.A.1.105.2 ATP-BINDING PROTEIN - Streptomyces antibioticus.	6e-66	PF00005.21;ABC_tran	0
			gi|344998955|ref|YP_004801809.1|	SACTE_1351	ABC-2 type transporter	255	3.A.1.105.2 MEMBRANE PROTEIN - Streptomyces antibioticus.	2e-07	PF12698.1;ABC2_membrane_3	6
			gi|344999288|ref|YP_004802142.1|	SACTE_1690	ABC-2 type transporter	285	3.A.1.105.2 MEMBRANE PROTEIN - Streptomyces antibioticus.	3e-97	PF01061.18;ABC2_membrane	6
			gi|345001151|ref|YP_004804005.1|	SACTE_3613	ABC-2 type transporter	257	3.A.1.105.2 MEMBRANE PROTEIN - Streptomyces antibioticus.	3e-29	PF01061.18;ABC2_membrane	6
			gi|345002158|ref|YP_004805012.1|	SACTE_4645	ABC transporter-like protein	303	3.A.1.105.3 ATP-binding protein - Streptomyces griseus subsp. griseus.	5e-43	PF00005.21;ABC_tran	0
			gi|345001041|ref|YP_004803895.1|	SACTE_3499	ABC-2 type transporter	256	3.A.1.105.4 Inner membrane permease protein - Pseudomonas sp. M18.	4e-07	PF01061.18;ABC2_membrane	6
			gi|345002157|ref|YP_004805011.1|	SACTE_4644	ABC transporter-like protein	608	3.A.1.106.2 Putative multidrug export ATP-binding/permease protein SAOUHSC_02003 - Staphylococcus aureus (strain NCTC 8325).	6e-78	PF00664.17;ABC_membrane|PF00005.21;ABC_tran	5
			gi|345002716|ref|YP_004805570.1|	SACTE_5213	ABC transporter-like protein	597	3.A.1.106.2 Putative multidrug export ATP-binding/permease protein SAOUHSC_02003 - Staphylococcus aureus (strain NCTC 8325).	2e-90	PF00664.17;ABC_membrane|PF00005.21;ABC_tran	5
			gi|345003825|ref|YP_004806679.1|	SACTE_6369	ABC transporter-like protein	598	3.A.1.106.2 Putative multidrug export ATP-binding/permease protein SAOUHSC_02003 - Staphylococcus aureus (strain NCTC 8325).	3e-70	PF00664.17;ABC_membrane|PF00005.21;ABC_tran	6
			gi|344998224|ref|YP_004801078.1|	SACTE_0601	ABC transporter-like protein	632	3.A.1.106.3 Probable permease protein of ABC transporter system OS=Bifidobacterium longum GN=BL0180 PE=3 SV=1	2e-101	PF00664.17;ABC_membrane|PF00005.21;ABC_tran	5
			gi|345002156|ref|YP_004805010.1|	SACTE_4643	ABC transporter-like protein	625	3.A.1.106.3 Probable permease protein of ABC transporter system OS=Bifidobacterium longum GN=BL0180 PE=3 SV=1	1e-90	PF00664.17;ABC_membrane|PF00005.21;ABC_tran	3
			gi|345003294|ref|YP_004806148.1|	SACTE_5823	ABC transporter-like protein	635	3.A.1.106.3 Probable permease protein of ABC transporter system OS=Bifidobacterium longum GN=BL0180 PE=3 SV=1	4e-92	PF00664.17;ABC_membrane|PF00005.21;ABC_tran	5
			gi|345002717|ref|YP_004805571.1|	SACTE_5214	ABC transporter-like protein	639	3.A.1.106.4 Putative uncharacterized protein - Corynebacterium glutamicum (strain R).	7e-105	PF00664.17;ABC_membrane|PF00005.21;ABC_tran	4
			gi|345002925|ref|YP_004805779.1|	SACTE_5430	ABC transporter-like protein	1258	3.A.1.106.4 Putative uncharacterized protein - Corynebacterium glutamicum (strain R).	0	PF00664.17;ABC_membrane|PF00005.21;ABC_tran	9
			gi|344999816|ref|YP_004802670.1|	SACTE_2235	ABC transporter-like protein	1252	3.A.1.106.6 PROBABLE DRUGS-TRANSPORT TRANSMEMBRANE ATP-BINDING PROTEIN ABC TRANSPORTER OS=Mycobacterium tuberculosis GN=Rv0194 PE=3 SV=1	0	PF00664.17;ABC_membrane|PF00005.21;ABC_tran	10
			gi|344997692|ref|YP_004800546.1|	SACTE_0041	ABC transporter-like protein	590	3.A.1.111.2 Subtilin transport ATP-binding protein spaT - Bacillus subtilis.	3e-44	PF00005.21;ABC_tran	5
			gi|344997693|ref|YP_004800547.1|	SACTE_0042	ABC transporter-like protein	613	3.A.1.111.2 Subtilin transport ATP-binding protein spaT - Bacillus subtilis.	2e-47	PF00005.21;ABC_tran	4
			gi|344998384|ref|YP_004801238.1|	SACTE_0769	ABC transporter-like protein	664	3.A.1.111.2 Subtilin transport ATP-binding protein spaT - Bacillus subtilis.	2e-49	PF00005.21;ABC_tran	5
			gi|344998228|ref|YP_004801082.1|	SACTE_0605	ABC transporter-like protein	640	3.A.1.119.1 STRV - Streptomyces glaucescens.	2e-73	PF00664.17;ABC_membrane|PF00005.21;ABC_tran	5
			gi|344998230|ref|YP_004801084.1|	SACTE_0607	ABC transporter-like protein	587	3.A.1.119.1 STRV - Streptomyces glaucescens.	5e-104	PF00664.17;ABC_membrane|PF00005.21;ABC_tran	6
			gi|344998254|ref|YP_004801108.1|	SACTE_0631	ABC transporter-like protein	566	3.A.1.119.1 STRV - Streptomyces glaucescens.	6e-42	PF00664.17;ABC_membrane|PF00005.21;ABC_tran	5
			gi|344998229|ref|YP_004801083.1|	SACTE_0606	ABC transporter-like protein	593	3.A.1.119.1 STRW - Streptomyces glaucescens.	3e-117	PF00664.17;ABC_membrane|PF00005.21;ABC_tran	5
			gi|344998231|ref|YP_004801085.1|	SACTE_0608	ABC transporter-like protein	585	3.A.1.119.1 STRW - Streptomyces glaucescens.	7e-123	PF00664.17;ABC_membrane|PF00005.21;ABC_tran	4
			gi|344998256|ref|YP_004801110.1|	SACTE_0633	ABC transporter-like protein	595	3.A.1.119.3 EXIT - Mycobacterium smegmatis.	1e-141	PF00664.17;ABC_membrane|PF00005.21;ABC_tran	5
			gi|344997968|ref|YP_004800822.1|	SACTE_0338	ABC transporter-like protein	561	3.A.1.120.3 ATP-BINDING PROTEIN - Streptomyces antibioticus.	9e-154	PF00005.21;ABC_tran	0
			gi|345000718|ref|YP_004803572.1|	SACTE_3166	ABC transporter-like protein	554	3.A.1.120.3 ATP-BINDING PROTEIN - Streptomyces antibioticus.	4e-49	PF00005.21;ABC_tran	0
			gi|345001528|ref|YP_004804382.1|	SACTE_3999	ABC transporter-like protein	539	3.A.1.120.3 ATP-BINDING PROTEIN - Streptomyces antibioticus.	3e-47	PF00005.21;ABC_tran	0
			gi|345003374|ref|YP_004806228.1|	SACTE_5904	ABC transporter-like protein	546	3.A.1.120.3 ATP-BINDING PROTEIN - Streptomyces antibioticus.	2e-60	PF00005.21;ABC_tran	0
			gi|344999689|ref|YP_004802543.1|	SACTE_2102	ABC transporter-like protein	554	3.A.1.120.6 ABC transporter ATP-binding protein uup OS=Escherichia coli (strain K12) GN=uup PE=1 SV=2	2e-88	PF00005.21;ABC_tran|PF12848.1;ABC_tran_2	0
			gi|345000182|ref|YP_004803036.1|	SACTE_2610	ABC transporter-like protein	603	3.A.1.120.6 ABC transporter ATP-binding protein uup OS=Escherichia coli (strain K12) GN=uup PE=1 SV=2	5e-68	PF00005.21;ABC_tran|PF12848.1;ABC_tran_2	0
			gi|344998874|ref|YP_004801728.1|	SACTE_1267	ABC transporter-like protein	532	3.A.1.121.4 ABC transporter - Clostridium hathewayi.	4e-62	PF00005.21;ABC_tran|PF12848.1;ABC_tran_2	0
			gi|345001721|ref|YP_004804575.1|	SACTE_4195	hypothetical protein	494	3.A.1.122.10 Putative uncharacterized protein ST0904 - Sulfolobus tokodaii.	7e-09	PF12704.1;MacB_PCD|PF02687.15;FtsX	4
			gi|345000265|ref|YP_004803119.1|	SACTE_2696	hypothetical protein	416	3.A.1.122.2 Uncharacterized ABC transporter permease yknZ - Bacillus subtilis.	2e-16	PF12704.1;MacB_PCD|PF02687.15;FtsX	4
			gi|345000263|ref|YP_004803117.1|	SACTE_2694	peptidoglycan-binding domain 1 protein	483	3.A.1.122.2 YknX protein - Bacillus subtilis.	2e-06		1
			gi|345000264|ref|YP_004803118.1|	SACTE_2695	ABC transporter-like protein	229	3.A.1.122.2 YknY protein - Bacillus subtilis.	3e-58	PF00005.21;ABC_tran	0
			gi|345000801|ref|YP_004803655.1|	SACTE_3249	ABC transporter-like protein	254	3.A.1.122.2 YknY protein - Bacillus subtilis.	6e-53	PF00005.21;ABC_tran	0
			gi|345001722|ref|YP_004804576.1|	SACTE_4196	ABC transporter-like protein	227	3.A.1.122.2 YknY protein - Bacillus subtilis.	6e-57	PF00005.21;ABC_tran	0
			gi|345002354|ref|YP_004805208.1|	SACTE_4842	ABC transporter-like protein	245	3.A.1.122.7 ABC transporter related - Methanococcus voltae A3.	1e-30	PF00005.21;ABC_tran	0
			gi|345002543|ref|YP_004805397.1|	SACTE_5032	ABC transporter-like protein	244	3.A.1.122.7 ABC transporter related - Methanococcus voltae A3.	6e-51	PF00005.21;ABC_tran	0
			gi|344999718|ref|YP_004802572.1|	SACTE_2136	ABC transporter-like protein	204	3.A.1.124.1 NisF - Lactococcus lactis.	2e-26	PF00005.21;ABC_tran	0
			gi|345000927|ref|YP_004803781.1|	SACTE_3376	ABC transporter-like protein	303	3.A.1.124.2 SpaF - Bacillus subtilis.	1e-40	PF00005.21;ABC_tran	0
			gi|345001095|ref|YP_004803949.1|	SACTE_3554	ABC transporter-like protein	311	3.A.1.124.4 McdF - Streptococcus macedonicus.	6e-45	PF00005.21;ABC_tran	0
			gi|344999686|ref|YP_004802540.1|	SACTE_2099	ABC transporter-like protein	330	3.A.1.125.1 Lipoprotein releasing system ATP-binding protein lolD - Escherichia coli.	5e-41	PF00005.21;ABC_tran	0
			gi|345001809|ref|YP_004804663.1|	SACTE_4287	ABC transporter-like protein	228	3.A.1.125.1 Lipoprotein releasing system ATP-binding protein lolD - Escherichia coli.	9e-48	PF00005.21;ABC_tran	0
			gi|345002973|ref|YP_004805827.1|	SACTE_5478	ABC transporter-like protein	226	3.A.1.125.1 Lipoprotein releasing system ATP-binding protein lolD - Escherichia coli.	3e-40	PF00005.21;ABC_tran	0
			gi|345002806|ref|YP_004805660.1|	SACTE_5304	ABC transporter-like protein	236	3.A.1.125.2 Uncharacterized ABC transporter ATP-binding protein Rv0986/MT1014 - Mycobacterium tuberculosis.	3e-42	PF00005.21;ABC_tran	0
			gi|344997802|ref|YP_004800656.1|	SACTE_0165	ABC transporter-like protein	250	3.A.1.125.3 ABC transporter related - Frankia sp. (strain CcI3).	6e-67	PF00005.21;ABC_tran	0
			gi|345000123|ref|YP_004802977.1|	SACTE_2549	ABC transporter-like protein	255	3.A.1.125.3 ABC transporter related - Frankia sp. (strain CcI3).	2e-95	PF00005.21;ABC_tran	0
			gi|345000145|ref|YP_004802999.1|	SACTE_2572	ABC transporter-like protein	262	3.A.1.125.3 ABC transporter related - Frankia sp. (strain CcI3).	1e-92	PF00005.21;ABC_tran	0
			gi|345000829|ref|YP_004803683.1|	SACTE_3277	ABC transporter-like protein	270	3.A.1.125.3 ABC transporter related - Frankia sp. (strain CcI3).	3e-73	PF00005.21;ABC_tran	0
			gi|345003061|ref|YP_004805915.1|	SACTE_5584	ABC transporter-like protein	267	3.A.1.125.3 ABC transporter related - Frankia sp. (strain CcI3).	8e-78	PF00005.21;ABC_tran	0
			gi|345003247|ref|YP_004806101.1|	SACTE_5772	ABC transporter-like protein	271	3.A.1.125.3 ABC transporter related - Frankia sp. (strain CcI3).	8e-65	PF00005.21;ABC_tran	0
			gi|345000124|ref|YP_004802978.1|	SACTE_2550	hypothetical protein	842	3.A.1.125.3 Putative uncharacterized protein - Frankia sp. (strain CcI3).	7e-135	PF02687.15;FtsX	10
			gi|345000144|ref|YP_004802998.1|	SACTE_2571	hypothetical protein	860	3.A.1.125.3 Putative uncharacterized protein - Frankia sp. (strain CcI3).	3e-135	PF02687.15;FtsX	10
			gi|345000830|ref|YP_004803684.1|	SACTE_3278	hypothetical protein	818	3.A.1.125.3 Putative uncharacterized protein - Frankia sp. (strain CcI3).	6e-33	PF02687.15;FtsX	9
			gi|345002805|ref|YP_004805659.1|	SACTE_5303	hypothetical protein	862	3.A.1.125.3 Putative uncharacterized protein - Frankia sp. (strain CcI3).	2e-36	PF02687.15;FtsX	8
			gi|345003062|ref|YP_004805916.1|	SACTE_5585	hypothetical protein	836	3.A.1.125.3 Putative uncharacterized protein - Frankia sp. (strain CcI3).	2e-35	PF02687.15;FtsX	10
			gi|345003246|ref|YP_004806100.1|	SACTE_5771	hypothetical protein	839	3.A.1.125.3 Putative uncharacterized protein - Frankia sp. (strain CcI3).	9e-37	PF02687.15;FtsX	10
			gi|345000925|ref|YP_004803779.1|	SACTE_3374	ABC transporter-like protein	335	3.A.1.126.1 ATP-binding protein - Bacillus thuringiensis serovar thuringiensis.	5e-36	PF00005.21;ABC_tran	0
			gi|345000919|ref|YP_004803773.1|	SACTE_3368	cysteine ABC transporter permease/ATP-binding protein CydD	1170	3.A.1.129.1 Transport ATP-binding protein cydD - Escherichia coli.	3e-91	PF00664.17;ABC_membrane|PF00005.21;ABC_tran	12
			gi|344998294|ref|YP_004801148.1|	SACTE_0673	ABC transporter-like protein	312	3.A.1.131.1 Bacitracin transport ATP-binding protein bcrA - Bacillus licheniformis.	1e-43	PF00005.21;ABC_tran	0
			gi|344999737|ref|YP_004802591.1|	SACTE_2155	ABC transporter-like protein	884	3.A.1.131.1 Bacitracin transport ATP-binding protein bcrA - Bacillus licheniformis.	3e-44	PF12697.1;Abhydrolase_6|PF08530.4;PepX_C|PF00005.21;ABC_tran	1
			gi|345001427|ref|YP_004804281.1|	SACTE_3897	ABC transporter-like protein	330	3.A.1.131.1 Bacitracin transport ATP-binding protein bcrA - Bacillus licheniformis.	2e-56	PF00005.21;ABC_tran	0
			gi|345002098|ref|YP_004804952.1|	SACTE_4585	ABC transporter-like protein	366	3.A.1.131.1 Bacitracin transport ATP-binding protein bcrA - Bacillus licheniformis.	2e-46	PF00005.21;ABC_tran	0
			gi|345002100|ref|YP_004804954.1|	SACTE_4587	ABC transporter-like protein	336	3.A.1.131.1 Bacitracin transport ATP-binding protein bcrA - Bacillus licheniformis.	1e-45	PF00005.21;ABC_tran	0
			gi|345002171|ref|YP_004805025.1|	SACTE_4658	ABC transporter-like protein	314	3.A.1.132.1 Gliding motility protein - Cytophaga johnsonae (Flavobacterium johnsoniae).	3e-26	PF00005.21;ABC_tran	0
			gi|345001839|ref|YP_004804693.1|	SACTE_4319	ABC transporter-like protein	328	3.A.1.132.2 NosF protein - Rhizobium meliloti (Sinorhizobium meliloti).	2e-26	PF00005.21;ABC_tran	0
			gi|345001903|ref|YP_004804757.1|	SACTE_4383	ATPase-like, ParA/MinD	377	3.A.1.132.3 Putative uncharacterized protein - Magnetococcus sp. (strain MC-1).	7e-41	PF01883.13;DUF59|PF09140.5;MipZ|PF10609.3;ParA	0
			gi|344999379|ref|YP_004802233.1|	SACTE_1784	ABC transporter-like protein	255	3.A.1.132.4 ABC-type multidrug transport system, ATPase component - Hahella chejuensis (strain KCTC 2396).	1e-39	PF00005.21;ABC_tran	0
			gi|344999510|ref|YP_004802364.1|	SACTE_1918	ABC transporter-like protein	639	3.A.1.135.2 Putative ABC transporter - Streptococcus pyogenes serotype M1.	2e-106	PF00664.17;ABC_membrane|PF00005.21;ABC_tran	3
			gi|344999509|ref|YP_004802363.1|	SACTE_1917	ABC transporter-like protein	577	3.A.1.135.2 Putative ABC transporter, ATP-binding protein (Multidrug resistance ABC transporter ATP-binding and permease protein) - Streptococcus pyogenes serotype M1.	3e-103	PF00664.17;ABC_membrane|PF00005.21;ABC_tran	6
			gi|344999468|ref|YP_004802322.1|	SACTE_1876	ABC transporter-like protein	323	3.A.1.141.1 ABC transporter OS=Synechocystis sp. (strain PCC 6803) GN=slr1901 PE=3 SV=1	9e-65	PF00005.21;ABC_tran	0
			gi|344999942|ref|YP_004802796.1|	SACTE_2368	ABC transporter-like protein	327	3.A.1.141.1 ABC transporter OS=Synechocystis sp. (strain PCC 6803) GN=slr1901 PE=3 SV=1	5e-70	PF00005.21;ABC_tran	0
			gi|344999470|ref|YP_004802324.1|	SACTE_1878	hypothetical protein	269	3.A.1.141.1 Slr0610 protein OS=Synechocystis sp. (strain PCC 6803) GN=slr0610 PE=4 SV=1	1e-06	PF06182.5;DUF990	4
			gi|344999943|ref|YP_004802797.1|	SACTE_2369	hypothetical protein	298	3.A.1.141.1 Slr0610 protein OS=Synechocystis sp. (strain PCC 6803) GN=slr0610 PE=4 SV=1	1e-06	PF06182.5;DUF990	6
			gi|344999469|ref|YP_004802323.1|	SACTE_1877	hypothetical protein	262	3.A.1.141.2 ABC-type multidrug transport system, permease component OS=Thermoanaerobacter tengcongensis GN=TTE2735 PE=4 SV=1	2e-13	PF06182.5;DUF990	6
			gi|344999944|ref|YP_004802798.1|	SACTE_2370	hypothetical protein	266	3.A.1.141.2 ABC-type multidrug transport system, permease component OS=Thermoanaerobacter tengcongensis GN=TTE2735 PE=4 SV=1	1e-12	PF06182.5;DUF990	6
			gi|344999388|ref|YP_004802242.1|	SACTE_1793	ABC transporter-like protein	332	3.A.1.142.1 Putative uncharacterized protein ABC-NBD OS=Streptococcus pneumoniae (strain ATCC BAA-255 / R6) GN=ABC-NBD PE=4 SV=1	6e-32	PF00005.21;ABC_tran	0
			gi|345001879|ref|YP_004804733.1|	SACTE_4359	ABC transporter-like protein	311	3.A.1.142.1 Putative uncharacterized protein ABC-NBD OS=Streptococcus pneumoniae (strain ATCC BAA-255 / R6) GN=ABC-NBD PE=4 SV=1	2e-33	PF00005.21;ABC_tran	0
			gi|344999389|ref|YP_004802243.1|	SACTE_1794	ABC-2 type transporter	240	3.A.1.142.1 Putative uncharacterized protein OS=Streptococcus pneumoniae (strain ATCC BAA-255 / R6) GN=spr1816 PE=4 SV=1	4e-18	PF01061.18;ABC2_membrane	6
			gi|345001880|ref|YP_004804734.1|	SACTE_4360	ABC-2 type transporter	251	3.A.1.142.1 Putative uncharacterized protein OS=Streptococcus pneumoniae (strain ATCC BAA-255 / R6) GN=spr1816 PE=4 SV=1	2e-20	PF12698.1;ABC2_membrane_3	6
			gi|344998839|ref|YP_004801693.1|	SACTE_1231	FHA modulated ABC efflux pump with fused ATPase and integral membrane subunits	848	3.A.1.204.2 3.A.1.204.3 ATP-binding cassette sub-family G member 2	2e-33	PF00498.20;FHA	5
		3.A.2:The H+- or Na+-translocating F-type, V-type and A-type ATPase (F-ATPase) Superfamily	gi|345002078|ref|YP_004804932.1|	SACTE_4564	ATP synthase F0 subunit B	181	3.A.2.1.1 ATP synthase B chain - Escherichia coli.	6e-13	PF00430.12;ATP-synt_B	1
			gi|345002080|ref|YP_004804934.1|	SACTE_4566	ATP synthase F1 subunit alpha	523	3.A.2.1.2 ATP synthase alpha chain, sodium ion specific (EC 3.6.3.15) - Propionigenium modestum.	5e-170	PF02874.17;ATP-synt_ab_N|PF00006.19;ATP-synt_ab|PF00306.21;ATP-synt_ab_C	0
			gi|345002082|ref|YP_004804936.1|	SACTE_4568	ATP synthase F1 subunit beta	480	3.A.2.1.2 ATP synthase beta chain, sodium ion specific (EC 3.6.3.15) - Propionigenium modestum.	2e-169	PF02874.17;ATP-synt_ab_N|PF00006.19;ATP-synt_ab|PF00306.21;ATP-synt_ab_C	0
			gi|345002077|ref|YP_004804931.1|	SACTE_4563	ATP synthase F0 subunit C	81	3.A.2.1.2 ATP synthase C chain, sodium ion specific (EC 3.6.3.15) (Lipid- binding protein) - Propionigenium modestum.	3e-06	PF00137.15;ATP-synt_C	2
			gi|345002083|ref|YP_004804937.1|	SACTE_4569	ATP synthase F1 subunit epsilon	123	3.A.2.1.2 ATP synthase epsilon chain, sodium ion specific (EC 3.6.3.15) - Propionigenium modestum.	2e-11	PF02823.10;ATP-synt_DE_N	0
			gi|345002081|ref|YP_004804935.1|	SACTE_4567	ATP synthase F1 subunit gamma	305	3.A.2.1.2 ATP synthase gamma chain, sodium ion specific (EC 3.6.3.15) - Propionigenium modestum.	7e-53	PF00231.13;ATP-synt	0
			gi|345002076|ref|YP_004804930.1|	SACTE_4562	ATP synthase F0 subunit A	271	3.A.2.1.3 ATP synthase A chain precursor (EC 3.6.1.34) (Protein 6) - Saccharomyces cerevisiae (Baker's yeast).	6e-11	PF00119.14;ATP-synt_A	6
		3.A.3:The P-type ATPase (P-ATPase) Superfamily	gi|344999751|ref|YP_004802605.1|	SACTE_2170	Heavy metal transport/detoxification protein	101	3.A.3. P-type ATPase (P-ATPase) Superfamily.		PF00403.20;HMA	0
			gi|345001302|ref|YP_004804156.1|	SACTE_3770	P-type HAD superfamily ATPase	800	3.A.3.23.1 Cation-transporting ATPase - Streptomyces coelicolor.	0	PF00122.14;E1-E2_ATPase|PF00702.1;Hydrolase	10
			gi|345000588|ref|YP_004803442.1|	SACTE_3034	magnesium-translocating P-type ATPase	890	3.A.3.4.1 MG(2+) TRANSPORT ATPASE, P-TYPE 1 (EC 3.6.3.2) - Salmonella typhimurium.	1e-157	PF00690.20;Cation_ATPase_N|PF00122.14;E1-E2_ATPase|PF00702.1;Hydrolase|PF00689.15;Cation_ATPase_C	6
			gi|344999752|ref|YP_004802606.1|	SACTE_2171	heavy metal translocating P-type ATPase	787	3.A.3.5.19 Copper-transporting ATPase copA - Staphylococcus aureus (strain N315).	4e-176	PF00403.20;HMA|PF00122.14;E1-E2_ATPase|PF00702.1;Hydrolase	8
			gi|345002540|ref|YP_004805394.1|	SACTE_5029	potassium-transporting ATPase subunit A	554	3.A.3.7.1 Potassium-transporting ATPase A chain (EC 3.6.3.12) (Potassium- translocating ATPase A chain) (ATP phosphohydrolase [potassium- transporting] A chain) (Potassium binding and translocating subunit A) - Escherichia coli.	3e-128	PF03814.9;KdpA	10
			gi|345002541|ref|YP_004805395.1|	SACTE_5030	K+-transporting ATPase subunit B	712	3.A.3.7.1 Potassium-transporting ATPase B chain (EC 3.6.3.12) (Potassium- translocating ATPase B chain) (ATP phosphohydrolase [potassium- transporting] B chain) (Potassium binding and translocating subunit B) - Escherichia coli.	0	PF00122.14;E1-E2_ATPase|PF00702.1;Hydrolase	7
			gi|345002542|ref|YP_004805396.1|	SACTE_5031	Potassium-transporting ATPase	225	3.A.3.7.1 Potassium-transporting ATPase C chain (EC 3.6.3.12) (Potassium- translocating ATPase C chain) (ATP phosphohydrolase [potassium- transporting] C chain) (Potassium binding and translocating subunit C) - Escherichia coli.	2e-19	PF02669.9;KdpC	1
		3.A.4:The Arsenite-Antimonite (ArsAB) Efflux Family	gi|344999161|ref|YP_004802015.1|	SACTE_1559	Anion-transporting ATPase	396	3.A.4.1.1 ARSENICAL PUMP-DRIVING ATPASE (EC 3.6.3.16) (ARSENITE-TRANSLOCATING ATPASE) (ARSENICAL RESISTANCE ATPASE) - Escherichia coli.	6e-10	PF02374.9;ArsA_ATPase	0
			gi|345000578|ref|YP_004803432.1|	SACTE_3024	putative anion-transporting ATPase	348	3.A.4.1.1 ARSENICAL PUMP-DRIVING ATPASE (EC 3.6.3.16) (ARSENITE-TRANSLOCATING ATPASE) (ARSENICAL RESISTANCE ATPASE) - Escherichia coli.	2e-09	PF02374.9;ArsA_ATPase	0
			gi|345000579|ref|YP_004803433.1|	SACTE_3025	Anion-transporting ATPase	476	3.A.4.1.1 ARSENICAL PUMP-DRIVING ATPASE (EC 3.6.3.16) (ARSENITE-TRANSLOCATING ATPASE) (ARSENICAL RESISTANCE ATPASE) - Escherichia coli.	2e-06	PF02374.9;ArsA_ATPase	0
		3.A.5:The General Secretory Pathway (Sec) Family	gi|345002313|ref|YP_004805167.1|	SACTE_4801	signal recognition particle-docking protein FtsY	401	3.A.5.2.2 Cell division protein ftsY homolog OS=Mycobacterium tuberculosis GN=ftsY PE=3 SV=1	2e-114	PF02881.13;SRP54_N|PF00448.16;SRP54	1
			gi|345001517|ref|YP_004804371.1|	SACTE_3988	preprotein translocase subunit SecY	439	3.A.5.2.2 Preprotein translocase subunit secY OS=Mycobacterium tuberculosis GN=secY PE=3 SV=1	3e-155	PF00344.14;SecY	10
			gi|345001478|ref|YP_004804332.1|	SACTE_3949	preprotein translocase subunit SecE	94	3.A.5.2.2 Probable preprotein translocase subunit secE OS=Mycobacterium tuberculosis GN=secE PE=3 SV=1	5e-13	PF00584.14;SecE	1
			gi|344998970|ref|YP_004801824.1|	SACTE_1366	preprotein translocase subunit SecG	78	3.A.5.2.2 Probable protein-export membrane protein secG OS=Mycobacterium tuberculosis GN=secG PE=3 SV=1	6e-15	PF03840.8;SecG	2
			gi|345000046|ref|YP_004802900.1|	SACTE_2472	preprotein translocase subunit SecA	942	3.A.5.2.2 Protein translocase subunit secA 1 OS=Mycobacterium tuberculosis GN=secA1 PE=1 SV=1	0	PF07517.8;SecA_DEAD|PF01043.14;SecA_PP_bind|PF07516.7;SecA_SW	0
			gi|344998534|ref|YP_004801388.1|	SACTE_0919	protein-export membrane protein SecD	583	3.A.5.2.2 Protein-export membrane protein secD OS=Mycobacterium tuberculosis GN=secD PE=3 SV=1	3e-82	PF07549.8;Sec_GG|PF02355.10;SecD_SecF	6
			gi|344998533|ref|YP_004801387.1|	SACTE_0918	protein-export membrane protein SecF	368	3.A.5.2.2 Protein-export membrane protein secF OS=Mycobacterium tuberculosis GN=secF PE=3 SV=1	2e-58	PF02355.10;SecD_SecF	6
			gi|344998535|ref|YP_004801389.1|	SACTE_0920	preprotein translocase subunit YajC	157	3.A.5.2.2 Uncharacterized protein Rv2588c/MT2665 OS=Mycobacterium tuberculosis GN=Rv2588c PE=4 SV=1	4e-12	PF02699.9;YajC	1
		3.A.7:The Type IV (Conjugal DNA-Protein Transfer or VirB) Secretory Pathway (IVSP) Family	gi|344998808|ref|YP_004801662.1|	SACTE_1200	Cobyrinic acid ac-diamide synthase	372	3.A.7.11.1 ParA - Neisseria gonorrhoeae.	5e-11	PF01656.17;CbiA	0
			gi|345000867|ref|YP_004803721.1|	SACTE_3315	Cobyrinic acid ac-diamide synthase	343	3.A.7.11.1 ParA - Neisseria gonorrhoeae.	4e-06	PF01656.17;CbiA	0
			gi|345000461|ref|YP_004803315.1|	SACTE_2902	ATP-binding protein	522	3.A.7.13.1 Putative uncharacterized protein TTE2097 - Thermoanaerobacter tengcongensis.	2e-16	PF12846.1;AAA_10	0
			gi|345001098|ref|YP_004803952.1|	SACTE_3557	putative ATP/GTP-binding protein	472	3.A.7.13.1 Putative uncharacterized protein TTE2097 - Thermoanaerobacter tengcongensis.	4e-13	PF12846.1;AAA_10	0
			gi|345002327|ref|YP_004805181.1|	SACTE_4815	signal peptidase I	256	3.A.7.13.1 Signal peptidase I - Bacillus anthracis str. A2012.	3e-14	PF00717.17;Peptidase_S24|PF10502.3;Peptidase_S26	1
			gi|345002329|ref|YP_004805183.1|	SACTE_4817	signal peptidase I	333	3.A.7.13.1 Signal peptidase I - Bacillus anthracis str. A2012.	4e-14	PF00717.17;Peptidase_S24	2
			gi|345000559|ref|YP_004803413.1|	SACTE_3005	type II secretion system protein E	382	3.A.7.15.1 TadA - Actinobacillus actinomycetemcomitans (Haemophilus actinomycetemcomitans).	3e-68	PF00437.14;GSPII_E	0
			gi|345001778|ref|YP_004804632.1|	SACTE_4255	type II secretion system protein E	446	3.A.7.15.1 TadA - Actinobacillus actinomycetemcomitans (Haemophilus actinomycetemcomitans).	3e-87	PF00437.14;GSPII_E	0
			gi|345001779|ref|YP_004804633.1|	SACTE_4256	Type II secretion system F domain-containing protein	312	3.A.7.15.1 TadB - Actinobacillus actinomycetemcomitans (Haemophilus actinomycetemcomitans).	2e-11	PF00482.17;GSPII_F	5
		3.A.8:The Mitochondrial Protein Translocase (MPT) Family	gi|345000650|ref|YP_004803504.1|	SACTE_3096	GrpE protein	216	3.A.8.1.1 GrpE protein homolog, mitochondrial precursor - Saccharomyces cerevisiae (Baker's yeast).	5e-12	PF01025.13;GrpE	0
		3.A.9:The Chloroplast Envelope Protein Translocase (CEPT or Tic-Toc) Family	gi|345000651|ref|YP_004803505.1|	SACTE_3097	chaperone protein DnaK	617	3.A.9.1.1 Stromal 70 kDa heat shock-related protein, chloroplast precursor - Pisum sativum (Garden pea).	0	PF00012.14;HSP70	0
		3.A.11:The Bacterial Competence-related DNA Transformation Transporter (DNA-T) Family	gi|344999572|ref|YP_004802426.1|	SACTE_1981	Soluble ligand binding domain-containing protein	238	3.A.11.1.1 COME OPERON PROTEIN 1 - Bacillus subtilis.	3e-22	PF10531.3;SLBB|PF12836.1;HHH_3	1
			gi|344999571|ref|YP_004802425.1|	SACTE_1980	ComEC/Rec2-like protein	872	3.A.11.1.1 COME OPERON PROTEIN 3 - Bacillus subtilis.	3e-32	PF03772.10;Competence|PF00753.21;Lactamase_B	12
		3.A.12:The Septal DNA Translocator (S-DNA-T) Family	gi|345002432|ref|YP_004805286.1|	SACTE_4920	cell division protein FtsK/SpoIIIE	945	3.A.12.1.1 Stage III sporulation protein E - Bacillus subtilis.	9e-133	PF01580.12;FtsK_SpoIIIE|PF09397.4;Ftsk_gamma	3
		3.A.15:The Outer Membrane Protein Secreting Main Terminal Branch (MTB) Family	gi|345001797|ref|YP_004804651.1|	SACTE_4274	peptidase A24A prepilin type IV	267	3.A.15.3.1 Type 4 prepilin-like proteins leader peptide-processing enzyme [Includes: Leader peptidase - Legionella pneumophila.	1e-10	PF01478.12;Peptidase_A24	7
		3.A.17:The Phage T7 Injectisome (T7 Injectisome) Family	gi|345000440|ref|YP_004803294.1|	SACTE_2878	Type I site-specific deoxyribonuclease	1153	3.A.17.1.1 Type I restriction enzyme EcoKI R protein (EC 3.1.21.3) (R.EcoKI) - Escherichia coli.	9e-44	PF04313.8;HSDR_N|PF04851.9;ResIII|PF00271.25;Helicase_C|PF12082.2;DUF3559	0
		3.A.18:The Nuclear mRNA Exporter (mRNA-E) Family	gi|345003708|ref|YP_004806562.1|	SACTE_6248	nuclear transport factor 2	151	3.A.18. The Nuclear mRNA Exporter (mRNA-E) Family		PF02136.14;NTF2	0
	3.B: Decarboxylation-driven transporters	3.B.1:The Na+-transporting Carboxylic Acid Decarboxylase (NaT-DC) Family	gi|345001349|ref|YP_004804203.1|	SACTE_3818	methylcrotonoyl-CoA carboxylase	532	3.B.1.1.2 ALPHA-SUBUNIT,METHYLMALONYL-COA DECARBOXYLASE - Veillonella parvula.	6e-66	PF01039.16;Carboxyl_trans	0
			gi|344999504|ref|YP_004802358.1|	SACTE_1912	carboxyl transferase	443	3.B.1.1.5 Methylmalonyl-CoA decarboxylase, subunit A LPHA (MMDA) - Pyrococcus abyssi.	2e-15	PF01039.16;Carboxyl_trans	0
			gi|344999847|ref|YP_004802701.1|	SACTE_2269	methylcrotonoyl-CoA carboxylase	538	3.B.1.1.5 Methylmalonyl-CoA decarboxylase, subunit A LPHA (MMDA) - Pyrococcus abyssi.	5e-77	PF01039.16;Carboxyl_trans	0
			gi|345001712|ref|YP_004804566.1|	SACTE_4186	carboxyl transferase	526	3.B.1.1.5 Methylmalonyl-CoA decarboxylase, subunit A LPHA (MMDA) - Pyrococcus abyssi.	7e-171	PF01039.16;Carboxyl_trans	0
			gi|345002269|ref|YP_004805123.1|	SACTE_4757	carboxyl transferase	527	3.B.1.1.5 Methylmalonyl-CoA decarboxylase, subunit A LPHA (MMDA) - Pyrococcus abyssi.	1e-170	PF01039.16;Carboxyl_trans	0
			gi|345003810|ref|YP_004806664.1|	SACTE_6353	carboxyl transferase	534	3.B.1.1.5 Methylmalonyl-CoA decarboxylase, subunit A LPHA (MMDA) - Pyrococcus abyssi.	3e-166	PF01039.16;Carboxyl_trans	0
	3.D: Oxidoreduction-driven transporters	3.D.1:The H+ or Na+-translocating NADH Dehydrogenase (NDH) Family	gi|345001420|ref|YP_004804274.1|	SACTE_3890	proton-translocating NADH-quinone oxidoreductase subunit N	567	3.D.1.1.1 NADH-quinone oxidoreductase subunit N - Escherichia coli.	1e-59	PF00361.14;Oxidored_q1	14
			gi|345001455|ref|YP_004804309.1|	SACTE_3926	NADH-ubiquinone oxidoreductase chain 4L	145	3.D.1.2.1 NADH-ubiquinone oxidoreductase chain 11 (EC 1.6.5.3) (NADH dehydrogenase 1, chain 11) (NDH-1, chain 11) - Paracoccus denitrificans.	7e-15	PF00420.18;Oxidored_q2	3
			gi|345001418|ref|YP_004804272.1|	SACTE_3888	proton-translocating NADH-quinone oxidoreductase subunit L	644	3.D.1.2.1 NADH-ubiquinone oxidoreductase chain 12 (EC 1.6.5.3) (NADH dehydrogenase 1, chain 12) (NDH-1, chain 12) - Paracoccus denitrificans.	6e-97	PF00662.14;Oxidored_q1_N|PF00361.14;Oxidored_q1	14
			gi|345001419|ref|YP_004804273.1|	SACTE_3889	proton-translocating NADH-quinone oxidoreductase subunit M	523	3.D.1.2.1 NADH-ubiquinone oxidoreductase chain 13 (EC 1.6.5.3) (NADH dehydrogenase 1, chain 13) (NDH-1, chain 13) - Paracoccus denitrificans.	2e-94	PF00361.14;Oxidored_q1	13
			gi|345001457|ref|YP_004804311.1|	SACTE_3928	proton-translocating NADH-quinone oxidoreductase subunit M	537	3.D.1.2.1 NADH-ubiquinone oxidoreductase chain 13 (EC 1.6.5.3) (NADH dehydrogenase 1, chain 13) (NDH-1, chain 13) - Paracoccus denitrificans.	4e-75	PF00361.14;Oxidored_q1	14
			gi|345001407|ref|YP_004804261.1|	SACTE_3877	NADH-ubiquinone/plastoquinone oxidoreductase chain 3	119	3.D.1.2.1 NADH-ubiquinone oxidoreductase chain 7 (EC 1.6.5.3) (NADH dehydrogenase 1, chain 7) (NDH-1, chain 7) - Paracoccus denitrificans.	5e-19	PF00507.13;Oxidored_q4	3
			gi|345001412|ref|YP_004804266.1|	SACTE_3882	NADH-quinone oxidoreductase subunit F	457	3.D.1.3.1 NADH-quinone oxidoreductase chain 1 (EC 1.6.99.5) (NADH dehydrogenase I, chain 1) (NDH-1, chain 1) - Thermus thermophilus.	1e-113	PF01512.11;Complex1_51K|PF10531.3;SLBB|PF10589.3;NADH_4Fe-4S	0
			gi|345001417|ref|YP_004804271.1|	SACTE_3887	NADH-ubiquinone oxidoreductase chain 4L	99	3.D.1.3.1 NADH-quinone oxidoreductase chain 11 (EC 1.6.99.5) (NADH dehydrogenase I, chain 11) (NDH-1, chain 11) - Thermus thermophilus.	8e-20	PF00420.18;Oxidored_q2	3
			gi|345001413|ref|YP_004804267.1|	SACTE_3883	NADH-quinone oxidoreductase subunit G	841	3.D.1.3.1 NADH-quinone oxidoreductase chain 3 (EC 1.6.99.5) (NADH dehydrogenase I, chain 3) (NDH-1, chain 3) - Thermus thermophilus.	2e-72	PF00111.21;Fer2|PF10588.3;NADH-G_4Fe-4S_3|PF04879.10;Molybdop_Fe4S4|PF00384.16;Molybdopterin	0
			gi|345001410|ref|YP_004804264.1|	SACTE_3880	NADH dehydrogenase I, D subunit	440	3.D.1.3.1 NADH-quinone oxidoreductase chain 4 (EC 1.6.99.5) (NADH dehydrogenase I, chain 4) (NDH-1, chain 4) - Thermus thermophilus.	8e-107	PF00346.13;Complex1_49kDa	0
			gi|345001408|ref|YP_004804262.1|	SACTE_3878	NADH-quinone oxidoreductase subunit B	184	3.D.1.3.1 NADH-quinone oxidoreductase chain 6 (EC 1.6.99.5) (NADH dehydrogenase I, chain 6) (NDH-1, chain 6) - Thermus thermophilus.	1e-59	PF01058.16;Oxidored_q6	0
			gi|345001415|ref|YP_004804269.1|	SACTE_3885	NADH-quinone oxidoreductase subunit I	198	3.D.1.3.1 NADH-quinone oxidoreductase chain 9 (EC 1.6.99.5) (NADH dehydrogenase I, chain 9) (NDH-1, chain 9) - Thermus thermophilus.	2e-40	PF12838.1;Fer4_7	0
			gi|345001409|ref|YP_004804263.1|	SACTE_3879	NADH (or F420H2) dehydrogenase subunit C	238	3.D.1.5.1 NADH dehydrogenase I, C subunit - Geobacter sulfurreducens.	4e-27	PF00329.13;Complex1_30kDa	0
			gi|345000399|ref|YP_004803253.1|	SACTE_2836	NADH dehydrogenase (quinone)	380	3.D.1.5.1 NADH dehydrogenase I, D subunit - Geobacter sulfurreducens.	1e-81	PF00346.13;Complex1_49kDa	0
			gi|345001414|ref|YP_004804268.1|	SACTE_3884	respiratory-chain NADH dehydrogenase subunit 1	467	3.D.1.5.1 NADH-quinone oxidoreductase subunit H 2 - Geobacter sulfurreducens.	1e-79	PF00146.15;NADHdh	9
			gi|345001452|ref|YP_004804306.1|	SACTE_3923	NADH dehydrogenase (quinone)	322	3.D.1.5.1 NADH-quinone oxidoreductase subunit H 2 - Geobacter sulfurreducens.	2e-59	PF00146.15;NADHdh	8
			gi|345001453|ref|YP_004804307.1|	SACTE_3924	4Fe-4S ferredoxin iron-sulfur binding domain-containing protein	218	3.D.1.5.1 NADH-quinone oxidoreductase subunit I 2 - Geobacter sulfurreducens.	1e-16	PF12838.1;Fer4_7	0
			gi|345003556|ref|YP_004806410.1|	SACTE_6091	NAD-dependent epimerase/dehydratase	501	3.D.1.6.1 NADH dehydrogenase [ubiquinone] 1 alpha subcomplex subunit 9, mitochondrial - Bos taurus (Bovine).	5e-10	PF05368.7;NmrA|PF11066.2;DUF2867	0
			gi|345001450|ref|YP_004804304.1|	SACTE_3921	NADH-quinone oxidoreductase subunit B	211	3.D.1.6.1 NADH dehydrogenase [ubiquinone] iron-sulfur protein 7, mitochondrial - Bos taurus (Bovine).	4e-48	PF01058.16;Oxidored_q6	1
			gi|345001411|ref|YP_004804265.1|	SACTE_3881	NADH-quinone oxidoreductase subunit E	285	3.D.1.6.2 NADH-ubiquinone oxidoreductase 24 kDa subunit, mitochondrial - Neurospora crassa.	2e-27	PF01257.13;Complex1_24kDa	0
			gi|344999480|ref|YP_004802334.1|	SACTE_1888	phosphopantetheine-binding protein	82	3.D.1.6.3 Acyl carrier protein - Arabidopsis thaliana (Mouse-ear cress).	5e-06	PF00550.19;PP-binding	0
			gi|345001416|ref|YP_004804270.1|	SACTE_3886	NADH-ubiquinone/plastoquinone oxidoreductase chain 6	288	3.D.1.7.1 NADH dehydrogenase I chain J OS=Campylobacter jejuni GN=nuoJ PE=3 SV=1	2e-14	PF00499.14;Oxidored_q3	5
		3.D.2:The Proton-translocating Transhydrogenase (PTH) Family	gi|344998809|ref|YP_004801663.1|	SACTE_1201	alanine dehydrogenase	374	3.D.2.2.1 NAD(P) transhydrogenase subunit alpha part 1 - Rhodospirillum rubrum.	7e-32	PF05222.9;AlaDh_PNT_N|PF01262.15;AlaDh_PNT_C	0
		3.D.3:The Proton-translocating Quinol:Cytochrome c Reductase (QCR) Superfamily	gi|344999176|ref|YP_004802030.1|	SACTE_1574	Cytochrome b/b6 domain-containing protein	541	3.D.3.2.1 Cytochrome B - Bos taurus (Bovine).	9e-13	PF00033.13;Cytochrom_B_N	9
			gi|344997947|ref|YP_004800801.1|	SACTE_0316	Cytochrome b/b6 domain-containing protein	547	3.D.3.3.1 Cytochrome B - Saccharomyces cerevisiae (Baker's yeast).	6e-13		8
			gi|345000224|ref|YP_004803078.1|	SACTE_2653	Rieske (2Fe-2S) iron-sulfur domain-containing protein	231	3.D.3.4.1 Menaquinol-cytochrome C reductase iron-sulfur subunit (Rieske iron- sulfur protein) - Bacillus subtilis.	1e-08	PF00355.20;Rieske	1
		3.D.4:The Proton-translocating Cytochrome Oxidase (COX) Superfamily	gi|344999182|ref|YP_004802036.1|	SACTE_1580	Cytochrome-c oxidase	132	3.D.4.4.2 Cytochrome c oxidase polypeptide 4 - Corynebacterium glutamicum (Brevibacterium flavum).	4e-16	PF12270.2;Cyt_c_ox_IV	3
			gi|344997945|ref|YP_004800799.1|	SACTE_0314	cytochrome c oxidase subunit I	575	3.D.4.4.2 Cytochrome c oxidase subunit 1 - Corynebacterium glutamicum (Brevibacterium flavum).	0	PF00115.14;COX1	12
			gi|344999183|ref|YP_004802037.1|	SACTE_1581	cytochrome c oxidase subunit I	578	3.D.4.4.2 Cytochrome c oxidase subunit 1 - Corynebacterium glutamicum (Brevibacterium flavum).	0	PF00115.14;COX1	12
			gi|345002595|ref|YP_004805449.1|	SACTE_5090	cytochrome c oxidase subunit I	588	3.D.4.4.2 Cytochrome c oxidase subunit 1 - Corynebacterium glutamicum (Brevibacterium flavum).	0	PF00115.14;COX1	12
			gi|345003913|ref|YP_004806767.1|	SACTE_6459	cytochrome c oxidase subunit I	576	3.D.4.4.2 Cytochrome c oxidase subunit 1 - Corynebacterium glutamicum (Brevibacterium flavum).	0	PF00115.14;COX1	12
			gi|344999184|ref|YP_004802038.1|	SACTE_1582	cytochrome c oxidase subunit II	322	3.D.4.4.2 Cytochrome c oxidase subunit 2 - Corynebacterium glutamicum (Brevibacterium flavum).	3e-39	PF00116.14;COX2	3
			gi|344999179|ref|YP_004802033.1|	SACTE_1577	Cytochrome-c oxidase	206	3.D.4.4.2 Cytochrome c oxidase subunit 3 - Corynebacterium glutamicum (Brevibacterium flavum).	5e-60	PF00510.12;COX3	5
			gi|344998958|ref|YP_004801812.1|	SACTE_1354	protoheme IX farnesyltransferase	317	3.D.4.5.1 Protoheme IX farnesyltransferase - Escherichia coli.	3e-33	PF01040.12;UbiA	8
		3.D.7:The H2:Heterodisulfide Oxidoreductase (HHO) Family	gi|345000653|ref|YP_004803507.1|	SACTE_3099	hypothetical protein	755	3.D.7.1.1 HETERODISULFIDE REDUCTASE - Methanosarcina barkeri.	1e-42	PF02754.10;CCG	6
		3.D.9:The H+-translocating F420H2 Dehydrogenase (F420H2DH) Family	gi|345001449|ref|YP_004804303.1|	SACTE_3920	NADH-ubiquinone/plastoquinone oxidoreductase chain 3	133	3.D.9.1.1 F420H2 dehydrogenase subunit FpoA - Methanosarcina mazei (Methanosarcina frisia).	1e-16	PF00507.13;Oxidored_q4	3
			gi|345001454|ref|YP_004804308.1|	SACTE_3925	NADH-ubiquinone/plastoquinone oxidoreductase chain 6	251	3.D.9.1.1 F420H2 dehydrogenase subunit FpoJ - Methanosarcina mazei (Methanosarcina frisia).	1e-17	PF00499.14;Oxidored_q3	5
			gi|345001456|ref|YP_004804310.1|	SACTE_3927	proton-translocating NADH-quinone oxidoreductase subunit L	666	3.D.9.1.1 F420H2 dehydrogenase subunit FpoL - Methanosarcina mazei (Methanosarcina frisia).	3e-80	PF00662.14;Oxidored_q1_N|PF00361.14;Oxidored_q1	16
			gi|345001458|ref|YP_004804312.1|	SACTE_3929	NADH/Ubiquinone/plastoquinone (complex I)	511	3.D.9.1.1 F420H2 dehydrogenase subunit FpoN - Methanosarcina mazei (Methanosarcina frisia).	1e-54	PF00361.14;Oxidored_q1	14
4: Group Translocators	4.A: Phosphotransfer-driven group translocators	4.A.1:The PTS Glucose-Glucoside (Glc) Family	gi|344999956|ref|YP_004802810.1|	SACTE_2382	phosphotransferase system EIIB/cysteine, phosphorylation site	77	4.A.1.1.5 PtsB protein - Streptomyces olivaceoviridis (Streptomyces corchorusii).	1e-34	PF00367.14;PTS_EIIB	0
			gi|344999957|ref|YP_004802811.1|	SACTE_2383	phosphotransferase system EIIC	419	4.A.1.1.5 PtsC1 protein - Streptomyces olivaceoviridis (Streptomyces corchorusii).	5e-153	PF02378.12;PTS_EIIC	9
			gi|344999958|ref|YP_004802812.1|	SACTE_2384	phosphotransferase system EIIC	433	4.A.1.1.5 PtsC1 protein - Streptomyces olivaceoviridis (Streptomyces corchorusii).	7e-175	PF02378.12;PTS_EIIC	8
			gi|345001263|ref|YP_004804117.1|Protein-N(pi)-phosphohistidine--sugar	SACTE_3729	Protein-N(pi)-phosphohistidine--sugar phosphotransferase	518	4.A.1.2.7 acid porter, MurP (YfeV) - Escherichia coli.	2e-71	PF00367.14;PTS_EIIB|PF02378.12;PTS_EIIC	10
		4.A.3:The PTS Lactose-N,N'-Diacetylchitobiose-β-glucoside (Lac) Family	gi|344998427|ref|YP_004801281.1|	SACTE_0812	PTS system, glucose subfamily, IIA subunit	149	4.A.3.2.5 PTS system glucose-specific component IIA OS=Serratia marcescens GN=crr PE=4 SV=1	1e-20	PF00358.14;PTS_EIIA_1	0
	4.B: Nicotinamide ribonucleoside uptake transporters	4.B.1:The Nicotinamide Ribonucleoside (NR) Uptake Permease (PnuC) Family	gi|344998472|ref|YP_004801326.1|	SACTE_0857	Nicotinamide mononucleotide transporter PnuC	214	4.B.1.1.3 Putative integral membrane protein OS=Streptomyces coelicolor GN=SCO1442 PE=4 SV=1	4e-80	PF04973.6;NMN_transporter	4
	4.C: Acyl CoA ligase-coupled transporters	4.C.1:The Proposed Fatty Acid Transporter (FAT) Family	gi|344997892|ref|YP_004800746.1|	SACTE_0261	AMP-dependent synthetase and ligase	503	4.C.1.1.4 Long-chain-fatty-acid--CoA ligase - Escherichia coli.	2e-56	PF00501.22;AMP-binding	0
			gi|344998744|ref|YP_004801598.1|	SACTE_1133	AMP-dependent synthetase and ligase	555	4.C.1.1.4 Long-chain-fatty-acid--CoA ligase - Escherichia coli.	4e-82	PF00501.22;AMP-binding	0
			gi|344999164|ref|YP_004802018.1|	SACTE_1562	AMP-dependent synthetase and ligase	598	4.C.1.1.4 Long-chain-fatty-acid--CoA ligase - Escherichia coli.	2e-39	PF00501.22;AMP-binding	0
			gi|344999337|ref|YP_004802191.1|	SACTE_1741	AMP-dependent synthetase and ligase	564	4.C.1.1.4 Long-chain-fatty-acid--CoA ligase - Escherichia coli.	1e-37	PF00501.22;AMP-binding	0
			gi|344999352|ref|YP_004802206.1|	SACTE_1756	AMP-dependent synthetase and ligase	563	4.C.1.1.4 Long-chain-fatty-acid--CoA ligase - Escherichia coli.	3e-35	PF00501.22;AMP-binding	0
			gi|344999503|ref|YP_004802357.1|	SACTE_1911	AMP-dependent synthetase and ligase	485	4.C.1.1.4 Long-chain-fatty-acid--CoA ligase - Escherichia coli.	1e-45	PF00501.22;AMP-binding	0
			gi|344999563|ref|YP_004802417.1|	SACTE_1972	AMP-dependent synthetase and ligase	629	4.C.1.1.4 Long-chain-fatty-acid--CoA ligase - Escherichia coli.	1e-28	PF00501.22;AMP-binding	0
			gi|345000566|ref|YP_004803420.1|	SACTE_3012	acetate/CoA ligase	655	4.C.1.1.4 Long-chain-fatty-acid--CoA ligase - Escherichia coli.	2e-26	PF11930.2;DUF3448|PF00501.22;AMP-binding	0
			gi|345002934|ref|YP_004805788.1|	SACTE_5439	AMP-dependent synthetase and ligase	536	4.C.1.1.4 Long-chain-fatty-acid--CoA ligase - Escherichia coli.	1e-63	PF00501.22;AMP-binding	0
			gi|345003048|ref|YP_004805902.1|	SACTE_5571	AMP-dependent synthetase and ligase	520	4.C.1.1.4 Long-chain-fatty-acid--CoA ligase - Escherichia coli.	2e-16	PF00501.22;AMP-binding	0
			gi|345003049|ref|YP_004805903.1|	SACTE_5572	AMP-dependent synthetase and ligase	508	4.C.1.1.4 Long-chain-fatty-acid--CoA ligase - Escherichia coli.	3e-35	PF00501.22;AMP-binding	0
			gi|345003127|ref|YP_004805981.1|	SACTE_5651	AMP-dependent synthetase and ligase	542	4.C.1.1.4 Long-chain-fatty-acid--CoA ligase - Escherichia coli.	2e-61	PF00501.22;AMP-binding	0
			gi|345003208|ref|YP_004806062.1|	SACTE_5733	AMP-dependent synthetase and ligase	607	4.C.1.1.4 Long-chain-fatty-acid--CoA ligase - Escherichia coli.	4e-26	PF00501.22;AMP-binding	0
			gi|345003538|ref|YP_004806392.1|	SACTE_6073	2,3-dihydroxybenzoate-AMP ligase	556	4.C.1.1.4 Long-chain-fatty-acid--CoA ligase - Escherichia coli.	6e-45	PF00501.22;AMP-binding	0
			gi|345003614|ref|YP_004806468.1|	SACTE_6150	AMP-dependent synthetase and ligase	610	4.C.1.1.4 Long-chain-fatty-acid--CoA ligase - Escherichia coli.	1e-28	PF00501.22;AMP-binding	0
			gi|344998359|ref|YP_004801213.1|	SACTE_0742	AMP-dependent synthetase and ligase	554	4.C.1.1.6 PROBABLE CROTONOBETAINE/CARNITINE-COA LIGASE (EC 6.3.2.-) - Escherichia coli.	9e-39	PF00501.22;AMP-binding	0
			gi|344999344|ref|YP_004802198.1|	SACTE_1748	amino acid adenylation domain-containing protein	782	4.C.1.1.6 PROBABLE CROTONOBETAINE/CARNITINE-COA LIGASE (EC 6.3.2.-) - Escherichia coli.	1e-19	PF00501.22;AMP-binding|PF00550.19;PP-binding	0
			gi|345000957|ref|YP_004803811.1|	SACTE_3412	AMP-dependent synthetase and ligase	548	4.C.1.1.6 PROBABLE CROTONOBETAINE/CARNITINE-COA LIGASE (EC 6.3.2.-) - Escherichia coli.	2e-39	PF00501.22;AMP-binding	0
			gi|345002933|ref|YP_004805787.1|	SACTE_5438	AMP-dependent synthetase and ligase	558	4.C.1.1.6 PROBABLE CROTONOBETAINE/CARNITINE-COA LIGASE (EC 6.3.2.-) - Escherichia coli.	6e-27	PF00501.22;AMP-binding	0
			gi|345001352|ref|YP_004804206.1|	SACTE_3821	AMP-dependent synthetase and ligase	526	4.C.1.1.7 4-coumarate--CoA ligase 1 - Arabidopsis thaliana (Mouse-ear cress).	6e-99	PF00501.22;AMP-binding	0
		4.C.3:The Acyl-CoA Thioesterase (AcoT) Family	gi|345000088|ref|YP_004802942.1|	SACTE_2514	thioesterase superfamily protein	182	4.C.3.1.2 Acyl-coenzyme A thioesterase 12 - Homo sapiens (Human).	3e-12	PF03061.16;4HBT	0
5: Transmembrane Electron Carriers	5.A: Transmembrane 2-electron transfer carriers	5.A.1:The Disulfide Bond Oxidoreductase D (DsbD) Family	gi|345000296|ref|YP_004803150.1|	SACTE_2727	cytochrome c biogenesis transmembrane protein	254	5.A.1.2.1 CYTOCHROME C-TYPE BIOGENESIS PROTEIN CCDA - Bacillus subtilis.	9e-29	PF02683.9;DsbD	6
			gi|345001062|ref|YP_004803916.1|	SACTE_3520	cytochrome c biogenesis transmembrane protein	281	5.A.1.2.1 CYTOCHROME C-TYPE BIOGENESIS PROTEIN CCDA - Bacillus subtilis.	7e-10	PF02683.9;DsbD	7
		5.A.3:The Prokaryotic Molybdopterin-containing Oxidoreductase (PMO) Family	gi|344997913|ref|YP_004800767.1|	SACTE_0282	4Fe-4S ferredoxin iron-sulfur binding domain-containing protein	302	5.A.3.2.1 Formate dehydrogenase, nitrate-inducible, iron-sulfur subunit - Escherichia coli.	1e-42	PF12838.1;Fer4_7|PF00037.21;Fer4|PF12798.1;Fer4_3	1
			gi|344997914|ref|YP_004800768.1|	SACTE_0283	formate dehydrogenase subunit alpha	1093	5.A.3.2.1 Formate dehydrogenase, nitrate-inducible, major subunit (EC 1.2.1.2) (Formate dehydrogenase-N alpha subunit) (FDH-N alpha subunit) (Anaerobic formate dehydrogenase major subunit) - Escherichia coli.	0	PF04879.10;Molybdop_Fe4S4|PF00384.16;Molybdopterin	0
			gi|344999028|ref|YP_004801882.1|	SACTE_1424	oxidoreductase alpha (molybdopterin) subunit	759	5.A.3.2.1 Formate dehydrogenase, nitrate-inducible, major subunit (EC 1.2.1.2) (Formate dehydrogenase-N alpha subunit) (FDH-N alpha subunit) (Anaerobic formate dehydrogenase major subunit) - Escherichia coli.	5e-18	PF00384.16;Molybdopterin|PF01568.15;Molydop_binding	0
			gi|345000225|ref|YP_004803079.1|	SACTE_2654	4Fe-4S ferredoxin iron-sulfur binding domain-containing protein	200	5.A.3.5.1 Thiosulfate reductase electron transport protein phsB - Salmonella typhimurium.	1e-23	PF12797.1;Fer4_2|PF12838.1;Fer4_7	0
			gi|345000226|ref|YP_004803080.1|	SACTE_2655	molybdopterin oxidoreductase	774	5.A.3.5.2 Polysulfide reductase chain A precursor (Sulfur reductase chain A) - Wolinella succinogenes.	2e-32	PF04879.10;Molybdop_Fe4S4|PF00384.16;Molybdopterin|PF01568.15;Molydop_binding	0
		5.A.4:The Prokaryotic Succinate Dehydrogenase (SDH) Family	gi|345000391|ref|YP_004803245.1|	SACTE_2828	L-aspartate oxidase	590	5.A.4.1.1 SdhA OS=Bacillus licheniformis (strain DSM 13 / ATCC 14580) GN=sdhA PE=4 SV=1	4e-53	PF00890.18;FAD_binding_2|PF02910.14;Succ_DH_flav_C	0
			gi|345001628|ref|YP_004804482.1|	SACTE_4102	succinate dehydrogenase, flavoprotein subunit	584	5.A.4.1.1 SdhA OS=Bacillus licheniformis (strain DSM 13 / ATCC 14580) GN=sdhA PE=4 SV=1	2e-80	PF00890.18;FAD_binding_2|PF02910.14;Succ_DH_flav_C	0
			gi|345003674|ref|YP_004806528.1|	SACTE_6213	succinate dehydrogenase or fumarate reductase, flavoprotein subunit	649	5.A.4.1.1 SdhA OS=Bacillus licheniformis (strain DSM 13 / ATCC 14580) GN=sdhA PE=4 SV=1	7e-101	PF00890.18;FAD_binding_2|PF02910.14;Succ_DH_flav_C	0
			gi|345001627|ref|YP_004804481.1|	SACTE_4101	succinate dehydrogenase and fumarate reductase iron-sulfur protein	255	5.A.4.1.1 SdhB OS=Bacillus licheniformis (strain DSM 13 / ATCC 14580) GN=sdhB PE=4 SV=1	5e-23		0
			gi|345003675|ref|YP_004806529.1|	SACTE_6214	succinate dehydrogenase and fumarate reductase iron-sulfur protein	248	5.A.4.1.1 SdhB OS=Bacillus licheniformis (strain DSM 13 / ATCC 14580) GN=sdhB PE=4 SV=1	2e-23	PF12838.1;Fer4_7	0
8: Accessory Factors Involved in Transport	8.A: Auxiliary transport proteins	8.A.7:The Phosphotransferase System Enzyme I (EI) Family	gi|344998428|ref|YP_004801282.1|	SACTE_0813	phosphoenolpyruvate-protein phosphotransferase	556	8.A.7.1.1 PHOSPHOENOLPYRUVATE-PROTEIN PHOSPHOTRANSFERASE (EC 2.7.3.9) (PHOSPHOTRANSFERASE SYSTEM, ENZYME I) - Escherichia coli.	2e-77	PF05524.7;PEP-utilisers_N|PF00391.17;PEP-utilizers|PF02896.12;PEP-utilizers_C	0
		8.A.8:The Phosphotransferase System HPr (HPr) Family	gi|345002518|ref|YP_004805372.1|	SACTE_5007	phosphotransferase system, phosphocarrier protein HPr	93	8.A.8.1.1 Phosphocarrier protein HPr - Escherichia coli.	3e-08	PF00381.13;PTS-HPr	0
		8.A.21:The Stomatin/Podocin/Band 7/Nephrosis.2/SPFH (Stomatin) Family	gi|344998832|ref|YP_004801686.1|	SACTE_1224	hypothetical protein	309	8.A.21.2.1 Hypothetical protein PH1511 - Pyrococcus horikoshii.	1e-26	PF01145.19;Band_7	1
			gi|344999013|ref|YP_004801867.1|	SACTE_1409	hypothetical protein	381	8.A.21.2.1 Hypothetical protein PH1511 - Pyrococcus horikoshii.	1e-51	PF01145.19;Band_7	1
9: Incompletely Characterized Transport Systems	9.A: Recognized transporters of unknown biochemical mechanism	9.A.10:The Iron/Lead Transporter (ILT) Superfamily	gi|344999278|ref|YP_004802132.1|	SACTE_1680	multicopper oxidase type 3	523	9.A.10.1.5 Iron transport multicopper oxidase fio1 precursor (EC 1.-.-.-) - Schizosaccharomyces pombe (Fission yeast).	2e-37	PF07732.9;Cu-oxidase_3|PF00394.16;Cu-oxidase|PF07731.8;Cu-oxidase_2	0
			gi|345002015|ref|YP_004804869.1|	SACTE_4499	ABC transporter-like protein	253	9.A.10.2.2 ATP-binding protein of amino acid ABC transporter - Anabaena sp. (strain PCC 7120).	2e-79	PF00005.21;ABC_tran	0
			gi|345000933|ref|YP_004803787.1|	SACTE_3382	Dyp-type peroxidase family	434	9.A.10.2.3 Peroxidase ycdB - Escherichia coli (strain K12).	1e-50	PF04261.6;Dyp_perox	1
		9.A.19:The Mg2+ Transporter-E (MgtE) Family	gi|345001905|ref|YP_004804759.1|	SACTE_4385	MgtE intracellular region	423	9.A.19.1.2 Mg2+ transporter MgtE - Thermus thermophilus (strain HB8 / ATCC 27634 / DSM 579).	2e-21	PF03448.11;MgtE_N|PF00571.22;CBS	0
		9.A.29:The Lantibiotic Immunity Protein (LIP) Family	gi|344998831|ref|YP_004801685.1|	SACTE_1223	hypothetical protein	257	9.A.29.3.1 Inner membrane protein yfcA - Escherichia coli.	2e-14	PF01925.13;TauE	8
			gi|344999522|ref|YP_004802376.1|	SACTE_1930	hypothetical protein	263	9.A.29.3.1 Inner membrane protein yfcA - Escherichia coli.	1e-28	PF01925.13;TauE	8
		9.A.30:The Tellurium Ion Resistance (TerC) Family	gi|344998982|ref|YP_004801836.1|	SACTE_1378	Integral membrane protein TerC	333	9.A.30.1.1 Tellurite resistance (TerC) - Escherichia coli.	1e-39	PF03741.10;TerC	9
		9.A.31:The Putative SdpAB Peptide Antibiotic-like Killing Factor Exporter (SdpAB) Family	gi|345003736|ref|YP_004806590.1|	SACTE_6277	HTTM domain-containing protein	341	9.A.31.1.1 Hypothetical protein yvaX - Bacillus subtilis	7e-41		4
		9.A.34:The Putative Type VI Symbiosis/Virulence Secretory Pathway (VISP) Family	gi|345000382|ref|YP_004803236.1|	SACTE_2819	ATPase AAA-2 domain-containing protein	842	9.A.34.2.1 EvpH - Edwardsiella tarda.	3e-128	PF02861.14;Clp_N	0
			gi|345000642|ref|YP_004803496.1|	SACTE_3088	ATP-dependent chaperone ClpB	866	9.A.34.2.1 EvpH - Edwardsiella tarda.	9e-145	PF02861.14;Clp_N	0
			gi|344999370|ref|YP_004802224.1|	SACTE_1774	PAAR repeat-containing protein	106	9.A.34.2.1 EvpJ - Edwardsiella tarda.	5e-08	PF05488.7;PAAR_motif	0
		9.A.36:The Ca2+-dependent Phospholipid Scramblase (Scramblase) Family	gi|345003304|ref|YP_004806158.1|	SACTE_5833	hypothetical protein	295	9.A.36.1.3 Putative uncharacterized protein - Frankia alni (strain ACN14a).	2e-83	PF10708.3;DUF2510|PF03803.9;Scramblase	0
		9.A.40:The HlyC/CorC (HCC) Family	gi|344998048|ref|YP_004800902.1|	SACTE_0421	hypothetical protein	442	9.A.40.2.1 HYPOTHETICAL 49.0 KDA PROTEIN IN BLTD-TRKA INTERGENIC REGION - Bacillus subtilis.	6e-50	PF01595.14;DUF21|PF00571.22;CBS	3
			gi|344998049|ref|YP_004800903.1|	SACTE_0422	hypothetical protein	339	9.A.40.2.1 HYPOTHETICAL 49.0 KDA PROTEIN IN BLTD-TRKA INTERGENIC REGION - Bacillus subtilis.	1e-48	PF01595.14;DUF21|PF00571.22;CBS	4
			gi|344998287|ref|YP_004801141.1|	SACTE_0666	hypothetical protein	445	9.A.40.2.1 HYPOTHETICAL 49.0 KDA PROTEIN IN BLTD-TRKA INTERGENIC REGION - Bacillus subtilis.	6e-49	PF01595.14;DUF21|PF00571.22;CBS	1
			gi|344998288|ref|YP_004801142.1|	SACTE_0667	hypothetical protein	339	9.A.40.2.1 HYPOTHETICAL 49.0 KDA PROTEIN IN BLTD-TRKA INTERGENIC REGION - Bacillus subtilis.	1e-45	PF01595.14;DUF21|PF00571.22;CBS	3
			gi|344998465|ref|YP_004801319.1|	SACTE_0850	hypothetical protein	367	9.A.40.2.1 HYPOTHETICAL 49.0 KDA PROTEIN IN BLTD-TRKA INTERGENIC REGION - Bacillus subtilis.	4e-48	PF01595.14;DUF21|PF00571.22;CBS	3
			gi|344998466|ref|YP_004801320.1|	SACTE_0851	hypothetical protein	456	9.A.40.2.1 HYPOTHETICAL 49.0 KDA PROTEIN IN BLTD-TRKA INTERGENIC REGION - Bacillus subtilis.	2e-43	PF01595.14;DUF21|PF00571.22;CBS	1
			gi|344999547|ref|YP_004802401.1|	SACTE_1956	CBS domain containing protein	428	9.A.40.2.1 HYPOTHETICAL 49.0 KDA PROTEIN IN BLTD-TRKA INTERGENIC REGION - Bacillus subtilis.	9e-36	PF01595.14;DUF21|PF00571.22;CBS	3
		9.A.42:The Mycobacterial PPE41 Protein Secretion System (MPSS) Family	gi|345002675|ref|YP_004805529.1|	SACTE_5171	hypothetical protein	482	9.A.42.1.1 PROBABLE CONSERVED MEMBRANE PROTEIN - Mycobacterium tuberculosis.	2e-16	PF05108.7;DUF690	1
			gi|344998630|ref|YP_004801484.1|	SACTE_1018	peptidase S8 and S53 subtilisin kexin sedolisin	394	9.A.42.1.1 PROBABLE PROLINE RICH MEMBRANE-ANCHORED MYCOSIN MYCP5 - Mycobacterium tuberculosis.	1e-13	PF00082.16;Peptidase_S8	1
			gi|344999991|ref|YP_004802845.1|	SACTE_2417	peptidase S8 and S53 subtilisin kexin sedolisin	422	9.A.42.1.1 PROBABLE PROLINE RICH MEMBRANE-ANCHORED MYCOSIN MYCP5 - Mycobacterium tuberculosis.	7e-09	PF00082.16;Peptidase_S8	1
			gi|345002408|ref|YP_004805262.1|	SACTE_4896	peptidase S8 and S53 subtilisin kexin sedolisin	412	9.A.42.1.1 PROBABLE PROLINE RICH MEMBRANE-ANCHORED MYCOSIN MYCP5 - Mycobacterium tuberculosis.	2e-21	PF00082.16;Peptidase_S8	2
			gi|344999825|ref|YP_004802679.1|	SACTE_2244	cell division protein FtsK/SpoIIIE	1324	9.A.42.1.1 Putative uncharacterized protein - Mycobacterium tuberculosis.	2e-107	PF01580.12;FtsK_SpoIIIE	1
			gi|345002417|ref|YP_004805271.1|	SACTE_4905	cell division protein FtsK/SpoIIIE	1318	9.A.42.1.1 Putative uncharacterized protein - Mycobacterium tuberculosis.	4e-121	PF01580.12;FtsK_SpoIIIE	2
			gi|345002673|ref|YP_004805527.1|	SACTE_5169	cell division protein FtsK/SpoIIIE	1325	9.A.42.1.1 Putative uncharacterized protein - Mycobacterium tuberculosis.	1e-121	PF01580.12;FtsK_SpoIIIE	2
		9.A.47:The Tight Adherence (Pilus) Biogenesis Apparatus (TABA) Family	gi|345001780|ref|YP_004804634.1|	SACTE_4257	Type II secretion system F domain-containing protein	295	9.A.47.1.1 TadC - Actinobacillus actinomycetemcomitans (Haemophilus actinomycetemcomitans).	1e-06	PF00482.17;GSPII_F	2
	9.B: Putative transport proteins	9.B.3:The Bacterial Murein Precursor Exporter (MPE) Family	gi|344999116|ref|YP_004801970.1|	SACTE_1514	cell division protein FtsW	480	9.B.3.1.3 STAGE V SPORULATION PROTEIN E - Bacillus subtilis.	4e-50	PF01098.13;FTSW_RODA_SPOVE	9
			gi|344999616|ref|YP_004802470.1|	SACTE_2028	rod shape-determining protein RodA	396	9.B.3.1.3 STAGE V SPORULATION PROTEIN E - Bacillus subtilis.	9e-46	PF01098.13;FTSW_RODA_SPOVE	8
			gi|345000834|ref|YP_004803688.1|	SACTE_3282	cell cycle protein	466	9.B.3.1.3 STAGE V SPORULATION PROTEIN E - Bacillus subtilis.	6e-38	PF01098.13;FTSW_RODA_SPOVE	12
			gi|345002049|ref|YP_004804903.1|	SACTE_4533	cell cycle protein	470	9.B.3.1.3 STAGE V SPORULATION PROTEIN E - Bacillus subtilis.	5e-30	PF01098.13;FTSW_RODA_SPOVE	12
		9.B.7:The Putative Sulfate Transporter (CysZ) Family	gi|344999486|ref|YP_004802340.1|	SACTE_1894	hypothetical protein	275	9.B.7.1.1 Protein cysZ - Escherichia coli.	2e-12	PF07264.5;EI24	5
		9.B.10:The Putative Tripartite Zn2+ Transporter (TZT) Family	gi|345002512|ref|YP_004805366.1|	SACTE_5001	cobalamin synthesis protein P47K	375	9.B.10.1.1 Putative metal chaperone yciC OS=Bacillus subtilis GN=yciC PE=2 SV=1	4e-30	PF02492.13;cobW|PF07683.8;CobW_C	0
			gi|345003582|ref|YP_004806436.1|	SACTE_6117	cobalamin synthesis CobW domain-containing protein	385	9.B.10.1.1 Putative metal chaperone yciC OS=Bacillus subtilis GN=yciC PE=2 SV=1	1e-34	PF02492.13;cobW|PF07683.8;CobW_C	0
		9.B.20:The Putative Mg2+ Transporter-C (MgtC) Family	gi|345004005|ref|YP_004806859.1|	SACTE_6556	MgtC/SapB transporter	250	9.B.20.1.1 MG(2+) TRANSPORT ATPASE PROTEIN C - Salmonella typhimurium.	3e-18	PF02308.10;MgtC	4
		9.B.26:The PF27 (PF27) Family	gi|345003114|ref|YP_004805968.1|	SACTE_5638	hypothetical protein	194	9.B.26.1.1 HYPOTHETICAL 22.4 KDA PROTEIN SLL0615 - Synechocystis sp. (strain PCC 6803).	3e-15	PF01169.13;UPF0016	6
		9.B.27:The DedA or YdjX-Z (DedA) Family	gi|344998324|ref|YP_004801178.1|	SACTE_0705	hypothetical protein	240	9.B.27.1.1 HYPOTHETICAL 26.1 KDA PROTEIN IN XTHA-GDHA INTERGENIC REGION - Escherichia coli.	7e-09	PF09335.5;SNARE_assoc	5
			gi|344998318|ref|YP_004801172.1|	SACTE_0698	hypothetical protein	242	9.B.27.2.3 Protein dedA OS=Escherichia coli (strain K12) GN=dedA PE=1 SV=1	7e-10	PF09335.5;SNARE_assoc	5
			gi|344999430|ref|YP_004802284.1|	SACTE_1836	hypothetical protein	213	9.B.27.2.3 Protein dedA OS=Escherichia coli (strain K12) GN=dedA PE=1 SV=1	3e-09	PF09335.5;SNARE_assoc	5
			gi|345003188|ref|YP_004806042.1|	SACTE_5713	hypothetical protein	206	9.B.27.2.3 Protein dedA OS=Escherichia coli (strain K12) GN=dedA PE=1 SV=1	1e-07	PF09335.5;SNARE_assoc	4
		9.B.28:The Putative Permease Duf318 (Duf318) Family	gi|344997756|ref|YP_004800610.1|	SACTE_0115	permease	407	9.B.28. The Putative Permease Duf318 (Duf318) Family		PF03773.7;DUF318	8
		9.B.30:The Hly III (Hly III) Family	gi|345001748|ref|YP_004804602.1|	SACTE_4223	Hly-III family protein	226	9.B.30.1.1 HEMOLYSIN III (HLY-III) - Bacillus cereus.	8e-15	PF03006.14;HlyIII	7
		9.B.32:The Putative Vectorial Glycosyl Polymerization (VGP) Family	gi|345000033|ref|YP_004802887.1|	SACTE_2459	CDP-glycerol:poly(glycerophosphate) glycerophosphotransferase	947	9.B.32. Putative Vectorial Glycosyl Polymerization (VGP) Family.		PF00535.20;Glycos_transf_2|PF04464.8;Glyphos_transf	0
			gi|345000034|ref|YP_004802888.1|	SACTE_2460	CDP-glycerol:poly(glycerophosphate) glycerophosphotransferase	1161	9.B.32. Putative Vectorial Glycosyl Polymerization (VGP) Family.		PF00535.20;Glycos_transf_2|PF04464.8;Glyphos_transf	0
			gi|345000037|ref|YP_004802891.1|	SACTE_2463	CDP-glycerol:poly(glycerophosphate) glycerophosphotransferase	677	9.B.32. Putative Vectorial Glycosyl Polymerization (VGP) Family.		PF00535.20;Glycos_transf_2|PF04464.8;Glyphos_transf	0
			gi|345000031|ref|YP_004802885.1|	SACTE_2457	CDP-glycerol:poly(glycerophosphate) glycerophosphotransferase	744	9.B.32.1.3 HYPOTHETICAL 50.8 KDA PROTEIN IN PHOH-CSGG INTERGENIC REGION - Escherichia coli.	6e-11	PF00535.20;Glycos_transf_2|PF04464.8;Glyphos_transf	0
			gi|345000038|ref|YP_004802892.1|	SACTE_2464	CDP-glycerol:poly(glycerophosphate) glycerophosphotransferase	1116	9.B.32.1.3 HYPOTHETICAL 50.8 KDA PROTEIN IN PHOH-CSGG INTERGENIC REGION - Escherichia coli.	1e-08	PF00535.20;Glycos_transf_2|PF04464.8;Glyphos_transf	0
		9.B.33:The Sensor Histidine Kinase (SHK) Family	gi|345003658|ref|YP_004806512.1|	SACTE_6197	signal transduction histidine kinase, LytS	395	9.B.33.1.1 Sensor protein lytS OS=Bacillus anthracis GN=lytS PE=3 SV=1	9e-47	PF06580.7;His_kinase|PF02518.20;HATPase_c	1
		9.B.35:The Putative Thyronine-Transporting Transthyretin (Transthyretin) Family	gi|345002947|ref|YP_004805801.1|	SACTE_5452	hydroxyisourate hydrolase	129	9.B.35.2.1 Transthyretin-like protein pucM - Bacillus subtilis.	9e-12	PF00576.15;Transthyretin	0
		9.B.44:The YiaA-YiaB (YiaAB) Family	gi|344998753|ref|YP_004801607.1|	SACTE_1142	YiaAB two helix domain-containing protein	108	9.B.44.2.1 Hypothetical protein - Vibrio angustum S14.	4e-08	PF05360.8;YiaAB	2
		9.B.45:The Arg/Asp/Asp (RDD) Family	gi|344999144|ref|YP_004801998.1|	SACTE_1542	serine/threonine protein kinase with PASTA sensor(s)	639	9.B.45.1.3 Serine/Threonine protein kinase OS=Nodularia spumigena CCY9414 GN=N9414_10892 PE=4 SV=1	1e-17	PF00069.19;Pkinase|PF03793.13;PASTA	1
			gi|345000136|ref|YP_004802990.1|	SACTE_2562	serine/threonine protein kinase	519	9.B.45.1.3 Serine/Threonine protein kinase OS=Nodularia spumigena CCY9414 GN=N9414_10892 PE=4 SV=1	5e-15	PF00069.19;Pkinase	0
		9.B.71:The Camphor Resistance (CrcB) Family	gi|344999002|ref|YP_004801856.1|	SACTE_1398	Camphor resistance CrcB protein	124	9.B.71.1.1 Protein crcB - Escherichia coli.	2e-07	PF02537.9;CRCB	4
		9.B.74:The Phage Infection Protein (PIP) Family	gi|344999132|ref|YP_004801986.1|	SACTE_1530	YhgE/Pip C-terminal domain-containing protein	695	9.B.74.1.2 ABC-2 type transporter - Arthrobacter sp. FB24.	1e-94	PF12698.1;ABC2_membrane_3	6
		9.B.75:The Ethanol Utilization/Transport (Eut) Protein Family	gi|344997888|ref|YP_004800742.1|	SACTE_0255	Cupin 2 barrel domain-containing protein	150	9.B.75.4.1 16.7 kDa protein in whiE locus - Streptomyces coelicolor.	1e-51	PF07883.5;Cupin_2	0
		9.B.76:The Goadsporin Immunity Protein, GodI (GodI) Family	gi|345002319|ref|YP_004805173.1|	SACTE_4807	signal recognition particle protein	515	9.B.76.1.1 Goadsporin biosynthetic protein - Streptomyces sp. TP-A0584.	0	PF02881.13;SRP54_N|PF00448.16;SRP54|PF02978.13;SRP_SPB	0
		9.B.97:The Acyltransferase-3/Putative Acetyl-CoA Transporter (ATAT) Family	gi|345001658|ref|YP_004804512.1|	SACTE_4132	acyltransferase 3	363	9.B.97.1.1 Inner membrane protein yiaH OS=Escherichia coli (strain K12) GN=yiaH PE=1 SV=1	7e-06	PF01757.16;Acyl_transf_3	10
			gi|345003795|ref|YP_004806649.1|	SACTE_6338	acyltransferase 3	396	9.B.97.3.1 Isovaleryltransferase MppN OS=Streptomyces hygroscopicus GN=mppN PE=4 SV=1	6e-61	PF01757.16;Acyl_transf_3	10
		9.B.98:The DUF95 (DUF95) Family	gi|345000061|ref|YP_004802915.1|	SACTE_2487	hypothetical protein	335	9.B.98.1.3 Putative membrane protein OS=Frankia sp. (strain CcI3) GN=Francci3_0756 PE=4 SV=1	2e-86	PF01944.11;DUF95	5
		9.B.102:The YedE/YeeE (YedE/YeeE) Family	gi|344998203|ref|YP_004801057.1|	SACTE_0577	hypothetical protein	430	9.B.102.2.1 Putative Permease of the major facilitator superfamily OS=Thiomonas sp. (strain 3As) GN=THI_3381 PE=4 SV=1	2e-37	PF04143.8;DUF395	9
N/A	N/A	N/A	gi|344997679|ref|YP_004800533.1|	SACTE_0027	putative threonine efflux protein	158				0
			gi|344997792|ref|YP_004800646.1|	SACTE_0155	aminoglycoside phosphotransferase	305			PF01636.17;APH	0
			gi|344997798|ref|YP_004800652.1|	SACTE_0161	lysine exporter protein LysE/YggA	112				3
			gi|344997801|ref|YP_004800655.1|	SACTE_0164	aminoglycoside phosphotransferase	324			PF01636.17;APH	0
			gi|344997876|ref|YP_004800730.1|	SACTE_0243	aminoglycoside phosphotransferase	375			PF01636.17;APH	0
			gi|344997931|ref|YP_004800785.1|	SACTE_0300	exopolysaccharide biosynthesis polyprenyl glycosylphosphotransferase	497			PF02397.10;Bac_transf	3
			gi|344998212|ref|YP_004801066.1|	SACTE_0586	binding-protein-dependent transport systems inner membrane component	215				4
			gi|344998220|ref|YP_004801074.1|	SACTE_0596	Chloramphenicol phosphotransferase family protein	203			PF07931.6;CPT	0
			gi|344998570|ref|YP_004801424.1|	SACTE_0955	aminoglycoside phosphotransferase	330			PF01636.17;APH	0
			gi|344998739|ref|YP_004801593.1|	SACTE_1128	aminoglycoside phosphotransferase	340			PF01636.17;APH	0
			gi|344998969|ref|YP_004801823.1|	SACTE_1365	electron transport protein	95				0
			gi|345000242|ref|YP_004803096.1|	SACTE_2671	aminoglycoside phosphotransferase	296			PF01636.17;APH	0
			gi|345000437|ref|YP_004803291.1|	SACTE_2874	aminoglycoside phosphotransferase	228			PF01636.17;APH	0
			gi|345000445|ref|YP_004803299.1|	SACTE_2883	aminoglycoside phosphotransferase	297			PF01636.17;APH	0
			gi|345000796|ref|YP_004803650.1|	SACTE_3244	aminoglycoside phosphotransferase	353			PF01636.17;APH	0
			gi|345000923|ref|YP_004803777.1|	SACTE_3372	phosphotransferase KptA/Tpt1	180			PF01885.10;PTS_2-RNA	0
			gi|345000936|ref|YP_004803790.1|	SACTE_3385	electron transport protein SCO1/SenC	219			PF02630.8;SCO1-SenC	0
			gi|345000997|ref|YP_004803851.1|	SACTE_3454	molybdenum ABC transporter periplasmic molybdate-binding protein	123				1
			gi|345001154|ref|YP_004804008.1|	SACTE_3616	aminoglycoside phosphotransferase	301			PF01636.17;APH	0
			gi|345001183|ref|YP_004804037.1|	SACTE_3646	aminoglycoside phosphotransferase	342			PF01636.17;APH	0
			gi|345001365|ref|YP_004804219.1|	SACTE_3835	putative integral membrane transport protein	547				13
			gi|345001827|ref|YP_004804681.1|	SACTE_4306	Retro-transposon transporting, conserved site	182				4
			gi|345001844|ref|YP_004804698.1|	SACTE_4324	cytosine/purines uracil thiamine allantoin permease	576				12
			gi|345002146|ref|YP_004805000.1|	SACTE_4633	aminoglycoside phosphotransferase	486			PF01636.17;APH	0
			gi|345002461|ref|YP_004805315.1|	SACTE_4949	TRAP transporter solute receptor, TAXI family	332			PF09084.5;NMT1	1
			gi|345002550|ref|YP_004805404.1|	SACTE_5039	putative amino acid permease	704				11
			gi|345002642|ref|YP_004805496.1|	SACTE_5138	exopolysaccharide biosynthesis polyprenyl glycosylphosphotransferase	489			PF02397.10;Bac_transf	3
			gi|345002750|ref|YP_004805604.1|	SACTE_5248	UDP-N-acetylglucosamine--lysosomal-enzymeN-acetylglucosaminephosphotransferase	560				0
			gi|345002822|ref|YP_004805676.1|	SACTE_5323	aminoglycoside phosphotransferase	285			PF01636.17;APH	0
			gi|345002997|ref|YP_004805851.1|	SACTE_5503	putative transmembrane efflux protein	132				1
			gi|345003005|ref|YP_004805859.1|	SACTE_5518	sodium:neurotransmitter symporter	59				2
			gi|345003238|ref|YP_004806092.1|	SACTE_5763	RbsD or FucU transport	129			PF05025.7;RbsD_FucU	0

## Sheet: SAV
TC_Class	TC_Subclass	TC_Family	Id	Name	Product	Length	TCDB_Hit	Evalue	Pfam	TMS
1: Channels/Proes	1.A: α-Type Channels	1.A.1:The Voltage-gated Ion Channel (VIC) Superfamily	gi|29830910|ref|NP_825544.1|	SAV_4367	hypothetical protein	344	1.A.1.13.2 Calcium-gated potassium channel mthK - Methanobacterium thermoautotrophicum.	6e-18	PF07885.10;Ion_trans_2|PF02254.12;TrkA_N	2
			gi|29832342|ref|NP_826976.1|	SAV_5799	ion transport integral membrane protein	275	1.A.1.17.2 Lmo2059 protein OS=Listeria monocytogenes GN=lmo2059 PE=4 SV=1	3e-19	PF07885.10;Ion_trans_2	4
			gi|29827297|ref|NP_821931.1|	SAV_756	hypothetical protein	656	1.A.1.23.2 Putative ion channel CASTOR, chloroplastic OS=Lotus japonicus GN=CASTOR PE=1 SV=1	5e-55		2
		1.A.2:Inward Rectifier K+ Channel (IRK-C) Family	gi|29830395|ref|NP_825029.1|	SAV_3852	ABC transporter ATP-binding protein	263	1.A.2.2.2 ABC transporter related - Thermotoga lettingae (strain ATCC BAA-301 / DSM 14385 / TMO).	5e-47	PF00005.21;ABC_tran	0
		1.A.4:The Transient Receptor Potential Ca2+ Channel (TRP-CC) Family	gi|29832748|ref|NP_827382.1|	SAV_6206	hypothetical protein	308	1.A.4.6.1 Similar to ankyrin-like protein (ANKTM1) - Mus musculus (Mouse).	6e-10	PF12796.1;Ank_2	0
			gi|29833474|ref|NP_828108.1|	SAV_6932	ankyrin-like protein	134	1.A.4.7.1 Ion channel NompC - Danio rerio (Zebrafish) (Brachydanio rerio).	8e-07	PF12796.1;Ank_2	0
		1.A.8:The Major Intrinsic Protein (MIP) Family	gi|29833207|ref|NP_827841.1|	SAV_6665	glycerol uptake facilitator protein	264	1.A.8.2.1 GLYCEROL UPTAKE FACILITATOR PROTEIN - Bacillus subtilis.	1e-54	PF00230.14;MIP	5
			gi|29833506|ref|NP_828140.1|	SAV_6964	glycerol uptake facilitator protein	249	1.A.8.2.1 GLYCEROL UPTAKE FACILITATOR PROTEIN - Bacillus subtilis.	3e-59	PF00230.14;MIP	6
			gi|29833742|ref|NP_828376.1|	SAV_7200	transport integral membrane protein	281	1.A.8.9.1 AQUAPORIN 3 (31.4 KDA WATER CHANNEL PROTEIN) - Rattus norvegicus (Rat).	2e-42	PF00230.14;MIP	6
		1.A.11:The Ammonia Transporter Channel (Amt) Family	gi|29829193|ref|NP_823827.1|	SAV_2651	ammonium transporter	446	1.A.11.1.3 Ammonia permeases - Corynebacterium glutamicum (Brevibacterium flavum).	9e-96	PF00909.15;Ammonium_transp	11
			gi|29832137|ref|NP_826771.1|	SAV_5594	ammonium transporter	436	1.A.11.1.4 AmtB OS=Azospirillum brasilense GN=amtB PE=4 SV=1	5e-96	PF00909.15;Ammonium_transp	11
		1.A.22:The Large Conductance Mechanosensitive Ion Channel (MscL) Family	gi|29830224|ref|NP_824858.1|	SAV_3681	mechanosensitive channel	158	1.A.22.1.4 Large-conductance mechanosensitive channel OS=Rhizobium etli (strain CFN 42 / ATCC 51251) GN=mscL PE=3 SV=1	2e-16	PF01741.12;MscL	2
		1.A.23:The Small Conductance Mechanosensitive Ion Channel (MscS) Family	gi|29833757|ref|NP_828391.1|	SAV_7215	integral membrane protein	391	1.A.23.2.1 Small-conductance mechanosensitive channel - Escherichia coli.	2e-24	PF00924.12;MS_channel	5
			gi|29831928|ref|NP_826562.1|	SAV_5385	hypothetical protein	366	1.A.23.3.1 YKUT PROTEIN - Bacillus subtilis.	1e-27	PF00924.12;MS_channel	3
			gi|29832679|ref|NP_827313.1|	SAV_6137	hypothetical protein	367	1.A.23.3.1 YKUT PROTEIN - Bacillus subtilis.	2e-06	PF00924.12;MS_channel	4
		1.A.29:The Urea/Amide Channel (UAC) Family	gi|29828485|ref|NP_823119.1|	SAV_1943	amidate substrates transporter protein	212	1.A.29.1.2 PUTATIVE TRANSPORTER PROTEIN AMIS2 - Rhodococcus erythropolis.	3e-47	PF02293.9;AmiS_UreI	7
		1.A.33:The Cation Channel-forming Heat Shock Protein-70 (Hsp70) Family	gi|29831027|ref|NP_825661.1|	SAV_4484	molecular chaperone DnaK	622	1.A.33.1.2 Chaperone protein dnaK - Escherichia coli.	0	PF00012.14;HSP70	0
			gi|29831998|ref|NP_826632.1|	SAV_5455	rod shape-determining protein MreB	343	1.A.33.1.2 Chaperone protein dnaK - Escherichia coli.	3e-09	PF06723.7;MreB_Mbl	0
		1.A.35:The CorA Metal Ion Transporter (MIT) Family	gi|29828578|ref|NP_823212.1|	SAV_2036	metal-transport protein	386	1.A.35.3.1 PUTATIVE MAGNESIUM AND COBALT TRANSPORT PROTEIN CORA - Methanococcus jannaschii.	4e-10	PF01544.12;CorA	2
			gi|29829649|ref|NP_824283.1|	SAV_3107	metal-transport protein	371	1.A.35.3.1 PUTATIVE MAGNESIUM AND COBALT TRANSPORT PROTEIN CORA - Methanococcus jannaschii.	9e-13	PF01544.12;CorA	2
			gi|29832806|ref|NP_827440.1|	SAV_6264	metal-transport protein	354	1.A.35.3.1 PUTATIVE MAGNESIUM AND COBALT TRANSPORT PROTEIN CORA - Methanococcus jannaschii.	2e-15	PF01544.12;CorA	2
			gi|29833185|ref|NP_827819.1|	SAV_6643	metal-transport protein	343	1.A.35.3.1 PUTATIVE MAGNESIUM AND COBALT TRANSPORT PROTEIN CORA - Methanococcus jannaschii.	2e-15	PF01544.12;CorA	2
			gi|29828536|ref|NP_823170.1|	SAV_1994	cation transporter	335	1.A.35.4.1 Zinc transport protein (Putative Zn transport protein) - Salmonella typhimurium.	2e-06	PF01544.12;CorA	2
		1.A.62:The Homotrimeric Cation Channel (TRIC) Family	gi|29829305|ref|NP_823939.1|	SAV_2763	hypothetical protein	218	1.A.62.3.1 Putative uncharacterized protein OS=Sulfolobus solfataricus GN=SSO0012 PE=4 SV=1	3e-28	PF03458.7;UPF0126	7
	1.B: β-Barrel Porins	1.B.12:The Autotransporter-1 (AT-1) Family	gi|29827687|ref|NP_822321.1|	SAV_1146	ATP-dependent Clp protease proteolytic subunit	217	1.B.12.4.1 ATP-dependent Clp protease proteolytic subunit 1 OS=Streptomyces coelicolor GN=clpP1 PE=3 SV=1	1e-58	PF00574.17;CLP_protease	0
			gi|29827688|ref|NP_822322.1|	SAV_1147	ATP-dependent Clp protease proteolytic subunit 2	200	1.B.12.4.1 ATP-dependent Clp protease proteolytic subunit 1 OS=Streptomyces coelicolor GN=clpP1 PE=3 SV=1	8e-40	PF00574.17;CLP_protease	0
			gi|29831990|ref|NP_826624.1|	SAV_5447	ATP-dependent Clp protease proteolytic subunit	219	1.B.12.4.1 ATP-dependent Clp protease proteolytic subunit 1 OS=Streptomyces coelicolor GN=clpP1 PE=3 SV=1	2e-109	PF00574.17;CLP_protease	0
			gi|29831991|ref|NP_826625.1|	SAV_5448	ATP-dependent Clp protease proteolytic subunit	226	1.B.12.4.1 ATP-dependent Clp protease proteolytic subunit 1 OS=Streptomyces coelicolor GN=clpP1 PE=3 SV=1	1e-44	PF00574.17;CLP_protease	0
			gi|29833643|ref|NP_828277.1|	SAV_7101	ATP-dependent Clp protease proteolytic subunit 2	211	1.B.12.4.1 ATP-dependent Clp protease proteolytic subunit 1 OS=Streptomyces coelicolor GN=clpP1 PE=3 SV=1	6e-46	PF00574.17;CLP_protease	0
		1.B.33:The Outer Membrane Protein Insertion Porin (Bam Complex) (OmpIP) Family	gi|29831647|ref|NP_826281.1|	SAV_5104	cell division ATP-binding protein	229	1.B.33.1.3 Cell division ATP-binding protein ftsE - Escherichia coli.	1e-53	PF00005.21;ABC_tran	0
	1.C: Pore-Forming Toxins (Proteins and Peptides)	1.C.82:The Pore-forming Amphipathic Helical Peptide HP(2-20) (HP2-20) Family	gi|29831454|ref|NP_826088.1|	SAV_4911	50S ribosomal protein L1	241	1.C.82.1.1 50S ribosomal protein L1 - Helicobacter pylori J99 (Campylobacter pylori J99).	4e-65	PF00687.15;Ribosomal_L1	0
2: Electrochemical Potential-driven Transporters	2.A: Porters (uniporters, symporters, antiporters)	2.A.1:The Major Facilitator Superfamily (MFS)	gi|29827583|ref|NP_822217.1|	SAV_1042	hypothetical protein	426	2.A.1. Major Facilitator Superfamily (MFS).		PF07690.10;MFS_1	10
			gi|29827769|ref|NP_822403.1|	SAV_1228	hypothetical protein	176	2.A.1. Major Facilitator Superfamily (MFS).		PF07690.10;MFS_1	3
			gi|29830446|ref|NP_825080.1|	SAV_3903	integral membrane protein	474	2.A.1. Major Facilitator Superfamily (MFS).		PF07690.10;MFS_1	10
			gi|29830775|ref|NP_825409.1|	SAV_4232	hypothetical protein	489	2.A.1. Major Facilitator Superfamily (MFS).		PF07690.10;MFS_1	7
			gi|29830840|ref|NP_825474.1|	SAV_4297	hypothetical protein	420	2.A.1. Major Facilitator Superfamily (MFS).		PF07690.10;MFS_1	11
			gi|29827047|ref|NP_821681.1|	SAV_506	hypothetical protein	286	2.A.1. Major Facilitator Superfamily (MFS).		PF07690.10;MFS_1	6
			gi|29832121|ref|NP_826755.1|	SAV_5578	transmembrane efflux protein	429	2.A.1. Major Facilitator Superfamily (MFS).		PF07690.10;MFS_1	10
			gi|29833514|ref|NP_828148.1|	SAV_6972	membrane transport protein	424	2.A.1. Major Facilitator Superfamily (MFS).		PF07690.10;MFS_1	8
			gi|29828839|ref|NP_823473.1|	SAV_2297	sugar transporter	469	2.A.1.1.15 SUGAR TRANSPORTER (SUGAR TRANSPORT RELATED PROTEIN) - Sulfolobus solfataricus.	1e-29	PF00083.18;Sugar_tr	12
			gi|29831729|ref|NP_826363.1|	SAV_5186	sugar transport protein	501	2.A.1.1.15 SUGAR TRANSPORTER (SUGAR TRANSPORT RELATED PROTEIN) - Sulfolobus solfataricus.	6e-23	PF00083.18;Sugar_tr	12
			gi|29829199|ref|NP_823833.1|	SAV_2657	L-arabinose permease	470	2.A.1.1.35 Glucose transport protein GlcP - Streptomyces lividans.	0	PF00083.18;Sugar_tr	12
			gi|29832460|ref|NP_827094.1|	SAV_5917	bicyclomycin resistance protein	479	2.A.1.2.7 Bicyclomycin resistance protein (Sulfonamide resistance protein) - Escherichia coli.	5e-50	PF07690.10;MFS_1	12
			gi|29830649|ref|NP_825283.1|	SAV_4106	hypothetical protein	423	2.A.1.2.10 Quinolone resistance protein norA - Staphylococcus aureus.	5e-09	PF07690.10;MFS_1	10
			gi|29830823|ref|NP_825457.1|	SAV_4280	transmembrane efflux protein	402	2.A.1.2.14 Protein ARAJ precursor - Escherichia coli.	2e-59	PF07690.10;MFS_1	12
			gi|29832490|ref|NP_827124.1|	SAV_5947	transmembrane efflux protein	408	2.A.1.2.14 Protein ARAJ precursor - Escherichia coli.	1e-59	PF07690.10;MFS_1	12
			gi|29830521|ref|NP_825155.1|	SAV_3978	integral membrane transport protein	435	2.A.1.2.21 Multidrug resistance protein mdtH - Escherichia coli.	7e-13	PF07690.10;MFS_1	11
			gi|29833776|ref|NP_828410.1|	SAV_7234	multidrug efflux protein	397	2.A.1.2.22 Hypothetical transport protein yidY - Escherichia coli.	4e-06	PF07690.10;MFS_1	11
			gi|29827339|ref|NP_821973.1|	SAV_798	hypothetical protein	196	2.A.1.2.26 Purine ribonucleoside efflux pump nepI - Escherichia coli.	8e-07		5
			gi|29827340|ref|NP_821974.1|	SAV_799	hypothetical protein	104	2.A.1.2.26 Purine ribonucleoside efflux pump nepI - Escherichia coli.	5e-08		1
			gi|29828546|ref|NP_823180.1|	SAV_2004	iron transport protein	502	2.A.1.2.37 Legiobactin biosynthesis protein A (Fragment) - Legionella pneumophila.	2e-19	PF04183.6;IucA_IucC|PF06276.6;FhuF	0
			gi|29829008|ref|NP_823642.1|	SAV_2466	iron transport protein	686	2.A.1.2.37 Legiobactin biosynthesis protein A (Fragment) - Legionella pneumophila.	5e-08	PF04183.6;IucA_IucC|PF06276.6;FhuF	0
			gi|29831812|ref|NP_826446.1|	SAV_5269	siderophore biosynthetic enzyme	590	2.A.1.2.37 Legiobactin biosynthesis protein A (Fragment) - Legionella pneumophila.	2e-21	PF04183.6;IucA_IucC|PF06276.6;FhuF	0
			gi|29833863|ref|NP_828497.1|	SAV_7321	hypothetical protein	587	2.A.1.2.37 Legiobactin biosynthesis protein A (Fragment) - Legionella pneumophila.	3e-10	PF04183.6;IucA_IucC|PF06276.6;FhuF	0
			gi|29829145|ref|NP_823779.1|	SAV_2603	multi-drug efflux transporter	411	2.A.1.2.39 TetA(41) OS=Serratia marcescens GN=tetA(41) PE=4 SV=1	5e-12	PF07690.10;MFS_1	12
			gi|29827674|ref|NP_822308.1|	SAV_1133	membrane transport protein	518	2.A.1.3.5 INTEGRAL MEMBRANE PROTEIN - Streptomyces pristinaespiralis.	7e-25	PF07690.10;MFS_1	14
			gi|29827883|ref|NP_822517.1|	SAV_1342	transmembrane efflux protein	489	2.A.1.3.5 INTEGRAL MEMBRANE PROTEIN - Streptomyces pristinaespiralis.	7e-24	PF07690.10;MFS_1	12
			gi|29828389|ref|NP_823023.1|	SAV_1847	integral membrane efflux protein	494	2.A.1.3.5 INTEGRAL MEMBRANE PROTEIN - Streptomyces pristinaespiralis.	2e-63	PF07690.10;MFS_1	14
			gi|29828555|ref|NP_823189.1|	SAV_2013	transport integral membrane protein	486	2.A.1.3.5 INTEGRAL MEMBRANE PROTEIN - Streptomyces pristinaespiralis.	3e-53	PF07690.10;MFS_1	14
			gi|29828817|ref|NP_823451.1|	SAV_2275	transmembrane efflux protein	489	2.A.1.3.5 INTEGRAL MEMBRANE PROTEIN - Streptomyces pristinaespiralis.	9e-48	PF07690.10;MFS_1	14
			gi|29829355|ref|NP_823989.1|	SAV_2813	transmembrane efflux protein	575	2.A.1.3.5 INTEGRAL MEMBRANE PROTEIN - Streptomyces pristinaespiralis.	2e-82	PF07690.10;MFS_1	12
			gi|29829831|ref|NP_824465.1|	SAV_3289	integral membrane efflux protein	524	2.A.1.3.5 INTEGRAL MEMBRANE PROTEIN - Streptomyces pristinaespiralis.	3e-68	PF07690.10;MFS_1	14
			gi|29830737|ref|NP_825371.1|	SAV_4194	transmembrane efflux protein	498	2.A.1.3.5 INTEGRAL MEMBRANE PROTEIN - Streptomyces pristinaespiralis.	0	PF07690.10;MFS_1	13
			gi|29831067|ref|NP_825701.1|	SAV_4524	transmembrane efflux protein	529	2.A.1.3.5 INTEGRAL MEMBRANE PROTEIN - Streptomyces pristinaespiralis.	3e-53	PF07690.10;MFS_1	14
			gi|29832026|ref|NP_826660.1|	SAV_5483	transmembrane transport protein	478	2.A.1.3.5 INTEGRAL MEMBRANE PROTEIN - Streptomyces pristinaespiralis.	3e-40	PF07690.10;MFS_1	14
			gi|29832189|ref|NP_826823.1|	SAV_5646	transmembrane efflux protein	475	2.A.1.3.5 INTEGRAL MEMBRANE PROTEIN - Streptomyces pristinaespiralis.	8e-43	PF07690.10;MFS_1	13
			gi|29832191|ref|NP_826825.1|	SAV_5648	efflux membrane protein	481	2.A.1.3.5 INTEGRAL MEMBRANE PROTEIN - Streptomyces pristinaespiralis.	2e-67	PF07690.10;MFS_1	14
			gi|29832487|ref|NP_827121.1|	SAV_5944	transmembrane efflux protein	530	2.A.1.3.7 6 ACTVA REGION GENES OF THE ACTINORHODIN BIOSYNTHETIC GENE CLUSTER - Streptomyces coelicolor.	6e-120	PF07690.10;MFS_1	14
			gi|29828004|ref|NP_822638.1|	SAV_1462	transmembrane efflux protein	493	2.A.1.3.8 Cephamycin export protein cmcT - Nocardia lactamdurans.	3e-47	PF07690.10;MFS_1	14
			gi|29832130|ref|NP_826764.1|	SAV_5587	transmembrane efflux protein	489	2.A.1.3.8 Cephamycin export protein cmcT - Nocardia lactamdurans.	5e-43	PF07690.10;MFS_1	14
			gi|29832410|ref|NP_827044.1|	SAV_5867	transmembrane transport protein	484	2.A.1.3.8 Cephamycin export protein cmcT - Nocardia lactamdurans.	3e-87	PF07690.10;MFS_1	14
			gi|29827151|ref|NP_821785.1|	SAV_610	MFS transporter protein	465	2.A.1.3.8 Cephamycin export protein cmcT - Nocardia lactamdurans.	2e-48	PF07690.10;MFS_1	14
			gi|29832893|ref|NP_827527.1|	SAV_6351	transmembrane efflux protein	484	2.A.1.3.8 Cephamycin export protein cmcT - Nocardia lactamdurans.	7e-67	PF07690.10;MFS_1	14
			gi|29829534|ref|NP_824168.1|	SAV_2992	transport protein	484	2.A.1.3.10 Methylenomycin A resistance protein (MMR peptide) - Bacillus subtilis.	4e-30	PF07690.10;MFS_1	13
			gi|29832933|ref|NP_827567.1|	SAV_6391	drug/proton antiporter	467	2.A.1.3.10 Methylenomycin A resistance protein (MMR peptide) - Bacillus subtilis.	6e-57	PF07690.10;MFS_1	13
			gi|29828997|ref|NP_823631.1|	SAV_2455	transmembrane efflux protein	519	2.A.1.3.11 Puromycin resistance protein pur8 - Streptomyces lipmanii (Streptomyces alboniger).	1e-75	PF07690.10;MFS_1	14
			gi|29830241|ref|NP_824875.1|	SAV_3698	transmembrane efflux protein	516	2.A.1.3.11 Puromycin resistance protein pur8 - Streptomyces lipmanii (Streptomyces alboniger).	5e-110	PF07690.10;MFS_1	14
			gi|29830430|ref|NP_825064.1|	SAV_3887	transmembrane efflux protein	511	2.A.1.3.11 Puromycin resistance protein pur8 - Streptomyces lipmanii (Streptomyces alboniger).	5e-76	PF07690.10;MFS_1	14
			gi|29830500|ref|NP_825134.1|	SAV_3957	transmembrane efflux protein	499	2.A.1.3.11 Puromycin resistance protein pur8 - Streptomyces lipmanii (Streptomyces alboniger).	1e-125	PF07690.10;MFS_1	13
			gi|29827093|ref|NP_821727.1|	SAV_552	transmembrane efflux protein	503	2.A.1.3.11 Puromycin resistance protein pur8 - Streptomyces lipmanii (Streptomyces alboniger).	7e-90	PF07690.10;MFS_1	14
			gi|29834032|ref|NP_828666.1|	SAV_7490	transmembrane efflux protein	500	2.A.1.3.11 Puromycin resistance protein pur8 - Streptomyces lipmanii (Streptomyces alboniger).	8e-96	PF07690.10;MFS_1	14
			gi|29827919|ref|NP_822553.1|	SAV_1378	membrane transport protein	502	2.A.1.3.12 Tetracenomycin C resistance and export protein - Streptomyces glaucescens.	2e-24	PF07690.10;MFS_1	14
			gi|29828324|ref|NP_822958.1|	SAV_1782	transmembrane efflux protein	457	2.A.1.3.12 Tetracenomycin C resistance and export protein - Streptomyces glaucescens.	4e-76	PF07690.10;MFS_1	13
			gi|29830234|ref|NP_824868.1|	SAV_3691	transmembrane efflux protein	504	2.A.1.3.12 Tetracenomycin C resistance and export protein - Streptomyces glaucescens.	2e-49	PF07690.10;MFS_1	14
			gi|29831303|ref|NP_825937.1|	SAV_4760	transmembrane efflux protein	471	2.A.1.3.12 Tetracenomycin C resistance and export protein - Streptomyces glaucescens.	5e-44	PF07690.10;MFS_1	14
			gi|29831447|ref|NP_826081.1|	SAV_4904	transmembrane efflux protein	489	2.A.1.3.12 Tetracenomycin C resistance and export protein - Streptomyces glaucescens.	1e-61	PF07690.10;MFS_1	14
			gi|29832340|ref|NP_826974.1|	SAV_5797	tetracenomycin C resistance and export protein	540	2.A.1.3.12 Tetracenomycin C resistance and export protein - Streptomyces glaucescens.	6e-178	PF07690.10;MFS_1	14
			gi|29832408|ref|NP_827042.1|	SAV_5865	membrane transport protein	583	2.A.1.3.12 Tetracenomycin C resistance and export protein - Streptomyces glaucescens.	2e-22	PF07690.10;MFS_1	12
			gi|29833729|ref|NP_828363.1|	SAV_7187	transmembrane efflux protein	521	2.A.1.3.12 Tetracenomycin C resistance and export protein - Streptomyces glaucescens.	3e-44	PF07690.10;MFS_1	14
			gi|29833874|ref|NP_828508.1|	SAV_7332	transmembrane transport protein	608	2.A.1.3.12 Tetracenomycin C resistance and export protein - Streptomyces glaucescens.	1e-30	PF07690.10;MFS_1	13
			gi|29833083|ref|NP_827717.1|	SAV_6541	multidrug efflux protein	535	2.A.1.3.19 Putative transmembrane-transport protein (PqrB) - Streptomyces coelicolor.	8e-85	PF07690.10;MFS_1	14
			gi|29833324|ref|NP_827958.1|	SAV_6782	multidrug resistance efflux protein	505	2.A.1.3.19 Putative transmembrane-transport protein (PqrB) - Streptomyces coelicolor.	0	PF07690.10;MFS_1	14
			gi|29829270|ref|NP_823904.1|	SAV_2728	transmembrane efflux protein	490	2.A.1.3.28 Multidrug resistance efflux protein - Streptomyces lividans.	0	PF07690.10;MFS_1	12
			gi|29828445|ref|NP_823079.1|	SAV_1903	transmembrane efflux protein	792	2.A.1.3.34 LanJ OS=Streptomyces cyanogenus GN=lanJ PE=4 SV=1	5e-91	PF07690.10;MFS_1|PF05738.7;Cna_B	13
			gi|29828806|ref|NP_823440.1|	SAV_2264	transmembrane efflux protein	522	2.A.1.3.34 LanJ OS=Streptomyces cyanogenus GN=lanJ PE=4 SV=1	6e-111	PF07690.10;MFS_1	14
			gi|29831245|ref|NP_825879.1|	SAV_4702	transmembrane efflux protein	537	2.A.1.3.34 LanJ OS=Streptomyces cyanogenus GN=lanJ PE=4 SV=1	2e-133	PF07690.10;MFS_1	13
			gi|29832374|ref|NP_827008.1|	SAV_5831	multidrug-efflux transporter	695	2.A.1.3.34 LanJ OS=Streptomyces cyanogenus GN=lanJ PE=4 SV=1	5e-98	PF07690.10;MFS_1	14
			gi|29830095|ref|NP_824729.1|	SAV_3552	integral membrane transport protein	519	2.A.1.3.35 Uncharacterized MFS-type transporter yusP OS=Bacillus subtilis GN=yusP PE=3 SV=1	1e-54	PF07690.10;MFS_1	12
			gi|29830733|ref|NP_825367.1|	SAV_4190	transmembrane efflux protein	853	2.A.1.3.35 Uncharacterized MFS-type transporter yusP OS=Bacillus subtilis GN=yusP PE=3 SV=1	2e-67	PF07690.10;MFS_1|PF05738.7;Cna_B	13
			gi|29831682|ref|NP_826316.1|	SAV_5139	multidrug resistance efflux protein	484	2.A.1.3.35 Uncharacterized MFS-type transporter yusP OS=Bacillus subtilis GN=yusP PE=3 SV=1	2e-17	PF07690.10;MFS_1	14
			gi|29832571|ref|NP_827205.1|	SAV_6029	integral membrane protein	644	2.A.1.3.37 FmtC (MrpF) protein OS=Staphylococcus aureus A9765 GN=SAPG_02440 PE=4 SV=1	7e-16	PF09924.3;DUF2156	6
			gi|29829253|ref|NP_823887.1|	SAV_2711	transporter	443	2.A.1.6.2 Alpha-ketoglutarate permease - Escherichia coli.	5e-107	PF00083.18;Sugar_tr	12
			gi|29828250|ref|NP_822884.1|	SAV_1708	integral membrane transport protein	450	2.A.1.6.4 Proline/betaine transporter - Escherichia coli.	6e-63	PF00083.18;Sugar_tr|PF07690.10;MFS_1	11
			gi|29831718|ref|NP_826352.1|	SAV_5175	osmoprotectant transporter	502	2.A.1.6.4 Proline/betaine transporter - Escherichia coli.	6e-134	PF00083.18;Sugar_tr	12
			gi|29832140|ref|NP_826774.1|	SAV_5597	hypothetical protein	421	2.A.1.6.4 Proline/betaine transporter - Escherichia coli.	3e-07	PF07690.10;MFS_1	12
			gi|29832382|ref|NP_827016.1|	SAV_5839	integral membrane transport protein	490	2.A.1.6.4 Proline/betaine transporter - Escherichia coli.	2e-137	PF00083.18;Sugar_tr	11
			gi|29828321|ref|NP_822955.1|	SAV_1779	3-(2-hydroxyphenyl) propionic acid transporter	450	2.A.1.6.5 MOPB PROTEIN - Burkholderia cepacia (Pseudomonas cepacia).	4e-67	PF00083.18;Sugar_tr	10
			gi|29827959|ref|NP_822593.1|	SAV_1418	transporter	477	2.A.1.6.6 Shikimate transporter - Escherichia coli.	3e-88	PF00083.18;Sugar_tr	11
			gi|29832820|ref|NP_827454.1|	SAV_6278	transmembrane efflux protein	434	2.A.1.6.6 Shikimate transporter - Escherichia coli.	2e-67	PF07690.10;MFS_1	12
			gi|29831662|ref|NP_826296.1|	SAV_5119	nitrate extrusion protein	463	2.A.1.8.11 NarK - Paracoccus pantotrophus (Thiosphaera pantotropha).	1e-79	PF07690.10;MFS_1	12
			gi|29828364|ref|NP_822998.1|	SAV_1822	transmembrane transport protein	493	2.A.1.11.1 OXALATE:FORMATE ANTIPORT PROTEIN - Oxalobacter formigenes.	8e-26	PF07690.10;MFS_1	12
			gi|29828365|ref|NP_822999.1|	SAV_1823	transmembrane transport protein	468	2.A.1.11.1 OXALATE:FORMATE ANTIPORT PROTEIN - Oxalobacter formigenes.	3e-21	PF07690.10;MFS_1	12
			gi|29828374|ref|NP_823008.1|	SAV_1832	integral membrane transporter	443	2.A.1.11.1 OXALATE:FORMATE ANTIPORT PROTEIN - Oxalobacter formigenes.	6e-19	PF07690.10;MFS_1	12
			gi|29828097|ref|NP_822731.1|	SAV_1555	integral membrane protein	470	2.A.1.13.5 Monocarboxylate transporter 2 - Homo sapiens (Human).	1e-10	PF07690.10;MFS_1	12
			gi|29830374|ref|NP_825008.1|	SAV_3831	integral membrane protein	436	2.A.1.13.7 2.A.1.13.7 Monocarboxylate transporter 5	5e-08	PF07690.10;MFS_1	12
			gi|29828156|ref|NP_822790.1|	SAV_1614	benzoate transport protein	442	2.A.1.15.5 Benzoate transport protein - Acinetobacter calcoaceticus.	1e-62	PF07690.10;MFS_1	12
			gi|29833483|ref|NP_828117.1|	SAV_6941	transmembrane efflux protein	439	2.A.1.15.9 Probable 4-methylmuconolactone transporter - Ralstonia eutropha (strain JMP134) (Alcaligenes eutrophus).	2e-76	PF07690.10;MFS_1	9
			gi|29833008|ref|NP_827642.1|	SAV_6466	transmembrane transport protein	446	2.A.1.17.1 Cyanate transport protein cynX - Escherichia coli.	2e-19	PF07690.10;MFS_1	12
			gi|29832904|ref|NP_827538.1|	SAV_6362	integral membrane efflux protein	400	2.A.1.21.1 MACROLIDE-EFFLUX PROTEIN (MACROLIDE-EFFLUX PROTEIN A) - Streptococcus pyogenes, and Streptococcus pneumoniae.	1e-07	PF07690.10;MFS_1	9
			gi|29832704|ref|NP_827338.1|	SAV_6162	integral membrane efflux protein	410	2.A.1.21.3 TETRACYCLINE-RESISTANCE DETERMINANT TETV - Mycobacterium smegmatis.	4e-17	PF07690.10;MFS_1	9
			gi|29833572|ref|NP_828206.1|	SAV_7030	transmembrane efflux protein	447	2.A.1.21.3 TETRACYCLINE-RESISTANCE DETERMINANT TETV - Mycobacterium smegmatis.	1e-30	PF05977.7;DUF894	10
			gi|29833468|ref|NP_828102.1|	SAV_6926	transmembrane efflux protein	448	2.A.1.24.1 Hypothetical 58.8 kDa protein in GLK1-SRO9 intergenic region - Saccharomyces cerevisiae (Baker's yeast).	1e-24	PF11700.2;ATG22	10
			gi|29829699|ref|NP_824333.1|	SAV_3157	export protein	430	2.A.1.30.1 DITE - Pseudomonas abietaniphila.	9e-12	PF05977.7;DUF894	10
			gi|29830183|ref|NP_824817.1|	SAV_3640	multidrug resistance protein	450	2.A.1.30.1 DITE - Pseudomonas abietaniphila.	1e-10	PF05977.7;DUF894	10
			gi|29830437|ref|NP_825071.1|	SAV_3894	integral membrane efflux protein	448	2.A.1.30.1 DITE - Pseudomonas abietaniphila.	6e-30	PF05977.7;DUF894	9
			gi|29832843|ref|NP_827477.1|	SAV_6301	antibiotic transport protein	456	2.A.1.31.2 NICKEL RESISTANCE - Synechocystis sp. (strain PCC 6803).	1e-12	PF05977.7;DUF894	8
			gi|29833134|ref|NP_827768.1|	SAV_6592	integral membrane transport protein	386	2.A.1.34.1 Putative inner membrane transport protein OS=Bordetella pertussis GN=BP2229 PE=4 SV=1	4e-08	PF07690.10;MFS_1	10
			gi|29827193|ref|NP_821827.1|	SAV_652	fosmidmycin resistance protein	411	2.A.1.35.1 Fosmidomycin resistance protein - Escherichia coli.	3e-29	PF07690.10;MFS_1	10
			gi|29829903|ref|NP_824537.1|	SAV_3361	transport integral membrane protein	430	2.A.1.36.1 Hypothetical transport protein ynfM - Escherichia coli.	7e-71	PF07690.10;MFS_1	12
			gi|29827660|ref|NP_822294.1|	SAV_1119	membrane transport protein	448	2.A.1.38.2 Putative siderophore exporter - Listonella anguillarum serovar O2.	4e-25	PF05977.7;DUF894	8
			gi|29828608|ref|NP_823242.1|	SAV_2066	permease	485	2.A.1.40.2 Hypoxanthine/guanine permease (Hypothetical protein) - Bacillus subtilis.	2e-64	PF00860.14;Xan_ur_permease	13
			gi|29830440|ref|NP_825074.1|	SAV_3897	permease	483	2.A.1.40.2 Hypoxanthine/guanine permease (Hypothetical protein) - Bacillus subtilis.	8e-66	PF00860.14;Xan_ur_permease	10
			gi|29832928|ref|NP_827562.1|	SAV_6386	hypoxanthine/guanine permease	483	2.A.1.40.2 Hypoxanthine/guanine permease (Hypothetical protein) - Bacillus subtilis.	3e-75	PF00860.14;Xan_ur_permease	11
			gi|29826844|ref|NP_821478.1|	SAV_304	hypothetical protein	384	2.A.1.51.1 Putative MFS permease - Azoarcus sp. (strain EbN1)	2e-16		8
			gi|29830924|ref|NP_825558.1|	SAV_4381	transmembrane transport protein	448	2.A.1.53.2 Major facilitator family transporter - Legionella pneumophila subsp. pneumophila (strain Philadelphia 1 / ATCC 33152)	2e-22	PF07690.10;MFS_1	11
			gi|29832513|ref|NP_827147.1|	SAV_5970	transmembrane efflux protein	439	2.A.1.59.1 Major facilitator superfamily MFS_1 OS=Methanococcus aeolicus (strain Nankai-3 / ATCC BAA-1280) GN=Maeo_1056 PE=4 SV=1	2e-28	PF07690.10;MFS_1	8
			gi|29828002|ref|NP_822636.1|	SAV_1461	integral membrane transport protein	399	2.A.1.60.1 Membrane protein mosC - Rhizobium meliloti (Sinorhizobium meliloti).	2e-33	PF07690.10;MFS_1	12
			gi|29831271|ref|NP_825905.1|	SAV_4728	integral membrane transport protein	403	2.A.1.60.1 Membrane protein mosC - Rhizobium meliloti (Sinorhizobium meliloti).	7e-17	PF07690.10;MFS_1	10
			gi|29833442|ref|NP_828076.1|	SAV_6900	integral membrane transport protein	403	2.A.1.60.1 Membrane protein mosC - Rhizobium meliloti (Sinorhizobium meliloti).	2e-31	PF07690.10;MFS_1	11
			gi|29828950|ref|NP_823584.1|	SAV_2408	transmembrane efflux protein	412	2.A.1.67.1 Major facilitator superfamily MFS_1 OS=Kribbella flavida (strain DSM 17836 / JCM 10339 / NBRC 14399) GN=Kfla_3773 PE=4 SV=1	4e-55	PF07690.10;MFS_1	12
			gi|29829396|ref|NP_824030.1|	SAV_2854	hypothetical protein	332	2.A.1.67.1 Major facilitator superfamily MFS_1 OS=Kribbella flavida (strain DSM 17836 / JCM 10339 / NBRC 14399) GN=Kfla_3773 PE=4 SV=1	3e-13	PF07690.10;MFS_1	7
			gi|29830220|ref|NP_824854.1|	SAV_3677	ABC transporter, permease protein	432	2.A.1.67.1 Major facilitator superfamily MFS_1 OS=Kribbella flavida (strain DSM 17836 / JCM 10339 / NBRC 14399) GN=Kfla_3773 PE=4 SV=1	2e-43	PF07690.10;MFS_1	10
			gi|29831655|ref|NP_826289.1|	SAV_5112	transmembrane efflux protein	418	2.A.1.67.1 Major facilitator superfamily MFS_1 OS=Kribbella flavida (strain DSM 17836 / JCM 10339 / NBRC 14399) GN=Kfla_3773 PE=4 SV=1	1e-41	PF07690.10;MFS_1	9
			gi|29833226|ref|NP_827860.1|	SAV_6684	transmembrane transport protein	419	2.A.1.67.1 Major facilitator superfamily MFS_1 OS=Kribbella flavida (strain DSM 17836 / JCM 10339 / NBRC 14399) GN=Kfla_3773 PE=4 SV=1	2e-27	PF07690.10;MFS_1	10
		2.A.3:The Amino Acid-Polyamine-Organocation (APC) Family	gi|29828932|ref|NP_823566.1|	SAV_2390	amino acid permease	683	2.A.3. Amino Acid-Polyamine-Organocation (APC) Family.			11
			gi|29831317|ref|NP_825951.1|	SAV_4774	amino acid permease	678	2.A.3. Amino Acid-Polyamine-Organocation (APC) Family.			11
			gi|29827461|ref|NP_822095.1|	SAV_920	hypothetical protein	161	2.A.3. Amino Acid-Polyamine-Organocation (APC) Family.			4
			gi|29831957|ref|NP_826591.1|	SAV_5414	amino acid permease	462	2.A.3.1.5 GABA permease (4-amino butyrate transport carrier) (Gamma- aminobutyrate permease) - Bacillus subtilis.	6e-109	PF00324.15;AA_permease	12
			gi|29831968|ref|NP_826602.1|	SAV_5425	gamma-aminobutyrate permease	494	2.A.3.1.5 GABA permease (4-amino butyrate transport carrier) (Gamma- aminobutyrate permease) - Bacillus subtilis.	5e-139	PF00324.15;AA_permease	12
			gi|29831704|ref|NP_826338.1|	SAV_5161	proline permease	483	2.A.3.1.7 D-serine/D-alanine/glycine transporter - Escherichia coli.	2e-112	PF00324.15;AA_permease	12
			gi|29827858|ref|NP_822492.1|	SAV_1317	L-asparagine permease	486	2.A.3.1.8 L-asparagine permease (L-asparagine transport protein) - Salmonella typhimurium.	2e-161	PF00324.15;AA_permease	12
			gi|29828219|ref|NP_822853.1|	SAV_1677	L-asparagine permease	487	2.A.3.1.8 L-asparagine permease (L-asparagine transport protein) - Salmonella typhimurium.	5e-158	PF00324.15;AA_permease	12
			gi|29827895|ref|NP_822529.1|	SAV_1354	amino acid permease	463	2.A.3.1.13 Putrescine importer - Escherichia coli (strain K12).	1e-106	PF00324.15;AA_permease	12
			gi|29828162|ref|NP_822796.1|	SAV_1620	amino acid permease	498	2.A.3.1.13 Putrescine importer - Escherichia coli (strain K12).	3e-20	PF00324.15;AA_permease	11
			gi|29828835|ref|NP_823469.1|	SAV_2293	amino acid permease	506	2.A.3.1.13 Putrescine importer - Escherichia coli (strain K12).	5e-10	PF00324.15;AA_permease	12
			gi|29831086|ref|NP_825720.1|	SAV_4543	amino acid permease	500	2.A.3.1.13 Putrescine importer - Escherichia coli (strain K12).	2e-13	PF00324.15;AA_permease	12
			gi|29827335|ref|NP_821969.1|	SAV_794	ABC transporter permease protein	467	2.A.3.2.5 Arginine/agmatine antiporter - Escherichia coli.	1e-60	PF00324.15;AA_permease	12
			gi|29833428|ref|NP_828062.1|	SAV_6886	amino acid permease	492	2.A.3.3.1 High-affinity cationic amino acid transporter-1 (CAT-1) (CAT1) (System Y+ basic amino acid transporter) (Ecotropic retroviral leukemia receptor) (ERR) (Ecotropic retrovirus receptor) - Mus musculus (Mouse).	2e-51	PF00324.15;AA_permease	12
			gi|29833836|ref|NP_828470.1|	SAV_7294	amino acid transporter protein	472	2.A.3.3.1 High-affinity cationic amino acid transporter-1 (CAT-1) (CAT1) (System Y+ basic amino acid transporter) (Ecotropic retroviral leukemia receptor) (ERR) (Ecotropic retrovirus receptor) - Mus musculus (Mouse).	2e-56	PF00324.15;AA_permease	13
			gi|29828785|ref|NP_823419.1|	SAV_2243	cationic amino acid transporter	507	2.A.3.3.3 AMINO ACID TRANSPORT PROTEIN AAT1 (CATIONIC AMINO ACID TRANSPORTER) - Arabidopsis thaliana (Mouse-ear cress).	3e-70	PF00324.15;AA_permease	13
			gi|29828860|ref|NP_823494.1|	SAV_2318	amino acid permease	480	2.A.3.3.3 AMINO ACID TRANSPORT PROTEIN AAT1 (CATIONIC AMINO ACID TRANSPORTER) - Arabidopsis thaliana (Mouse-ear cress).	8e-48	PF00324.15;AA_permease	13
			gi|29831437|ref|NP_826071.1|	SAV_4894	amino acid transporter	422	2.A.3.3.4 Amino acid transport-like protein - Arabidopsis thaliana (Mouse-ear cress).	7e-28	PF00324.15;AA_permease	10
			gi|29833456|ref|NP_828090.1|	SAV_6914	amino acid permease	516	2.A.3.4.2 GABA PERMEASE - Emericella nidulans (Aspergillus nidulans).	2e-48	PF00324.15;AA_permease	12
			gi|29826738|ref|NP_821372.1|	SAV_198	amino acid/metabolite permease	502	2.A.3.4.3 GABA-specific permease (GABA-specific transport protein) - Saccharomyces cerevisiae (Baker's yeast).	6e-45	PF00324.15;AA_permease	12
			gi|29826903|ref|NP_821537.1|	SAV_363	hypothetical protein	444	2.A.3.4.3 GABA-specific permease (GABA-specific transport protein) - Saccharomyces cerevisiae (Baker's yeast).	1e-19	PF00324.15;AA_permease	1
			gi|29830665|ref|NP_825299.1|	SAV_4122	amino acid permease	511	2.A.3.4.3 GABA-specific permease (GABA-specific transport protein) - Saccharomyces cerevisiae (Baker's yeast).	2e-58	PF00324.15;AA_permease	12
			gi|29833251|ref|NP_827885.1|	SAV_6709	amino acid permease	526	2.A.3.4.6 Uncharacterized amino-acid permease C9.10 - Schizosaccharomyces pombe (Fission yeast).	2e-23	PF00324.15;AA_permease	12
			gi|29833489|ref|NP_828123.1|	SAV_6947	amino acid permease	522	2.A.3.4.6 Uncharacterized amino-acid permease C9.10 - Schizosaccharomyces pombe (Fission yeast).	2e-23	PF00324.15;AA_permease	12
			gi|29833165|ref|NP_827799.1|	SAV_6623	amino acid permease	520	2.A.3.5.1 ETHANOLAMINE PERMEASE - Rhodococcus erythropolis.	3e-06	PF00324.15;AA_permease	12
			gi|29827762|ref|NP_822396.1|	SAV_1221	amino acid permease	489	2.A.3.8.12 YkbA protein - Bacillus subtilis.	2e-20	PF00324.15;AA_permease	12
			gi|29831886|ref|NP_826520.1|	SAV_5343	amino acid transporter	469	2.A.3.8.7 Y+L amino acid transporter 1	2e-14	PF00324.15;AA_permease	12
		2.A.4:The Cation Diffusion Facilitator (CDF) Family	gi|29833590|ref|NP_828224.1|	SAV_7048	cation efflux system protein	371	2.A.4.1.3 Cation transport protein YRDO - Bacillus subtilis.	7e-53	PF01545.15;Cation_efflux	6
			gi|29831595|ref|NP_826229.1|	SAV_5052	transport protein	327	2.A.4.1.4 Zinc transporter zitB - Escherichia coli.	2e-05	PF01545.15;Cation_efflux	5
			gi|29833585|ref|NP_828219.1|	SAV_7043	cation efflux system protein	391	2.A.4.7.1 Ferrous-iron efflux pump fieF - Escherichia coli.	7e-16	PF01545.15;Cation_efflux	4
			gi|29834006|ref|NP_828640.1|	SAV_7464	transport protein	356	2.A.4.7.1 Ferrous-iron efflux pump fieF - Escherichia coli.	2e-08	PF01545.15;Cation_efflux	6
		2.A.5:The Zinc (Zn2+)-Iron (Fe2+) Permease (ZIP) Family	gi|29832952|ref|NP_827586.1|	SAV_6410	permease	242	2.A.5.4.6 Zinc transporter ZIP10 - Homo sapiens (Human).	2e-06	PF02535.16;Zip	6
		2.A.6:The Resistance-Nodulation-Cell Division (RND) Superfamily	gi|29829461|ref|NP_824095.1|	SAV_2919	diaminopimelate decarboxylase	463	2.A.6.2.28 Diaminopimelate decarboxylase - Francisella tularensis subsp. holarctica 257.	3e-25	PF02784.10;Orn_Arg_deC_N|PF00278.16;Orn_DAP_Arg_deC	0
			gi|29830040|ref|NP_824674.1|	SAV_3497	lysine/ornithine decarboxylase	485	2.A.6.2.28 Diaminopimelate decarboxylase - Francisella tularensis subsp. holarctica 257.	3e-15	PF02784.10;Orn_Arg_deC_N|PF00278.16;Orn_DAP_Arg_deC	0
			gi|29827457|ref|NP_822091.1|	SAV_916	diaminopimelate decarboxylase	466	2.A.6.2.28 Diaminopimelate decarboxylase - Francisella tularensis subsp. holarctica 257.	8e-20	PF02784.10;Orn_Arg_deC_N|PF00278.16;Orn_DAP_Arg_deC	0
			gi|29832582|ref|NP_827216.1|	SAV_6040	cation/multidrug efflux protein	1053	2.A.6.3.1 Nodulation protein nolG OS=Rhizobium meliloti GN=nolG PE=4 SV=2	6e-107	PF00873.13;ACR_tran	12
			gi|29826685|ref|NP_821319.1|	SAV_145	membrane tranport protein	727	2.A.6.5.1 Putative membrane protein ACTII-3 - Streptomyces coelicolor.	7e-30	PF03176.9;MMPL	11
			gi|29828683|ref|NP_823317.1|	SAV_2141	integral membrane protein	757	2.A.6.5.1 Putative membrane protein ACTII-3 - Streptomyces coelicolor.	1e-34	PF03176.9;MMPL	12
			gi|29829951|ref|NP_824585.1|	SAV_3408	integral membrane export protein	809	2.A.6.5.1 Putative membrane protein ACTII-3 - Streptomyces coelicolor.	1e-27	PF03176.9;MMPL	11
			gi|29830161|ref|NP_824795.1|	SAV_3618	transmembrane transport protein	741	2.A.6.5.1 Putative membrane protein ACTII-3 - Streptomyces coelicolor.	2e-29	PF03176.9;MMPL	12
			gi|29831877|ref|NP_826511.1|	SAV_5334	hypothetical protein	772	2.A.6.5.1 Putative membrane protein ACTII-3 - Streptomyces coelicolor.	1e-38	PF03176.9;MMPL	11
			gi|29832146|ref|NP_826780.1|	SAV_5603	hypothetical protein	692	2.A.6.5.1 Putative membrane protein ACTII-3 - Streptomyces coelicolor.	2e-124	PF03176.9;MMPL	12
			gi|29833421|ref|NP_828055.1|	SAV_6879	hypothetical protein	718	2.A.6.5.1 Putative membrane protein ACTII-3 - Streptomyces coelicolor.	5e-180	PF03176.9;MMPL	12
			gi|29826639|ref|NP_821273.1|	SAV_99	integral membrane protein	844	2.A.6.5.1 Putative membrane protein ACTII-3 - Streptomyces coelicolor.	6e-34	PF03176.9;MMPL	11
			gi|29826791|ref|NP_821425.1|	SAV_251	integral membrane protein	251	2.A.6.5.4 Putative membrane protein mmpL8 - Mycobacterium tuberculosis.	8e-12	PF03176.9;MMPL	5
		2.A.7:The Drug/Metabolite Transporter (DMT) Superfamily	gi|29828534|ref|NP_823168.1|	SAV_1992	hypothetical protein	301	2.A.7. Drug/Metabolite Transporter (DMT) Superfamily.		PF00892.14;EamA	8
			gi|29830156|ref|NP_824790.1|	SAV_3613	integral membrane protein	281	2.A.7. Drug/Metabolite Transporter (DMT) Superfamily.		PF00892.14;EamA	10
			gi|29832425|ref|NP_827059.1|	SAV_5882	integral membrane protein	358	2.A.7. Drug/Metabolite Transporter (DMT) Superfamily.		PF00892.14;EamA	10
			gi|29832516|ref|NP_827150.1|	SAV_5973	hypothetical protein	329	2.A.7. Drug/Metabolite Transporter (DMT) Superfamily.		PF00892.14;EamA	10
			gi|57833864|ref|NP_827510.2|	SAV_6335	integral membrane protein	358	2.A.7. Drug/Metabolite Transporter (DMT) Superfamily.			6
			gi|29833293|ref|NP_827927.1|	SAV_6751	integral membrane protein	339	2.A.7. Drug/Metabolite Transporter (DMT) Superfamily.		PF00892.14;EamA	8
			gi|29833543|ref|NP_828177.1|	SAV_7001	hypothetical protein	311	2.A.7. Drug/Metabolite Transporter (DMT) Superfamily.		PF00892.14;EamA	10
			gi|29833608|ref|NP_828242.1|	SAV_7066	integral membrane protein	388	2.A.7. Drug/Metabolite Transporter (DMT) Superfamily.		PF00892.14;EamA	10
			gi|57833865|ref|NP_827511.2|	SAV_6334	SMR-type multi-drug efflux transporter	106	2.A.7.1.3 EmrE protein (Methyl viologen resistance protein C) (Ethidium resistance protein) - Escherichia coli.	2e-20	PF00893.13;Multi_Drug_Res	3
			gi|29829586|ref|NP_824220.1|	SAV_3044	SMR-type multi-drug efflux transporter	107	2.A.7.1.4 Quaternary ammonium compound-resistance protein sugE - Escherichia coli.	1e-22	PF00893.13;Multi_Drug_Res	3
			gi|29831847|ref|NP_826481.1|	SAV_5304	hypothetical protein	306	2.A.7.3.2 Probable amino acid metabolite efflux pump - Escherichia coli.	2e-49	PF00892.14;EamA	10
			gi|29833139|ref|NP_827773.1|	SAV_6597	hypothetical protein	336	2.A.7.3.2 Probable amino acid metabolite efflux pump - Escherichia coli.	4e-08	PF00892.14;EamA	10
			gi|29831334|ref|NP_825968.1|	SAV_4791	hypothetical protein	333	2.A.7.3.3 PecM protein - Erwinia chrysanthemi.	2e-44	PF00892.14;EamA	10
			gi|29831937|ref|NP_826571.1|	SAV_5394	hypothetical protein	369	2.A.7.3.3 PecM protein - Erwinia chrysanthemi.	1e-55	PF00892.14;EamA	10
			gi|29833540|ref|NP_828174.1|	SAV_6998	hypothetical protein	330	2.A.7.3.4 Hypothetical 31.3 kDa protein IN PTA 3'region - Bacillus subtilis.	1e-11	PF00892.14;EamA	10
			gi|29830414|ref|NP_825048.1|	SAV_3871	integral membrane protein	317	2.A.7.3.6 Uncharacterized inner membrane transporter ybiF - Escherichia coli.	2e-45	PF00892.14;EamA	10
			gi|29833539|ref|NP_828173.1|	SAV_6997	hypothetical protein	335	2.A.7.3.6 Uncharacterized inner membrane transporter ybiF - Escherichia coli.	5e-08	PF00892.14;EamA	10
			gi|29831416|ref|NP_826050.1|	SAV_4873	hypothetical protein	326	2.A.7.7.1 Chloramphenicol-sensitive protein rarD - Pseudomonas aeruginosa.	9e-24	PF00892.14;EamA	10
			gi|29831299|ref|NP_825933.1|	SAV_4756	hypothetical protein	112	2.A.7.26.4 Predicted protein OS=Physcomitrella patens subsp. patens GN=PHYPADRAFT_88158 PE=3 SV=1	4e-21	PF02694.9;UPF0060	4
		2.A.8:The Gluconate:H+ Symporter (GntP) Family	gi|29829819|ref|NP_824453.1|	SAV_3277	low-affinity gluconate transporter	495	2.A.8.1.1 GLUCONATE PERMEASE - Bacillus subtilis.	6e-79	PF02447.10;GntP_permease	12
			gi|29833170|ref|NP_827804.1|	SAV_6628	gluconate permease	465	2.A.8.1.4 High-affinity gluconate transporter (Gluconate permease) (Gnt-I system) - Escherichia coli.	5e-95	PF02447.10;GntP_permease	12
		2.A.9:The Cytochrome Oxidase Biogenesis (Oxa1) Family	gi|29830855|ref|NP_825489.1|	SAV_4312	putative inner membrane protein translocase component YidC	428	2.A.9.2.2 ALBINO3-like protein 1, chloroplastic	6e-24	PF02096.14;60KD_IMP	3
			gi|29831751|ref|NP_826385.1|	SAV_5208	hypothetical protein	243	2.A.9.3.2 Stage III sporulation protein J precursor - Bacillus subtilis.	4e-11	PF02096.14;60KD_IMP	4
		2.A.11:The Citrate-Mg2+:H+ (CitM) Citrate-Ca2+:H+ (CitH) Symporter (CitMHS) Family	gi|29833133|ref|NP_827767.1|	SAV_6591	divalent metal ions/citrate complex secondary transporter	468	2.A.11.1.4 Putative integral membrane transport protein OS=Streptomyces coelicolor GN=SCO1710 PE=4 SV=1	0	PF03600.10;CitMHS	11
		2.A.14:The Lactate Permease (LctP) Family	gi|29831590|ref|NP_826224.1|	SAV_5047	L-lactate permease	538	2.A.14.1.2 PUTATIVE L-LACTATE PERMEASE - Escherichia coli.	2e-98	PF02652.8;Lactate_perm	12
		2.A.16:The Telurite-resistance/Dicarboxylate Transporter (TDT) Family	gi|29833263|ref|NP_827897.1|	SAV_6721	integral membrane protein	386	2.A.16.4.2 Sulphite efflux pump protein OS=Arthroderma benhamiae PE=2 SV=1	3e-22	PF03595.11;C4dic_mal_tran	10
		2.A.17:The Proton-dependent Oligopeptide Transporter (POT) Family	gi|29830025|ref|NP_824659.1|	SAV_3482	di-tripeptide transporter	498	2.A.17.1.1 Di-/tripeptide transporter - Lactococcus lactis subsp. lactis (Streptococcus lactis).	2e-99	PF00854.15;PTR2	13
		2.A.19:The Ca2+:Cation Antiporter (CaCA) Family	gi|29832819|ref|NP_827453.1|	SAV_6277	ionic transporter integral membrane protein	366	2.A.19.1.1 CALCIUM/PROTON ANTIPORTER - Escherichia coli.	3e-47	PF01699.18;Na_Ca_ex	10
		2.A.20:The Inorganic Phosphate Transporter (PiT) Family	gi|29830619|ref|NP_825253.1|	SAV_4076	low-affinity inorganic phosphate transporter	332	2.A.20.1.1 Low-affinity inorganic phosphate transporter 1 - Escherichia coli.	7e-29	PF01384.14;PHO4	8
			gi|29832961|ref|NP_827595.1|	SAV_6419	low-affinity inorganic phosphate transporter	417	2.A.20.1.1 Low-affinity inorganic phosphate transporter 1 - Escherichia coli.	1e-21	PF01384.14;PHO4	9
		2.A.21:The Solute:Sodium Symporter (SSS) Family	gi|29832581|ref|NP_827215.1|	SAV_6039	two-component system response regulator	227	2.A.21. Solute:Sodium Symporter (SSS) Family.		PF00072.18;Response_reg|PF00196.13;GerE	0
			gi|29831827|ref|NP_826461.1|	SAV_5284	sodium:solute symporter	486	2.A.21.1.1 SODIUM/PANTOTHENATE SYMPORTER (PANTOTHENATE PERMEASE) - Escherichia coli.	5e-18	PF00474.11;SSF	13
			gi|29830120|ref|NP_824754.1|	SAV_3577	Na+/galactose cotransporter	569	2.A.21.3.2 Sodium/glucose cotransporter (Na(+)/glucose symporter) - Vibrio parahaemolyticus.	3e-49	PF00474.11;SSF	14
			gi|29830330|ref|NP_824964.1|	SAV_3787	sodium-coupled permease	522	2.A.21.3.7 Sodium-glucose/galactose cotransporter - Vibrio fischeri (strain ATCC 700601 / ES114).	2e-16	PF00474.11;SSF	12
			gi|29829567|ref|NP_824201.1|	SAV_3025	sodium/proline symporter	538	2.A.21.4.1 Monocarboxylic acid permease - Rhizobium leguminosarum (biovar viciae).	2e-128	PF00474.11;SSF	13
			gi|29833659|ref|NP_828293.1|	SAV_7117	transmembrane transport protein	575	2.A.21.7.2 Putative symporter yjcG - Escherichia coli.	1e-33	PF00474.11;SSF	13
			gi|29827911|ref|NP_822545.1|	SAV_1370	transmembrane transport protein	538	2.A.21.7.3 Na+/proline, Na+/panthothenate symporter or related permease OS=Corynebacterium glutamicum GN=Cgl0833 PE=3 SV=1	1e-81	PF00474.11;SSF	13
			gi|29828978|ref|NP_823612.1|	SAV_2436	sodium:solute symporter	530	2.A.21.7.3 Na+/proline, Na+/panthothenate symporter or related permease OS=Corynebacterium glutamicum GN=Cgl0833 PE=3 SV=1	9e-132	PF00474.11;SSF	12
			gi|29830097|ref|NP_824731.1|	SAV_3554	transmembrane transport protein	548	2.A.21.7.3 Na+/proline, Na+/panthothenate symporter or related permease OS=Corynebacterium glutamicum GN=Cgl0833 PE=3 SV=1	3e-70	PF00474.11;SSF	13
			gi|29832996|ref|NP_827630.1|	SAV_6454	sodium:solute symporter	549	2.A.21.7.3 Na+/proline, Na+/panthothenate symporter or related permease OS=Corynebacterium glutamicum GN=Cgl0833 PE=3 SV=1	7e-157	PF00474.11;SSF	13
			gi|29833577|ref|NP_828211.1|	SAV_7035	sodium:solute symporter	543	2.A.21.7.3 Na+/proline, Na+/panthothenate symporter or related permease OS=Corynebacterium glutamicum GN=Cgl0833 PE=3 SV=1	9e-101	PF00474.11;SSF	13
			gi|29828938|ref|NP_823572.1|	SAV_2396	two-component system sensor kinase for high-affinity potassium transport system	851	2.A.21.9.2 Proline sensor PrlS - Aeromonas hydrophila.	4e-20	PF02702.11;KdpD|PF00582.20;Usp|PF00512.19;HisKA|PF02518.20;HATPase_c	3
		2.A.23:The Dicarboxylate/Amino Acid:Cation (Na+ or H+) Symporter (DAACS) Family	gi|29829357|ref|NP_823991.1|	SAV_2815	sodium:dicarboxylate symporter	470	2.A.23.1.6 C4-dicarboxylate transport protein OS=Bacillus subtilis GN=dctA PE=2 SV=1	9e-98	PF00375.12;SDF	7
		2.A.28:The Bile Acid:Na+ Symporter (BASS) Family	gi|29827711|ref|NP_822345.1|	SAV_1170	sodium-dependent transporter	350	2.A.28. The Bile Acid:Na+ Symporter (BASS) Family		PF01758.10;SBF	8
			gi|29826673|ref|NP_821307.1|	SAV_133	transporter	232	2.A.28. The Bile Acid:Na+ Symporter (BASS) Family		PF01758.10;SBF	4
		2.A.33:The NhaA Na+:H+ Antiporter (NhaA) Family	gi|29831141|ref|NP_825775.1|	SAV_4598	pH-dependent sodium/proton antiporter	466	2.A.33.1.2 Na+/H+ antiporter - Vibrio parahaemolyticus.	2e-65	PF06965.6;Na_H_antiport_1	11
		2.A.36:The Monovalent Cation:Proton Antiporter-1 (CPA1) Family	gi|29829552|ref|NP_824186.1|	SAV_3010	sodium/proton antiporter	533	2.A.36.3.2 YvgP protein - Bacillus subtilis.	4e-43	PF00999.15;Na_H_Exchanger	8
			gi|29832677|ref|NP_827311.1|	SAV_6135	sodium/proton antiporter	531	2.A.36.6.1 NA+/H+ ANTIPORTER (NHE2) - Archaeoglobus fulgidus.	2e-47	PF00999.15;Na_H_Exchanger	10
			gi|29830219|ref|NP_824853.1|	SAV_3676	potassium/proton antiporter	523	2.A.36.6.4 NhaP - Alkalimonas amylolytica.	2e-77	PF00999.15;Na_H_Exchanger|PF02080.15;TrkA_C	11
		2.A.37:The Monovalent Cation:Proton Antiporter-2 (CPA2) Family	gi|29833932|ref|NP_828566.1|	SAV_7390	hypothetical protein	141	2.A.37.5.2 Putative uncharacterized protein yhaT (YhaT protein) OS=Bacillus subtilis GN=yhaT PE=4 SV=1	3e-10	PF02080.15;TrkA_C	0
			gi|29833931|ref|NP_828565.1|	SAV_7389	sodium/proton antiporter	413	2.A.37.5.2 Putative uncharacterized protein yhaU (YhaU protein) OS=Bacillus subtilis GN=yhaU PE=4 SV=1	3e-45	PF00999.15;Na_H_Exchanger	10
		2.A.38:The K+ Transporter (Trk) Family	gi|29828933|ref|NP_823567.1|	SAV_2391	potassium transporter	223	2.A.38.1.1 Trk system potassium uptake protein trkA - Escherichia coli.	4e-18	PF02254.12;TrkA_N|PF02080.15;TrkA_C	0
			gi|29828934|ref|NP_823568.1|	SAV_2392	potassium transporter	225	2.A.38.1.3 TrkA - Halomonas elongata.	7e-16	PF02254.12;TrkA_N|PF02080.15;TrkA_C	0
			gi|29831902|ref|NP_826536.1|	SAV_5359	glycosyl transferase	413	2.A.38.4.5 Slr1508 protein OS=Synechocystis sp. (strain PCC 6803) GN=slr1508 PE=4 SV=1	7e-15	PF00534.14;Glycos_transf_1	0
			gi|29832398|ref|NP_827032.1|	SAV_5855	glycosyl transferase	491	2.A.38.4.5 Slr1508 protein OS=Synechocystis sp. (strain PCC 6803) GN=slr1508 PE=4 SV=1	9e-11	PF00534.14;Glycos_transf_1	0
			gi|29832609|ref|NP_827243.1|	SAV_6067	glycosyl transferase	380	2.A.38.4.5 Slr1508 protein OS=Synechocystis sp. (strain PCC 6803) GN=slr1508 PE=4 SV=1	8e-07	PF00534.14;Glycos_transf_1	0
			gi|29833370|ref|NP_828004.1|	SAV_6828	glycosyltransferase	386	2.A.38.4.5 Slr1508 protein OS=Synechocystis sp. (strain PCC 6803) GN=slr1508 PE=4 SV=1	1e-15	PF00534.14;Glycos_transf_1	0
			gi|29833476|ref|NP_828110.1|	SAV_6934	glycosyl transferase	387	2.A.38.4.5 Slr1508 protein OS=Synechocystis sp. (strain PCC 6803) GN=slr1508 PE=4 SV=1	2e-14	PF00534.14;Glycos_transf_1	0
			gi|29833477|ref|NP_828111.1|	SAV_6935	glycosyl transferase	402	2.A.38.4.5 Slr1508 protein OS=Synechocystis sp. (strain PCC 6803) GN=slr1508 PE=4 SV=1	2e-09	PF00534.14;Glycos_transf_1	0
			gi|29833795|ref|NP_828429.1|	SAV_7253	glycosyl transferase	383	2.A.38.4.5 Slr1508 protein OS=Synechocystis sp. (strain PCC 6803) GN=slr1508 PE=4 SV=1	3e-13	PF00534.14;Glycos_transf_1	0
		2.A.39:The Nucleobase:Cation Symporter-1 (NCS1) Family	gi|29833748|ref|NP_828382.1|	SAV_7206	cytosine permease	471	2.A.39.2.4 Cytosine-purine permease OS=Emericella nidulans GN=fcyB PE=2 SV=1	6e-20	PF02133.9;Transp_cyt_pur	12
			gi|29827332|ref|NP_821966.1|	SAV_791	transmembrane transport protein	511	2.A.39.2.4 Cytosine-purine permease OS=Emericella nidulans GN=fcyB PE=2 SV=1	7e-09	PF02133.9;Transp_cyt_pur	12
			gi|29828489|ref|NP_823123.1|	SAV_1947	allantoin permease	513	2.A.39.3.4 Hypothetical 54.0 kDa protein IN NRGA-USD intergenic region - Bacillus subtilis.	8e-110	PF02133.9;Transp_cyt_pur	12
			gi|29829197|ref|NP_823831.1|	SAV_2655	allantoin permease-family protein	490	2.A.39.3.4 Hypothetical 54.0 kDa protein IN NRGA-USD intergenic region - Bacillus subtilis.	5e-10	PF02133.9;Transp_cyt_pur	12
		2.A.40:The Nucleobase:Cation Symporter-2 (NCS2) Family	gi|29833439|ref|NP_828073.1|	SAV_6897	uracyl permease	479	2.A.40.1.3 Putative pyrimidine permease rutG - Escherichia coli (strain K12).	1e-85	PF00860.14;Xan_ur_permease	11
			gi|29828049|ref|NP_822683.1|	SAV_1508	xanthine/uracil permease	451	2.A.40.3.1 XANTHINE PERMEASE - Bacillus subtilis.	6e-105	PF00860.14;Xan_ur_permease	12
			gi|29828558|ref|NP_823192.1|	SAV_2016	xanthine/uracil permease	486	2.A.40.3.1 XANTHINE PERMEASE - Bacillus subtilis.	9e-81	PF00860.14;Xan_ur_permease	12
		2.A.45:The Arsenite-Antimonite (ArsB) Efflux Family	gi|29834019|ref|NP_828653.1|	SAV_7477	membrane efflux protein	447	2.A.45.1.1 ARSENICAL PUMP MEMBRANE PROTEIN - Staphylococcus aureus.	5e-25	PF02040.9;ArsB	8
		2.A.49:The Chloride Carrier/Channel (ClC) Family	gi|29831199|ref|NP_825833.1|	SAV_4656	hypothetical protein	427	2.A.49. The Chloride Carrier/Channel (ClC) Family		PF00654.14;Voltage_CLC	10
		2.A.52:The Ni2+-Co2+ Transporter (NiCoT) Family	gi|29828875|ref|NP_823509.1|	SAV_2333	high-affinity nickel-transport protein	377	2.A.52.1.1 HIGH-AFFINITY NICKEL TRANSPORT PROTEIN - Alcaligenes eutrophus (Ralstonia eutropha).	4e-68	PF03824.10;NicO	8
			gi|29827101|ref|NP_821735.1|	SAV_560	high-affinity nickel-transport protein	381	2.A.52.1.1 HIGH-AFFINITY NICKEL TRANSPORT PROTEIN - Alcaligenes eutrophus (Ralstonia eutropha).	4e-79	PF03824.10;NicO	7
		2.A.53:The Sulfate Permease (SulP) Family	gi|29829148|ref|NP_823782.1|	SAV_2606	sulfate transporter	347	2.A.53.1.3 HIGH AFFINITY SULPHATE TRANSPORTER 1 - Stylosanthes hamata.	2e-34	PF00916.14;Sulfate_transp|PF01740.15;STAS	3
			gi|29828753|ref|NP_823387.1|	SAV_2211	sulfate transporter	496	2.A.53.8.1 Carbonic anhydrase (EC 4.2.1.1) - Leptospira interrogans.	4e-43	PF00916.14;Sulfate_transp	9
			gi|29831143|ref|NP_825777.1|	SAV_4600	hypothetical protein	791	2.A.53.8.1 Carbonic anhydrase (EC 4.2.1.1) - Leptospira interrogans.	4e-68	PF00916.14;Sulfate_transp|PF00484.13;Pro_CA	9
			gi|29831264|ref|NP_825898.1|	SAV_4721	sulfate transporter	491	2.A.53.8.1 Carbonic anhydrase (EC 4.2.1.1) - Leptospira interrogans.	3e-51	PF00916.14;Sulfate_transp	9
			gi|29832201|ref|NP_826835.1|	SAV_5658	transmembrane sulfate transport protein	705	2.A.53.8.1 Carbonic anhydrase (EC 4.2.1.1) - Leptospira interrogans.	3e-48	PF00916.14;Sulfate_transp	9
		2.A.64:The Twin Arginine Targeting (Tat) Family	gi|29829656|ref|NP_824290.1|	SAV_3114	sec-independent translocase	148	2.A.64. Twin Arginine Targeting (Tat) Family.		PF02416.10;MttA_Hcf106	1
			gi|29833235|ref|NP_827869.1|	SAV_6693	integral membrane protein	315	2.A.64.1.1 Sec-independent protein translocase protein tatC - Escherichia coli.	2e-26	PF00902.12;TatC	6
			gi|29833234|ref|NP_827868.1|	SAV_6692	twin arginine translocase protein A	94	2.A.64.3.1 Sec-independent protein translocase protein tatAd - Bacillus subtilis.	1e-05	PF02416.10;MttA_Hcf106	1
		2.A.66:The Multidrug/Oligosaccharidyl-lipid/Polysaccharide (MOP) Flippase Superfamily	gi|29827377|ref|NP_822011.1|	SAV_836	efflux family protein	491	2.A.66.1.12 Probable multidrug resistance protein norM 1 (Na(+)/drug antiporter) (Multidrug-efflux transporter) - Pseudomonas aeruginosa.	7e-06	PF01554.12;MatE	9
			gi|29830828|ref|NP_825462.1|	SAV_4285	DNA-damage-inducible protein F	448	2.A.66.1.4 DNA-DAMAGE-INDUCIBLE PROTEIN F - Escherichia coli.	3e-23	PF01554.12;MatE	12
			gi|29832157|ref|NP_826791.1|	SAV_5614	efflux protein	479	2.A.66.1.9 Probable multidrug resistance protein norM (Na(+)/drug antiporter) (Multidrug-efflux transporter) - Burkholderia vietnamiensis.	1e-40	PF01554.12;MatE	10
			gi|29832607|ref|NP_827241.1|	SAV_6065	transporter	448	2.A.66.1.9 Probable multidrug resistance protein norM (Na(+)/drug antiporter) (Multidrug-efflux transporter) - Burkholderia vietnamiensis.	1e-07	PF01554.12;MatE	11
			gi|29830595|ref|NP_825229.1|	SAV_4052	hypothetical protein	557	2.A.66.4.1 Virulence factor mviN - Salmonella typhimurium.	1e-22	PF03023.8;MVIN	13
			gi|29830844|ref|NP_825478.1|	SAV_4301	hypothetical protein	755	2.A.66.4.1 Virulence factor mviN - Salmonella typhimurium.	1e-20	PF03023.8;MVIN	13
			gi|29831899|ref|NP_826533.1|	SAV_5356	hypothetical protein	586	2.A.66.4.1 Virulence factor mviN - Salmonella typhimurium.	1e-22	PF03023.8;MVIN	13
			gi|29827550|ref|NP_822184.1|	SAV_1009	glycosyltransferase	513	2.A.66.6.2 Glycosyl transferases group 1 - Ralstonia solanacearum UW551.	5e-32	PF11997.2;DUF3492|PF00534.14;Glycos_transf_1	0
		2.A.69:The Auxin Efflux Carrier (AEC) Family	gi|29828056|ref|NP_822690.1|	SAV_1515	transport integral membrane protein	361	2.A.69.2.1 MDCF - Klebsiella pneumoniae.	3e-13	PF03547.12;Mem_trans	10
		2.A.75:The L-Lysine Exporter (LysE) Family	gi|29827661|ref|NP_822295.1|	SAV_1120	hypothetical protein	203	2.A.75.1.1 LYSINE EXPORTER PROTEIN - Corynebacterium glutamicum (Brevibacterium flavum).	9e-22	PF01810.12;LysE	6
		2.A.76:The Resistance to Homoserine/Threonine (RhtB) Family	gi|29826785|ref|NP_821419.1|	SAV_245	LysE family efflux protein	224	2.A.76.1.1 Homoserine/homoserine lactone efflux protein - Escherichia coli.	4e-13	PF01810.12;LysE	6
			gi|29830306|ref|NP_824940.1|	SAV_3763	LysE family efflux protein	205	2.A.76.1.1 Homoserine/homoserine lactone efflux protein - Escherichia coli.	5e-11	PF01810.12;LysE	6
			gi|29829924|ref|NP_824558.1|	SAV_3381	leucine export protein LeuE	217	2.A.76.1.5 Hypothetical protein yeaS - Escherichia coli.	6e-40	PF01810.12;LysE	6
		2.A.77:The Cadmium Resistance (CadD) Family	gi|29827432|ref|NP_822066.1|	SAV_891	quaternary amine transporter	204	2.A.77.1.2 QUATERNARY AMINE TRANSPORTER - Bacillus firmus.	3e-28	PF03596.7;Cad	4
		2.A.78:The Branched Chain Amino Acid Exporter (LIV-E) Family	gi|29829040|ref|NP_823674.1|	SAV_2498	hypothetical protein	302	2.A.78.1.3 Inner membrane protein ygaZ - Escherichia coli.	1e-06	PF03591.8;AzlC	5
			gi|29829738|ref|NP_824372.1|	SAV_3196	hypothetical protein	297	2.A.78.1.3 Inner membrane protein ygaZ - Escherichia coli.	3e-09	PF03591.8;AzlC	7
		2.A.79:The Threonine/Serine Exporter (ThrE) Family	gi|29831203|ref|NP_825837.1|	SAV_4660	hypothetical protein	553	2.A.79.1.1 THREONINE EXPORT CARRIER	5e-27	PF06738.6;DUF1212|PF12821.1;DUF3815	10
		2.A.85:The Aromatic Acid Exporter (ArAE) Family	gi|29827574|ref|NP_822208.1|	SAV_1033	integral membrane protein	759	2.A.85. The Aromatic Acid Exporter (ArAE) Family		PF04632.6;FUSC	9
			gi|29828073|ref|NP_822707.1|	SAV_7579	hypothetical protein	535	2.A.85. The Aromatic Acid Exporter (ArAE) Family		PF04632.6;FUSC	7
			gi|29832790|ref|NP_827424.1|	SAV_6248	integral membrane protein	620	2.A.85.1.1 HYPOTHETICAL 81.7 KDA PROTEIN IN SULA-HELD INTERGENIC REGION - Escherichia coli.	7e-09	PF04632.6;FUSC	6
		2.A.86:The Autoinducer-2 Exporter (AI-2E) Family (Formerly the PerM Family, TC #9.B.22)	gi|29829036|ref|NP_823670.1|	SAV_2494	hypothetical protein	383	2.A.86.1.1 Putative permease perM - Escherichia coli.	1e-11	PF01594.10;UPF0118	8
			gi|29830936|ref|NP_825570.1|	SAV_4393	integral membrane protein	347	2.A.86.1.1 Putative permease perM - Escherichia coli.	3e-17	PF01594.10;UPF0118	8
			gi|29828149|ref|NP_822783.1|	SAV_1607	integral membrane protein	412	2.A.86.1.2 UPF0118 inner membrane protein yhhT OS=Escherichia coli (strain K12) GN=yhhT PE=1 SV=1	1e-07	PF01594.10;UPF0118	8
			gi|29829776|ref|NP_824410.1|	SAV_3234	integral membrane protein	440	2.A.86.1.2 UPF0118 inner membrane protein yhhT OS=Escherichia coli (strain K12) GN=yhhT PE=1 SV=1	3e-15	PF01594.10;UPF0118	7
		2.A.88:Vitamin Uptake Transporter (VUT or ECF) Family	gi|29831964|ref|NP_826598.1|	SAV_5421	biotin synthase	193	2.A.88.2.1 BioY-family membrane protein - Bordetella avium (strain 197N).	2e-14	PF02632.8;BioY	5
		2.A.89:The Vacuolar Iron Transporter (VIT) Family	gi|29832730|ref|NP_827364.1|	SAV_6188	hypothetical protein	243	2.A.89.3.1 Putative uncharacterized protein OS=Burkholderia phytofirmans (strain DSM 17436 / PsJN) GN=Bphyt_5039 PE=4 SV=1	3e-38	PF01988.13;VIT1	3
			gi|29832987|ref|NP_827621.1|	SAV_6445	hypothetical protein	236	2.A.89.3.2 Putative uncharacterized protein OS=Streptococcus pneumoniae (strain ATCC BAA-255 / R6) GN=spr0814 PE=4 SV=1	3e-37	PF01988.13;VIT1	5
		2.A.93:The Unknown BART Superfamily-1 (UBS1) Family	gi|29828386|ref|NP_823020.1|	SAV_1844	hypothetical protein	346	2.A.93.1.4 Uncharacterized protein yfeH - Escherichia coli (strain K12).	2e-74	PF01758.10;SBF	8
		2.A.95:The 6TMS Neutral Amino Acid Transporter (NAAT) Family	gi|29829644|ref|NP_824278.1|	SAV_3102	integral membrane protein	201	2.A.95.1.4 Small neutral amino acid transporter A OS=Thermococcus sp. (strain KS-1) GN=snatA PE=4 SV=1	4e-22	PF01914.11;MarC	6
3: Primary Active Transporters	3.A: P-P-bond-hydrolysis-driven transporters	3.A.1:The ATP-binding Cassette (ABC) Superfamily	gi|29828525|ref|NP_823159.1|	SAV_1983	ABC transporter sugar-binding lipoprotein	334	3.A.1. ATP-binding Cassette (ABC) Superfamily.		PF00532.15;Peripla_BP_1	0
			gi|29829119|ref|NP_823753.1|	SAV_2577	multiple sugar ABC transport system substrate-binding protein	560	3.A.1. ATP-binding Cassette (ABC) Superfamily.		PF01547.19;SBP_bac_1	1
			gi|29829403|ref|NP_824037.1|	SAV_2861	ABC transporter integral membrane protein	256	3.A.1. ATP-binding Cassette (ABC) Superfamily.		PF12730.1;ABC2_membrane_4	6
			gi|29829405|ref|NP_824039.1|	SAV_2863	ABC transporter integral membrane protein	289	3.A.1. ATP-binding Cassette (ABC) Superfamily.		PF12730.1;ABC2_membrane_4	6
			gi|29829610|ref|NP_824244.1|	SAV_3068	ABC transporter ATP-binding protein	451	3.A.1. ATP-binding Cassette (ABC) Superfamily.		PF03109.10;ABC1	0
			gi|29829772|ref|NP_824406.1|	SAV_3230	integral membrane protein	778	3.A.1. ATP-binding Cassette (ABC) Superfamily.		PF02687.15;FtsX	9
			gi|29830391|ref|NP_825025.1|	SAV_3848	lipoprotein	428	3.A.1. ATP-binding Cassette (ABC) Superfamily.			1
			gi|29830396|ref|NP_825030.1|	SAV_3853	integral membrane transport protein	544	3.A.1. ATP-binding Cassette (ABC) Superfamily.			12
			gi|29830602|ref|NP_825236.1|	SAV_4059	hypothetical protein	192	3.A.1. ATP-binding Cassette (ABC) Superfamily.			4
			gi|29830603|ref|NP_825237.1|	SAV_4060	hypothetical protein	523	3.A.1. ATP-binding Cassette (ABC) Superfamily.			6
			gi|29830686|ref|NP_825320.1|	SAV_4143	ABC transporter membrane protein	259	3.A.1. ATP-binding Cassette (ABC) Superfamily.		PF01061.18;ABC2_membrane	6
			gi|29830790|ref|NP_825424.1|	SAV_4247	integral membrane protein	239	3.A.1. ATP-binding Cassette (ABC) Superfamily.		PF12730.1;ABC2_membrane_4	6
			gi|29830792|ref|NP_825426.1|	SAV_4249	integral membrane protein	309	3.A.1. ATP-binding Cassette (ABC) Superfamily.		PF12730.1;ABC2_membrane_4	6
			gi|29831083|ref|NP_825717.1|	SAV_4540	ABC transporter membrane protein	534	3.A.1. ATP-binding Cassette (ABC) Superfamily.			12
			gi|29831411|ref|NP_826045.1|	SAV_4868	ABC transporter membrane protein	297	3.A.1. ATP-binding Cassette (ABC) Superfamily.		PF12730.1;ABC2_membrane_4	6
			gi|29831817|ref|NP_826451.1|	SAV_5274	ferrichrome ABC transporter substrate-binding protein	349	3.A.1. ATP-binding Cassette (ABC) Superfamily.		PF01497.12;Peripla_BP_2	1
			gi|29831859|ref|NP_826493.1|	SAV_5316	D-ribose pyranase	129	3.A.1. ATP-binding Cassette (ABC) Superfamily.		PF05025.7;RbsD_FucU	0
			gi|29831888|ref|NP_826522.1|	SAV_5345	ABC transporter integral membrane protein	287	3.A.1. ATP-binding Cassette (ABC) Superfamily.		PF12730.1;ABC2_membrane_4	6
			gi|29827143|ref|NP_821777.1|	SAV_602	ABC transporter iron(III)/siderophore-binding protein	347	3.A.1. ATP-binding Cassette (ABC) Superfamily.		PF01497.12;Peripla_BP_2	0
			gi|29832689|ref|NP_827323.1|	SAV_6147	ABC transporter integral membrane transport protein	284	3.A.1. ATP-binding Cassette (ABC) Superfamily.		PF12698.1;ABC2_membrane_3	6
			gi|29832845|ref|NP_827479.1|	SAV_6303	peptide ABC transporter permease	768	3.A.1. ATP-binding Cassette (ABC) Superfamily.		PF02687.15;FtsX	8
			gi|29832867|ref|NP_827501.1|	SAV_6325	iron-regulated ABC-type transporter	474	3.A.1. ATP-binding Cassette (ABC) Superfamily.		PF01458.11;UPF0051	0
			gi|29832868|ref|NP_827502.1|	SAV_6326	iron-regulated ABC-type transporter	393	3.A.1. ATP-binding Cassette (ABC) Superfamily.		PF01458.11;UPF0051	0
			gi|29833075|ref|NP_827709.1|	SAV_6533	hypothetical protein	429	3.A.1. ATP-binding Cassette (ABC) Superfamily.			0
			gi|29833616|ref|NP_828250.1|	SAV_7074	ABC transporter integral membrane protein	240	3.A.1. ATP-binding Cassette (ABC) Superfamily.		PF12730.1;ABC2_membrane_4	6
			gi|29833946|ref|NP_828580.1|	SAV_7404	transmembrane transport protein	436	3.A.1. ATP-binding Cassette (ABC) Superfamily.		PF02687.15;FtsX	10
			gi|29827475|ref|NP_822109.1|	SAV_934	ABC transporter integral membrane protein	257	3.A.1. ATP-binding Cassette (ABC) Superfamily.		PF12730.1;ABC2_membrane_4	6
			gi|29833806|ref|NP_828440.1|	SAV_7264	L-arabinose ABC transport permease protein	313	3.A.1.1.4 Lactose transport system permease protein lacF - Agrobacterium radiobacter.	6e-62	PF00528.16;BPD_transp_1	6
			gi|29833805|ref|NP_828439.1|	SAV_7263	ABC transporter substrate-binding protein	463	3.A.1.1.4 Lactose-binding protein precursor (LBP) - Agrobacterium radiobacter.	2e-25	PF01547.19;SBP_bac_1	0
			gi|29828269|ref|NP_822903.1|	SAV_1727	sugar uptake ABC transporter sugar-binding protein	446	3.A.1.1.5 PERIPLASMIC SORBITOL-BINDING PROTEIN - Rhodobacter sphaeroides (Rhodopseudomonas sphaeroides).	1e-07	PF01547.19;SBP_bac_1	0
			gi|29832899|ref|NP_827533.1|	SAV_6357	sugar ABC transporter solute-binding protein	456	3.A.1.1.5 PERIPLASMIC SORBITOL-BINDING PROTEIN - Rhodobacter sphaeroides (Rhodopseudomonas sphaeroides).	5e-89	PF01547.19;SBP_bac_1	1
			gi|29832897|ref|NP_827531.1|	SAV_6355	sugar ABC transporter permease protein	289	3.A.1.1.5 SORBITOL/MANNITOL TRANSPORT INNER MEMBRANE PROTEIN - Rhodobacter sphaeroides (Rhodopseudomonas sphaeroides).	7e-49	PF00528.16;BPD_transp_1	7
			gi|29832898|ref|NP_827532.1|	SAV_6356	sugar ABC transporter permease protein	312	3.A.1.1.5 SORBITOL/MANNITOL TRANSPORT INNER MEMBRANE PROTEIN - Rhodobacter sphaeroides (Rhodopseudomonas sphaeroides).	2e-48	PF00528.16;BPD_transp_1	6
			gi|29832522|ref|NP_827156.1|	SAV_5979	maltose permease	302	3.A.1.1.6 CYM A,B,C,D,E,F,G,H,I,J GENES - Klebsiella oxytoca.	1e-40	PF00528.16;BPD_transp_1	6
			gi|29829360|ref|NP_823994.1|	SAV_2818	ABC transporter solute-binding protein	465	3.A.1.1.7 TREHALOSE/MALTOSE BINDING PROTEIN - Thermococcus litoralis, and Pyrococcus furiosus.	3e-19	PF01547.19;SBP_bac_1	0
			gi|29831926|ref|NP_826560.1|	SAV_5383	sugar ABC transporter solute-binding protein	445	3.A.1.1.7 TREHALOSE/MALTOSE BINDING PROTEIN - Thermococcus litoralis, and Pyrococcus furiosus.	3e-17	PF01547.19;SBP_bac_1	0
			gi|29832915|ref|NP_827549.1|	SAV_6373	secreted sugar-binding protein	445	3.A.1.1.7 TREHALOSE/MALTOSE BINDING PROTEIN - Thermococcus litoralis, and Pyrococcus furiosus.	3e-24	PF01547.19;SBP_bac_1	0
			gi|29833813|ref|NP_828447.1|	SAV_7271	ABC transporter substrate-binding protein	430	3.A.1.1.7 TREHALOSE/MALTOSE BINDING PROTEIN - Thermococcus litoralis, and Pyrococcus furiosus.	9e-13	PF01547.19;SBP_bac_1	0
			gi|29827997|ref|NP_822631.1|	SAV_1456	multiple sugar ABC transport permease protein	332	3.A.1.1.10 AlgM1 - Sphingomonas sp.	3e-69	PF00528.16;BPD_transp_1	6
			gi|29829118|ref|NP_823752.1|	SAV_2576	ABC transporter permease protein	361	3.A.1.1.10 AlgM1 - Sphingomonas sp.	2e-51	PF00528.16;BPD_transp_1	6
			gi|29827996|ref|NP_822630.1|	SAV_1455	ABC transporter permease protein	308	3.A.1.1.10 AlgM2 - Sphingomonas sp.	2e-49	PF00528.16;BPD_transp_1	6
			gi|29827938|ref|NP_822572.1|	SAV_1397	sugar ABC transporter ATP-binding protein	362	3.A.1.1.10 AlgS - Sphingomonas sp.	1e-57	PF00005.21;ABC_tran|PF08402.4;TOBE_2	0
			gi|29831924|ref|NP_826558.1|	SAV_5381	sugar ABC transporter permease protein	297	3.A.1.1.11 Inner membrane protein - Erwinia chrysanthemi.	1e-32	PF00528.16;BPD_transp_1	6
			gi|29831925|ref|NP_826559.1|	SAV_5382	sugar ABC transporter permease protein	313	3.A.1.1.11 Inner membrane protein - Erwinia chrysanthemi.	4e-39	PF00528.16;BPD_transp_1	6
			gi|29833355|ref|NP_827989.1|	SAV_6813	ABC transporter permease protein	323	3.A.1.1.11 Inner membrane protein - Erwinia chrysanthemi.	9e-64	PF00528.16;BPD_transp_1	6
			gi|29833356|ref|NP_827990.1|	SAV_6814	ABC transporter permease protein	302	3.A.1.1.11 Inner membrane protein - Erwinia chrysanthemi.	3e-53	PF00528.16;BPD_transp_1	6
			gi|29833354|ref|NP_827988.1|	SAV_6812	ABC transporter substrate-binding protein	428	3.A.1.1.11 Periplasmic binding protein precursor - Erwinia chrysanthemi.	5e-21	PF01547.19;SBP_bac_1	0
			gi|29827939|ref|NP_822573.1|	SAV_1398	sugar ABC transporter ATP-binding protein	359	3.A.1.1.16 Putative sugar transport ATP-hydrolyzing - Pyrococcus furiosus.	1e-56	PF00005.21;ABC_tran|PF08402.4;TOBE_2	0
			gi|29827935|ref|NP_822569.1|	SAV_1394	ABC transporter solute-binding protein	533	3.A.1.1.17 ThuE (Probable trehalosemaltose-binding protein) - Rhizobium meliloti (Sinorhizobium meliloti).	3e-06	PF01547.19;SBP_bac_1	0
			gi|29829361|ref|NP_823995.1|	SAV_2819	ABC transporter permease protein	309	3.A.1.1.17 ThuF (Probable trehalosemaltose transporter permease protein) - Rhizobium meliloti (Sinorhizobium meliloti).	4e-29	PF00528.16;BPD_transp_1	6
			gi|29828793|ref|NP_823427.1|	SAV_2251	ABC transporter solute-binding protein	485	3.A.1.1.18 NgcE binding protein - Streptomyces olivaceoviridis (Streptomyces corchorusii).	0	PF01547.19;SBP_bac_1	0
			gi|29827619|ref|NP_822253.1|	SAV_1078	ABC transporter integral membrane permease	273	3.A.1.1.18 Transmembrane protein - Streptomyces olivaceoviridis (Streptomyces corchorusii).	4e-36	PF00528.16;BPD_transp_1	6
			gi|29828791|ref|NP_823425.1|	SAV_2249	ABC transporter permease protein	306	3.A.1.1.18 Transmembrane protein - Streptomyces olivaceoviridis (Streptomyces corchorusii).	2e-146	PF00528.16;BPD_transp_1	6
			gi|29828792|ref|NP_823426.1|	SAV_2250	ABC transporter permease protein	307	3.A.1.1.18 Transmembrane protein - Streptomyces olivaceoviridis (Streptomyces corchorusii).	1e-143	PF00528.16;BPD_transp_1	6
			gi|29831524|ref|NP_826158.1|	SAV_4981	sugar ABC transporter permease protein	298	3.A.1.1.18 Transmembrane protein - Streptomyces olivaceoviridis (Streptomyces corchorusii).	4e-42	PF00528.16;BPD_transp_1	6
			gi|29832848|ref|NP_827482.1|	SAV_6306	ABC transporter solute-binding protein	442	3.A.1.1.19 PalE - Agrobacterium tumefaciens.	3e-51	PF01547.19;SBP_bac_1	1
			gi|29828345|ref|NP_822979.1|	SAV_1803	sugar ABC transporter permease protein	332	3.A.1.1.19 PalF - Agrobacterium tumefaciens.	2e-27	PF00528.16;BPD_transp_1	6
			gi|29827936|ref|NP_822570.1|	SAV_1395	ABC transporter permease protein	312	3.A.1.1.20 Transmembrane permease MsmF - Lactobacillus acidophilus.	5e-35	PF00528.16;BPD_transp_1	6
			gi|29827951|ref|NP_822585.1|	SAV_1410	ABC transporter permease protein	310	3.A.1.1.20 Transmembrane permease MsmF - Lactobacillus acidophilus.	3e-18	PF00528.16;BPD_transp_1	6
			gi|29828635|ref|NP_823269.1|	SAV_2093	sugar ABC transporter permeases protein	320	3.A.1.1.20 Transmembrane permease MsmF - Lactobacillus acidophilus.	1e-28	PF00528.16;BPD_transp_1	6
			gi|29828687|ref|NP_823321.1|	SAV_2145	ABC transporter permease protein	312	3.A.1.1.20 Transmembrane permease MsmF - Lactobacillus acidophilus.	8e-32	PF00528.16;BPD_transp_1	6
			gi|29831523|ref|NP_826157.1|	SAV_4980	sugar ABC transporter permease protein	350	3.A.1.1.20 Transmembrane permease MsmF - Lactobacillus acidophilus.	5e-33	PF00528.16;BPD_transp_1	6
			gi|29833814|ref|NP_828448.1|	SAV_7272	ABC transporter permease protein	297	3.A.1.1.20 Transmembrane permease MsmF - Lactobacillus acidophilus.	2e-39	PF00528.16;BPD_transp_1	6
			gi|29827570|ref|NP_822204.1|	SAV_1029	ABC transporter permease protein	318	3.A.1.1.20 Transmembrane permease MsmG - Lactobacillus acidophilus.	4e-32	PF00528.16;BPD_transp_1	6
			gi|29828267|ref|NP_822901.1|	SAV_1725	ABC transporter permease protein	291	3.A.1.1.20 Transmembrane permease MsmG - Lactobacillus acidophilus.	7e-32	PF00528.16;BPD_transp_1	6
			gi|29833815|ref|NP_828449.1|	SAV_7273	ABC transporter permease protein	301	3.A.1.1.20 Transmembrane permease MsmG - Lactobacillus acidophilus.	2e-35	PF00528.16;BPD_transp_1	6
			gi|29827621|ref|NP_822255.1|	SAV_1080	ABC transporter solute-binding protein	447	3.A.1.1.21 Putative sugar-binding lipoprotein - Streptomyces coelicolor.	1e-19	PF01547.19;SBP_bac_1	0
			gi|29828346|ref|NP_822980.1|	SAV_1804	sugar ABC transporter solute-binding protein	438	3.A.1.1.21 Putative sugar-binding lipoprotein - Streptomyces coelicolor.	2e-18	PF01547.19;SBP_bac_1	0
			gi|29828634|ref|NP_823268.1|	SAV_2092	ABC transporter sugar-binding protein	433	3.A.1.1.21 Putative sugar-binding lipoprotein - Streptomyces coelicolor.	3e-16	PF01547.19;SBP_bac_1	0
			gi|29830482|ref|NP_825116.1|	SAV_3939	ABC transporter solute-binding protein	425	3.A.1.1.21 Putative sugar-binding lipoprotein - Streptomyces coelicolor.	2e-11	PF01547.19;SBP_bac_1	0
			gi|29831522|ref|NP_826156.1|	SAV_4979	sugar ABC transporter solute-binding protein	434	3.A.1.1.21 Putative sugar-binding lipoprotein - Streptomyces coelicolor.	5e-40	PF01547.19;SBP_bac_1	0
			gi|29828903|ref|NP_823537.1|	SAV_2361	ABC transporter sugar-binding protein	449	3.A.1.1.22 Maltose ABC transporter, periplasmic maltose-binding protein - Thermotoga maritima.	1e-19	PF01547.19;SBP_bac_1	0
			gi|29832520|ref|NP_827154.1|	SAV_5977	maltose-binding protein	423	3.A.1.1.22 Maltose ABC transporter, periplasmic maltose-binding protein - Thermotoga maritima.	7e-27	PF01547.19;SBP_bac_1	0
			gi|29828299|ref|NP_822933.1|	SAV_1757	sugar ABC transporter solute-binding protein	431	3.A.1.1.23 CBP protein - Streptomyces reticuli.	2e-31	PF01547.19;SBP_bac_1	0
			gi|29831799|ref|NP_826433.1|	SAV_5256	cellobiose ABC transporter solute-binding protein	453	3.A.1.1.23 CBP protein - Streptomyces reticuli.	8e-113	PF01547.19;SBP_bac_1	0
			gi|29827571|ref|NP_822205.1|	SAV_1030	ABC transporter permease protein	308	3.A.1.1.23 CEBF protein - Streptomyces reticuli.	3e-26	PF00528.16;BPD_transp_1	6
			gi|29827868|ref|NP_822502.1|	SAV_1327	ABC transporter permease protein	307	3.A.1.1.23 CEBF protein - Streptomyces reticuli.	1e-23	PF00528.16;BPD_transp_1	6
			gi|29828300|ref|NP_822934.1|	SAV_1758	sugar ABC transporter permease protein	320	3.A.1.1.23 CEBF protein - Streptomyces reticuli.	8e-49	PF00528.16;BPD_transp_1	6
			gi|29831798|ref|NP_826432.1|	SAV_5255	cellobiose ABC transporter permease protein	338	3.A.1.1.23 CEBF protein - Streptomyces reticuli.	3e-108	PF00528.16;BPD_transp_1	6
			gi|29828301|ref|NP_822935.1|	SAV_1759	sugar ABC transporter permease protein	278	3.A.1.1.23 CEBG protein - Streptomyces reticuli.	9e-47	PF00528.16;BPD_transp_1	6
			gi|29828905|ref|NP_823539.1|	SAV_2363	ABC transporter permease protein	275	3.A.1.1.23 CEBG protein - Streptomyces reticuli.	6e-34	PF00528.16;BPD_transp_1	5
			gi|29831797|ref|NP_826431.1|	SAV_5254	cellobiose ABC transporter permease protein	307	3.A.1.1.23 CEBG protein - Streptomyces reticuli.	7e-103	PF00528.16;BPD_transp_1	6
			gi|29833807|ref|NP_828441.1|	SAV_7265	L-arabinose ABC transport permease protein	291	3.A.1.1.23 CEBG protein - Streptomyces reticuli.	9e-44	PF00528.16;BPD_transp_1	6
			gi|29832910|ref|NP_827544.1|	SAV_6368	ABC transporter permease protein	314	3.A.1.1.25 Maltose transport system permease protein malF - Thermus thermophilus (strain HB27 / ATCC BAA-163 / DSM 7039).	1e-38	PF00528.16;BPD_transp_1	5
			gi|29827937|ref|NP_822571.1|	SAV_1396	ABC transporter permease protein	281	3.A.1.1.25 Maltose transport system permease protein malG - Thermus thermophilus (strain HB27 / ATCC BAA-163 / DSM 7039).	2e-30	PF00528.16;BPD_transp_1	6
			gi|29828344|ref|NP_822978.1|	SAV_1802	sugar ABC transporter permease protein	290	3.A.1.1.25 Maltose transport system permease protein malG - Thermus thermophilus (strain HB27 / ATCC BAA-163 / DSM 7039).	5e-44	PF00528.16;BPD_transp_1	6
			gi|29832521|ref|NP_827155.1|	SAV_5978	maltose permease	334	3.A.1.1.26 Putative uncharacterized protein yvdH - Bacillus subtilis.	2e-34	PF00528.16;BPD_transp_1	6
			gi|29828685|ref|NP_823319.1|	SAV_2143	ABC transporter solute-binding protein	426	3.A.1.1.28 Multiple sugar-binding protein precursor - Streptococcus mutans.	5e-12	PF01547.19;SBP_bac_1	0
			gi|29827995|ref|NP_822629.1|	SAV_1454	ABC transporter substrate-binding protein	549	3.A.1.1.29 UgpB - Paenibacillus sp. JDR-2.	4e-15	PF01547.19;SBP_bac_1	0
			gi|29829117|ref|NP_823751.1|	SAV_2575	ABC transporter permease protein	311	3.A.1.1.29 UgpE - Paenibacillus sp. JDR-2.	1e-35	PF00528.16;BPD_transp_1	6
			gi|29828904|ref|NP_823538.1|	SAV_2362	sugar ABC transporter permease protein	320	3.A.1.1.32 Membrane bound sugar transport protein OS=Synechocystis sp. (strain PCC 6803) GN=slr0530 PE=3 SV=1	6e-34	PF00528.16;BPD_transp_1	6
			gi|29831640|ref|NP_826274.1|	SAV_5097	sugar ABC transporter permease protein	426	3.A.1.1.32 Membrane bound sugar transport protein OS=Synechocystis sp. (strain PCC 6803) GN=slr0530 PE=3 SV=1	1e-25	PF00528.16;BPD_transp_1	6
			gi|29832851|ref|NP_827485.1|	SAV_6309	ABC transporter permease protein	452	3.A.1.1.32 Membrane bound sugar transport protein OS=Synechocystis sp. (strain PCC 6803) GN=slr0530 PE=3 SV=1	6e-27	PF00528.16;BPD_transp_1	6
			gi|29831639|ref|NP_826273.1|	SAV_5096	sugar ABC transporter permease protein	293	3.A.1.1.32 Membrane bound sugar transport protein OS=Synechocystis sp. (strain PCC 6803) GN=slr0531 PE=3 SV=1	8e-59	PF00528.16;BPD_transp_1	6
			gi|29832852|ref|NP_827486.1|	SAV_6310	ABC transporter permease protein	279	3.A.1.1.32 Membrane bound sugar transport protein OS=Synechocystis sp. (strain PCC 6803) GN=slr0531 PE=3 SV=1	5e-66	PF00528.16;BPD_transp_1	6
			gi|29831641|ref|NP_826275.1|	SAV_5098	sugar ABC transporter solute-binding protein	463	3.A.1.1.32 Slr0529 protein OS=Synechocystis sp. (strain PCC 6803) GN=slr0529 PE=4 SV=1	1e-51		0
			gi|29832850|ref|NP_827484.1|	SAV_6308	ABC transporter solute-binding protein	440	3.A.1.1.32 Slr0529 protein OS=Synechocystis sp. (strain PCC 6803) GN=slr0529 PE=4 SV=1	2e-52	PF01547.19;SBP_bac_1	1
			gi|29830505|ref|NP_825139.1|	SAV_3962	ABC transporter ATP-binding protein	378	3.A.1.1.33 ABC transporter ATP-binding protein OS=Streptomyces coelicolor GN=SCO4240 PE=3 SV=1	0	PF00005.21;ABC_tran	0
			gi|29829563|ref|NP_824197.1|	SAV_3021	sugar ABC transporter permease protein	329	3.A.1.1.33 Putative sugar transporter integral membrane protein OS=Streptomyces sp. 139 GN=ste3 PE=3 SV=1	7e-52	PF00528.16;BPD_transp_1	6
			gi|29831675|ref|NP_826309.1|	SAV_5132	sugar ABC transporter permease protein	320	3.A.1.1.33 Putative sugar transporter integral membrane protein OS=Streptomyces sp. 139 GN=ste3 PE=3 SV=1	7e-43	PF00528.16;BPD_transp_1	7
			gi|29828686|ref|NP_823320.1|	SAV_2144	ABC transporter permease protein	277	3.A.1.1.33 Putative sugar transporter integral membrane protein OS=Streptomyces sp. 139 GN=ste4 PE=3 SV=1	5e-39	PF00528.16;BPD_transp_1	6
			gi|29829362|ref|NP_823996.1|	SAV_2820	ABC transporter permease protein	279	3.A.1.1.33 Putative sugar transporter integral membrane protein OS=Streptomyces sp. 139 GN=ste4 PE=3 SV=1	1e-26	PF00528.16;BPD_transp_1	6
			gi|29829562|ref|NP_824196.1|	SAV_3020	sugar ABC transporter permease protein	280	3.A.1.1.33 Putative sugar transporter integral membrane protein OS=Streptomyces sp. 139 GN=ste4 PE=3 SV=1	2e-65	PF00528.16;BPD_transp_1	6
			gi|29831676|ref|NP_826310.1|	SAV_5133	sugar ABC transporter permease protein	281	3.A.1.1.33 Putative sugar transporter integral membrane protein OS=Streptomyces sp. 139 GN=ste4 PE=3 SV=1	7e-50	PF00528.16;BPD_transp_1	6
			gi|29832911|ref|NP_827545.1|	SAV_6369	ABC transporter permease protein	300	3.A.1.1.33 Putative sugar transporter integral membrane protein OS=Streptomyces sp. 139 GN=ste4 PE=3 SV=1	1e-42	PF00528.16;BPD_transp_1	6
			gi|29829564|ref|NP_824198.1|	SAV_3022	sugar ABC transporter solute-binding protein	439	3.A.1.1.33 Putative sugar transporter sugar-binding protein OS=Streptomyces sp. 139 GN=ste2 PE=4 SV=1	1e-37	PF01547.19;SBP_bac_1	0
			gi|29831674|ref|NP_826308.1|	SAV_5131	sugar ABC transporter solute-binding protein	446	3.A.1.1.33 Putative sugar transporter sugar-binding protein OS=Streptomyces sp. 139 GN=ste2 PE=4 SV=1	4e-21	PF01547.19;SBP_bac_1	0
			gi|29833871|ref|NP_828505.1|	SAV_7329	sugar transporter sugar binding protein	416	3.A.1.1.33 Putative sugar transporter sugar-binding protein OS=Streptomyces sp. 139 GN=ste2 PE=4 SV=1	3e-67	PF01547.19;SBP_bac_1	1
			gi|29828268|ref|NP_822902.1|	SAV_1726	ABC transporter permease protein	318	3.A.1.1.34 L-arabinose transport system permease protein AraP OS=Bacillus subtilis GN=araP PE=2 SV=1	2e-37	PF00528.16;BPD_transp_1	6
			gi|29827869|ref|NP_822503.1|	SAV_1328	ABC transporter permease protein	301	3.A.1.1.34 L-arabinose transport system permease protein AraQ OS=Bacillus subtilis GN=araQ PE=2 SV=2	7e-36	PF00528.16;BPD_transp_1	6
			gi|29827952|ref|NP_822586.1|	SAV_1411	ABC transporter permease protein	304	3.A.1.1.34 L-arabinose transport system permease protein AraQ OS=Bacillus subtilis GN=araQ PE=2 SV=2	3e-35	PF00528.16;BPD_transp_1	6
			gi|29828636|ref|NP_823270.1|	SAV_2094	sugar ABC transporter permeases protein	296	3.A.1.1.34 L-arabinose transport system permease protein AraQ OS=Bacillus subtilis GN=araQ PE=2 SV=2	1e-42	PF00528.16;BPD_transp_1	6
			gi|29827569|ref|NP_822203.1|	SAV_1028	solute-binding lipoprotein	445	3.A.1.1.34 Probable arabinose-binding protein OS=Bacillus subtilis GN=araN PE=2 SV=2	1e-23	PF01547.19;SBP_bac_1	0
			gi|29827867|ref|NP_822501.1|	SAV_1326	solute-binding lipoprotein	439	3.A.1.1.34 Probable arabinose-binding protein OS=Bacillus subtilis GN=araN PE=2 SV=2	2e-18	PF01547.19;SBP_bac_1	0
			gi|29827950|ref|NP_822584.1|	SAV_1409	solute-binding protein	461	3.A.1.1.34 Probable arabinose-binding protein OS=Bacillus subtilis GN=araN PE=2 SV=2	2e-07	PF01547.19;SBP_bac_1	0
			gi|29833821|ref|NP_828455.1|	SAV_7279	sugar ABC transporter substrate-binding protein	348	3.A.1.2.1 D-ribose-binding periplasmic protein precursor - Escherichia coli.	7e-21	PF00532.15;Peripla_BP_1	0
			gi|29833958|ref|NP_828592.1|	SAV_7416	ABC transporter ATP-binding protein	505	3.A.1.2.1 Ribose transport ATP-binding protein rbsA - Escherichia coli.	3e-128	PF00005.21;ABC_tran	0
			gi|29831862|ref|NP_826496.1|	SAV_5319	D-ribose ABC transporter ATP-binding protein	522	3.A.1.2.3 Galactose/methyl galactoside import ATP-binding protein mglA - Escherichia coli.	5e-120	PF00005.21;ABC_tran	0
			gi|29828789|ref|NP_823423.1|	SAV_2247	ABC transporter solute-binding protein	369	3.A.1.2.4 D-xylose-binding periplasmic protein precursor - Escherichia coli.	3e-46		0
			gi|29831031|ref|NP_825665.1|	SAV_4488	sugar ABC transporter solute-binding protein	378	3.A.1.2.4 D-xylose-binding periplasmic protein precursor - Escherichia coli.	4e-38	PF00532.15;Peripla_BP_1	0
			gi|29828787|ref|NP_823421.1|	SAV_2245	ABC transporter permease protein	430	3.A.1.2.4 Xylose transport system permease protein xylH - Escherichia coli.	1e-43	PF02653.10;BPD_transp_2	12
			gi|29831861|ref|NP_826495.1|	SAV_5318	D-ribose ABC transporter permease protein	648	3.A.1.2.5 MEMBRANE-SPANNING PERMEASE - Agrobacterium radiobacter.	9e-24	PF02653.10;BPD_transp_2|PF00532.15;Peripla_BP_1	10
			gi|29832310|ref|NP_826944.1|	SAV_5767	sugar ABC transporter transport permease	414	3.A.1.2.5 MEMBRANE-SPANNING PERMEASE - Agrobacterium radiobacter.	2e-100	PF02653.10;BPD_transp_2	10
			gi|29832312|ref|NP_826946.1|	SAV_5769	sugar ABC transporter sugar-binding protein	370	3.A.1.2.5 Multiple sugar-binding periplasmic receptor CHVE precursor - Agrobacterium tumefaciens.	4e-119	PF00532.15;Peripla_BP_1	0
			gi|29832311|ref|NP_826945.1|	SAV_5768	sugar ABC transporter ATP-binding protein	513	3.A.1.2.5 SUGAR TRANSPORTER - Agrobacterium radiobacter.	0	PF00005.21;ABC_tran	0
			gi|29828523|ref|NP_823157.1|	SAV_1981	sugar ABC transporter ATP-binding protein	280	3.A.1.2.7 FRCA (Putative ATP-binding ABC transporter protein) - Rhizobium meliloti (Sinorhizobium meliloti).	4e-46	PF00005.21;ABC_tran	0
			gi|29828788|ref|NP_823422.1|	SAV_2246	ABC transporter ATP-binding protein	262	3.A.1.2.7 FRCA (Putative ATP-binding ABC transporter protein) - Rhizobium meliloti (Sinorhizobium meliloti).	1e-53	PF00005.21;ABC_tran	0
			gi|29832245|ref|NP_826879.1|	SAV_5702	ABC transporter ATP-binding protein	278	3.A.1.2.7 FRCA (Putative ATP-binding ABC transporter protein) - Rhizobium meliloti (Sinorhizobium meliloti).	4e-93	PF00005.21;ABC_tran	0
			gi|29833695|ref|NP_828329.1|	SAV_7153	sugar ABC transporter ATP-binding protein	303	3.A.1.2.7 FRCA (Putative ATP-binding ABC transporter protein) - Rhizobium meliloti (Sinorhizobium meliloti).	1e-51	PF00005.21;ABC_tran	0
			gi|29832247|ref|NP_826881.1|	SAV_5704	sugar ABC transporter substrate-binding protein	340	3.A.1.2.7 FrcB - Rhizobium meliloti (Sinorhizobium meliloti).	1e-88	PF00532.15;Peripla_BP_1	0
			gi|29832246|ref|NP_826880.1|	SAV_5703	sugar ABC transporter permease protein	331	3.A.1.2.7 FRCC (Putative permease ABC transporter protein) - Rhizobium meliloti (Sinorhizobium meliloti).	2e-59	PF02653.10;BPD_transp_2	9
			gi|29833959|ref|NP_828593.1|	SAV_7417	ABC transporter permease	346	3.A.1.2.9 RhaP - Rhizobium leguminosarum (biovar trifolii).	4e-38	PF02653.10;BPD_transp_2	9
			gi|29833960|ref|NP_828594.1|	SAV_7418	ABC transporter permease	332	3.A.1.2.9 RhaP - Rhizobium leguminosarum (biovar trifolii).	4e-30	PF02653.10;BPD_transp_2	7
			gi|29828729|ref|NP_823363.1|	SAV_2187	ABC transporter solute-binding protein	341	3.A.1.2.9 RhaS - Rhizobium leguminosarum (biovar trifolii).	1e-07	PF00532.15;Peripla_BP_1	0
			gi|29833693|ref|NP_828327.1|	SAV_7151	sugar ABC transporter substrate-binding protein	339	3.A.1.2.9 RhaS - Rhizobium leguminosarum (biovar trifolii).	1e-06	PF00532.15;Peripla_BP_1	1
			gi|29833961|ref|NP_828595.1|	SAV_7419	secreted solute-binding lipoprotein	360	3.A.1.2.9 RhaS - Rhizobium leguminosarum (biovar trifolii).	3e-58	PF00532.15;Peripla_BP_1	0
			gi|29828370|ref|NP_823004.1|	SAV_1828	ABC transporter ATP-binding protein	512	3.A.1.2.9 RhaT - Rhizobium leguminosarum (biovar trifolii).	4e-103	PF00005.21;ABC_tran	0
			gi|29829909|ref|NP_824543.1|	SAV_3367	sugar ABC transporter integral membrane protein	417	3.A.1.2.12 Putative ABC sugar transporter, permease protein - Streptococcus mutans.	2e-36	PF02653.10;BPD_transp_2	11
			gi|29833198|ref|NP_827832.1|	SAV_6656	sugar ABC transporter ATP-binding protein	509	3.A.1.2.12 Putative sugar ABC transporter, ATP-binding protein - Streptococcus mutans.	1e-126	PF00005.21;ABC_tran	0
			gi|29833197|ref|NP_827831.1|	SAV_6655	ABC transporter permease	353	3.A.1.2.12 Putative sugar ABC transporter, permease protein - Streptococcus mutans.	7e-25	PF02653.10;BPD_transp_2	8
			gi|29833698|ref|NP_828332.1|	SAV_7156	LacI family transcriptional regulator	338	3.A.1.2.13 Monosaccharide-transporting ATPase - Actinobacillus succinogenes (strain ATCC 55618 / 130Z).	2e-08	PF00356.15;LacI|PF00532.15;Peripla_BP_1	0
			gi|29833823|ref|NP_828457.1|	SAV_7281	sugar ABC transporter integral membrane subunit	319	3.A.1.2.13 Monosaccharide-transporting ATPase - Actinobacillus succinogenes (strain ATCC 55618 / 130Z).	7e-38	PF02653.10;BPD_transp_2	10
			gi|29827509|ref|NP_822143.1|	SAV_968	ribose/xylose/arabinose/galactoside ABC transporter permease protein	332	3.A.1.2.13 Monosaccharide-transporting ATPase - Actinobacillus succinogenes (strain ATCC 55618 / 130Z).	4e-46	PF02653.10;BPD_transp_2	8
			gi|29833822|ref|NP_828456.1|	SAV_7280	sugar ABC transporter ATP-binding protein	521	3.A.1.2.14 ABC transporter related OS=Shewanella sp. (strain MR-4) GN=Shewmr4_1987 PE=4 SV=1	3e-84	PF00005.21;ABC_tran	0
			gi|29827511|ref|NP_822145.1|	SAV_970	sugar uptake ABC transporter ATP-binding protein	522	3.A.1.2.14 ABC transporter related OS=Shewanella sp. (strain MR-4) GN=Shewmr4_1987 PE=4 SV=1	1e-124	PF00005.21;ABC_tran	0
			gi|29828368|ref|NP_823002.1|	SAV_1826	secreted solute binding protein	349	3.A.1.2.14 Periplasmic binding protein/LacI transcriptional regulator OS=Shewanella sp. (strain MR-4) GN=Shewmr4_1986 PE=3 SV=1	4e-24	PF00532.15;Peripla_BP_1	0
			gi|29827512|ref|NP_822146.1|	SAV_971	sugar uptake ABC transporter periplasmic solute-binding protein	371	3.A.1.2.14 Periplasmic binding protein/LacI transcriptional regulator OS=Shewanella sp. (strain MR-4) GN=Shewmr4_1986 PE=3 SV=1	5e-49	PF00532.15;Peripla_BP_1	0
			gi|29828369|ref|NP_823003.1|	SAV_1827	ABC transporter integral membrane protein	339	3.A.1.2.15 Monosaccharide-transporting ATPase OS=Shewanella pealeana (strain ATCC 700345 / ANG-SQ1) GN=Spea_2283 PE=4 SV=1	1e-46	PF02653.10;BPD_transp_2	8
			gi|29828524|ref|NP_823158.1|	SAV_1982	ABC transporter sugar permease	343	3.A.1.2.16 Erythritol permease, component of ABC transporter OS=Rhizobium leguminosarum bv. viciae (strain 3841) GN=eryF PE=4 SV=1	7e-21	PF02653.10;BPD_transp_2	7
			gi|29833694|ref|NP_828328.1|	SAV_7152	sugar ABC transporter permease protein	357	3.A.1.2.16 Erythritol permease, component of ABC transporter OS=Rhizobium leguminosarum bv. viciae (strain 3841) GN=eryF PE=4 SV=1	8e-23	PF02653.10;BPD_transp_2	10
			gi|29827510|ref|NP_822144.1|	SAV_969	sugar uptake ABC transporter permease protein	321	3.A.1.2.16 Erythritol permease, component of ABC transporter OS=Rhizobium leguminosarum bv. viciae (strain 3841) GN=eryF PE=4 SV=1	3e-39	PF02653.10;BPD_transp_2	7
			gi|29829912|ref|NP_824546.1|	SAV_3370	lipoprotein	351	3.A.1.2.17 Basic membrane lipoprotein OS=Lactococcus lactis subsp. lactis (strain KF147) GN=bmpA PE=4 SV=1	4e-40	PF02608.8;Bmp	0
			gi|29833199|ref|NP_827833.1|	SAV_6657	lipoprotein	349	3.A.1.2.17 Basic membrane lipoprotein OS=Lactococcus lactis subsp. lactis (strain KF147) GN=bmpA PE=4 SV=1	9e-21	PF02608.8;Bmp	0
			gi|29829913|ref|NP_824547.1|	SAV_7581	simple sugar transport system substrate-binding protein	357	3.A.1.2.17 Basic membrane lipoprotein OS=Lactococcus lactis subsp. lactis (strain KF147) GN=bmpA PE=4 SV=1	8e-40	PF02608.8;Bmp	0
			gi|29829911|ref|NP_824545.1|	SAV_3369	sugar ABC transporter ATP-binding protein	527	3.A.1.2.17 Purine/cytidine ABC transporter ATP-binding protein OS=Lactococcus lactis subsp. cremoris (strain MG1363) GN=nupA PE=4 SV=1	3e-118	PF00005.21;ABC_tran	0
			gi|29829910|ref|NP_824544.1|	SAV_3368	sugar ABC transporter integral membrane protein	376	3.A.1.2.17 Purine/cytidine ABC transporter permease protein OS=Lactococcus lactis subsp. cremoris (strain MG1363) GN=nupB PE=4 SV=1	1e-26	PF02653.10;BPD_transp_2	10
			gi|29833196|ref|NP_827830.1|	SAV_6654	sugar ABC transporter permease protein	288	3.A.1.2.17 Purine/cytidine ABC transporter permease protein OS=Lactococcus lactis subsp. cremoris (strain MG1363) GN=nupC PE=4 SV=1	2e-31	PF02653.10;BPD_transp_2	7
			gi|29829524|ref|NP_824158.1|	SAV_2982	arginine/ornithine binding protein	319	3.A.1.3.2 Glutamine-binding periplasmic protein - Escherichia coli.	9e-29	PF00497.14;SBP_bac_3	1
			gi|29832825|ref|NP_827459.1|	SAV_6283	amino acid ABC transporter, periplasmic amino acid-binding protein	312	3.A.1.3.2 Glutamine-binding periplasmic protein - Escherichia coli.	6e-17	PF00497.14;SBP_bac_3	0
			gi|29829525|ref|NP_824159.1|	SAV_2983	arginine/ornithine transport permease	312	3.A.1.3.6 Nopaline transport system permease protein nocM - Agrobacterium tumefaciens.	1e-34	PF00528.16;BPD_transp_1	5
			gi|29828505|ref|NP_823139.1|	SAV_1963	glutamate uptake system ATP-binding protein	253	3.A.1.3.9 Glutamate transport ATP-binding protein gluA - Corynebacterium glutamicum (Brevibacterium flavum).	3e-101	PF00005.21;ABC_tran	0
			gi|29829026|ref|NP_823660.1|	SAV_2484	glutamate uptake system ATP-binding protein	258	3.A.1.3.9 Glutamate transport ATP-binding protein gluA - Corynebacterium glutamicum (Brevibacterium flavum).	7e-103	PF00005.21;ABC_tran	0
			gi|29828503|ref|NP_823137.1|	SAV_1961	glutamate transporter permease	214	3.A.1.3.9 Glutamate transport system permease protein gluC - Corynebacterium glutamicum (Brevibacterium flavum).	1e-31	PF00528.16;BPD_transp_1	5
			gi|29829028|ref|NP_823662.1|	SAV_2486	glutamate transporter permease	221	3.A.1.3.9 Glutamate transport system permease protein gluC - Corynebacterium glutamicum (Brevibacterium flavum).	5e-62	PF00528.16;BPD_transp_1	6
			gi|29828502|ref|NP_823136.1|	SAV_1960	glutamate transporter permease	296	3.A.1.3.9 Glutamate transport system permease protein gluD - Corynebacterium glutamicum (Brevibacterium flavum).	1e-38	PF00528.16;BPD_transp_1	4
			gi|29829029|ref|NP_823663.1|	SAV_2487	glutamate transporter permease	301	3.A.1.3.9 Glutamate transport system permease protein gluD - Corynebacterium glutamicum (Brevibacterium flavum).	2e-53	PF00528.16;BPD_transp_1	6
			gi|29828504|ref|NP_823138.1|	SAV_1962	glutamate binding periplasmic protein	305	3.A.1.3.9 Glutamate-binding protein precursor - Corynebacterium glutamicum (Brevibacterium flavum).	2e-43	PF00497.14;SBP_bac_3	1
			gi|29829027|ref|NP_823661.1|	SAV_2485	glutamate binding periplasmic protein	277	3.A.1.3.9 Glutamate-binding protein precursor - Corynebacterium glutamicum (Brevibacterium flavum).	2e-55	PF00497.14;SBP_bac_3	0
			gi|29831920|ref|NP_826554.1|	SAV_5377	amino acid ABC transporter solute-binding protein	335	3.A.1.3.9 Glutamate-binding protein precursor - Corynebacterium glutamicum (Brevibacterium flavum).	6e-15	PF00497.14;SBP_bac_3	1
			gi|29832942|ref|NP_827576.1|	SAV_6400	ABC transporter substrate-binding protein	282	3.A.1.3.10 Cystine-binding periplasmic protein - Escherichia coli.	3e-23	PF00497.14;SBP_bac_3	0
			gi|29833087|ref|NP_827721.1|	SAV_6545	ABC transporter substrate-binding protein	318	3.A.1.3.10 Cystine-binding periplasmic protein - Escherichia coli.	6e-16	PF00497.14;SBP_bac_3	0
			gi|29833752|ref|NP_828386.1|	SAV_7210	ABC transporter substrate-binding protein	341	3.A.1.3.10 Cystine-binding periplasmic protein - Escherichia coli.	1e-18	PF00497.14;SBP_bac_3	0
			gi|29831770|ref|NP_826404.1|	SAV_5227	amino acid ABC transporter ATP-binding protein	271	3.A.1.3.10 Hypothetical amino-acid ABC transporter ATP-binding protein yecC - Escherichia coli.	2e-65	PF00005.21;ABC_tran	0
			gi|29833751|ref|NP_828385.1|	SAV_7209	ABC transporter ATP-binding protein	261	3.A.1.3.10 Hypothetical amino-acid ABC transporter ATP-binding protein yecC - Escherichia coli.	1e-74	PF00005.21;ABC_tran	0
			gi|29833088|ref|NP_827722.1|	SAV_6546	ABC transporter permease	281	3.A.1.3.10 Inner membrane amino-acid ABC transporter permease protein yecS - Escherichia coli.	1e-28	PF00528.16;BPD_transp_1	5
			gi|29829526|ref|NP_824160.1|	SAV_2984	arginine/ornithine transport ATP-binding protein	263	3.A.1.3.14 Probable amino-acid ABC transporter ATP-binding protein yckI - Bacillus subtilis.	3e-78	PF00005.21;ABC_tran	0
			gi|29833090|ref|NP_827724.1|	SAV_6548	ABC transporter ATP-binding protein	262	3.A.1.3.14 Probable amino-acid ABC transporter ATP-binding protein yckI - Bacillus subtilis.	5e-74	PF00005.21;ABC_tran	0
			gi|29831773|ref|NP_826407.1|	SAV_5230	ABC transporter substrate-binding protein	308	3.A.1.3.14 Probable amino-acid ABC transporter extracellular binding protein yckK precursor - Bacillus subtilis.	6e-15	PF00497.14;SBP_bac_3	1
			gi|29831771|ref|NP_826405.1|	SAV_5228	amino acid ABC transporter integral membrane protein	216	3.A.1.3.14 Probable amino-acid ABC transporter permease protein yckJ - Bacillus subtilis.	6e-31	PF00528.16;BPD_transp_1	3
			gi|29832943|ref|NP_827577.1|	SAV_6401	ABC transporter permease protein	277	3.A.1.3.14 Probable amino-acid ABC transporter permease protein yckJ - Bacillus subtilis.	6e-29	PF00528.16;BPD_transp_1	4
			gi|29832823|ref|NP_827457.1|	SAV_6281	ABC transporter ATP-binding protein - glutamine transport	258	3.A.1.3.15 Probable amino-acid ABC transporter ATP-binding protein yqiZ - Bacillus subtilis.	1e-69	PF00005.21;ABC_tran	0
			gi|29832944|ref|NP_827578.1|	SAV_6402	ABC transporter ATP-binding protein	267	3.A.1.3.15 Probable amino-acid ABC transporter ATP-binding protein yqiZ - Bacillus subtilis.	8e-77	PF00005.21;ABC_tran	0
			gi|29831772|ref|NP_826406.1|	SAV_5229	amino acid ABC transporter permease protein	249	3.A.1.3.15 Probable amino-acid ABC transporter permease protein yqiY - Bacillus subtilis.	7e-27	PF00528.16;BPD_transp_1	3
			gi|29832824|ref|NP_827458.1|	SAV_6282	glutamine ABC transporter permease protein	317	3.A.1.3.15 Probable amino-acid ABC transporter permease protein yqiY - Bacillus subtilis.	4e-27	PF00528.16;BPD_transp_1	4
			gi|29833750|ref|NP_828384.1|	SAV_7208	ABC transporter permease protein	318	3.A.1.3.15 Probable amino-acid ABC transporter permease protein yqiY - Bacillus subtilis.	3e-26	PF00528.16;BPD_transp_1	5
			gi|29826792|ref|NP_821426.1|	SAV_252	ABC transporter ATP-binding protein	198	3.A.1.3.16 Amino acid ABC transporter, ATP-binding protein PEB1 - Campylobacter jejuni subsp. jejuni 84-25.	9e-16	PF00005.21;ABC_tran	0
			gi|29827620|ref|NP_822254.1|	SAV_1079	ABC transporter permease protein	317	3.A.1.3.19 Sugar ABC transporter, permease protein - Pseudomonas putida (strain KT2440).	2e-29	PF00528.16;BPD_transp_1	6
			gi|29832706|ref|NP_827340.1|	SAV_6164	branched-chain amino acid ABC transporter ATP-binding protein	363	3.A.1.4.1 High-affinity branched-chain amino acid transport ATP-binding protein livF (LIV-I protein F) - Escherichia coli.	2e-53	PF00005.21;ABC_tran	0
			gi|29832762|ref|NP_827396.1|	SAV_6220	branched-chain amino acid ABC transporter ATP-binding protein	238	3.A.1.4.1 High-affinity branched-chain amino acid transport ATP-binding protein livF (LIV-I protein F) - Escherichia coli.	4e-67	PF00005.21;ABC_tran	0
			gi|29832707|ref|NP_827341.1|	SAV_6165	branched-chain amino acid ABC transporter ATP-binding protein	264	3.A.1.4.1 High-affinity branched-chain amino acid transport ATP-binding protein livG - Escherichia coli.	3e-49	PF00005.21;ABC_tran|PF12399.2;BCA_ABC_TP_C	0
			gi|29832763|ref|NP_827397.1|	SAV_6221	branched-chain amino acid ABC transporter ATP-binding protein	314	3.A.1.4.1 High-affinity branched-chain amino acid transport ATP-binding protein livG - Escherichia coli.	2e-65	PF00005.21;ABC_tran|PF12399.2;BCA_ABC_TP_C	0
			gi|29833072|ref|NP_827706.1|	SAV_6530	ABC transporter ATP-binding protein	269	3.A.1.4.1 High-affinity branched-chain amino acid transport ATP-binding protein livG - Escherichia coli.	9e-32	PF00005.21;ABC_tran	0
			gi|29832765|ref|NP_827399.1|	SAV_6223	branched-chain amino acid ABC transporter permease protein	310	3.A.1.4.1 High-affinity branched-chain amino acid transport system permease protein livH - Escherichia coli.	5e-54	PF02653.10;BPD_transp_2	8
			gi|57833866|ref|YP_187529.1|	SAV_7582	ABC transporter permease protein	631	3.A.1.4.1 High-affinity branched-chain amino acid transport system permease protein livH - Escherichia coli.	2e-12	PF02653.10;BPD_transp_2	18
			gi|29832709|ref|NP_827343.1|	SAV_6167	branched-chain amino acid ABC transporter permease protein	393	3.A.1.4.1 High-affinity branched-chain amino acid transport system permease protein livM (LIV-I protein M) - Escherichia coli.	1e-15	PF02653.10;BPD_transp_2	8
			gi|29832764|ref|NP_827398.1|	SAV_6222	branched-chain amino acid ABC transporter permease protein	591	3.A.1.4.1 High-affinity branched-chain amino acid transport system permease protein livM (LIV-I protein M) - Escherichia coli.	6e-44	PF02653.10;BPD_transp_2	14
			gi|29832708|ref|NP_827342.1|	SAV_6166	branched-chain amino acid ABC transporter permease protein	296	3.A.1.4.3 Integral membrane protein - Rhizobium leguminosarum (biovar viciae).	5e-29	PF02653.10;BPD_transp_2	7
			gi|29832710|ref|NP_827344.1|	SAV_6168	lipoprotein	420	3.A.1.4.3 Periplasmic binding protein - Rhizobium leguminosarum (biovar viciae).	1e-06		0
			gi|29832766|ref|NP_827400.1|	SAV_6224	periplasmic branched-chain amino acid-binding protein	409	3.A.1.4.3 Periplasmic binding protein - Rhizobium leguminosarum (biovar viciae).	1e-36	PF01094.22;ANF_receptor	0
			gi|29827732|ref|NP_822366.1|	SAV_1191	branched-chain amino acid ABC transporter permease protein	298	3.A.1.4.5 UrtA - Corynebacterium glutamicum.	1e-100	PF02653.10;BPD_transp_2	6
			gi|29827730|ref|NP_822364.1|	SAV_1189	regulatory protein	370	3.A.1.4.5 UrtB - Corynebacterium glutamicum.	3e-40		0
			gi|29827731|ref|NP_822365.1|	SAV_1190	ABC transporter substrate-binding protein	433	3.A.1.4.5 UrtB - Corynebacterium glutamicum.	8e-154	PF01094.22;ANF_receptor	0
			gi|29827733|ref|NP_822367.1|	SAV_1192	branched-chain amino acid ABC transporter permease protein	369	3.A.1.4.5 UrtC - Corynebacterium glutamicum.	5e-86	PF02653.10;BPD_transp_2	10
			gi|29827734|ref|NP_822368.1|	SAV_1193	ABC transporter ATP-binding protein	268	3.A.1.4.5 UrtD - Corynebacterium glutamicum.	4e-76	PF00005.21;ABC_tran|PF12399.2;BCA_ABC_TP_C	0
			gi|29827735|ref|NP_822369.1|	SAV_1194	ABC transporter ATP-binding protein	230	3.A.1.4.5 UrtE - Corynebacterium glutamicum.	1e-73	PF00005.21;ABC_tran	0
			gi|29833071|ref|NP_827705.1|	SAV_6529	ABC transporter ATP-binding protein	216	3.A.1.4.5 UrtE - Corynebacterium glutamicum.	4e-29	PF00005.21;ABC_tran	0
			gi|29829717|ref|NP_824351.1|	SAV_3175	ABC transporter protein	603	3.A.1.5.1 Periplasmic murein peptide-binding protein precursor - Escherichia coli.	2e-13	PF00496.16;SBP_bac_5	0
			gi|29829693|ref|NP_824327.1|	SAV_3151	ABC transporter protein BldKB	587	3.A.1.5.1 Periplasmic oligopeptide-binding protein precursor - Salmonella typhimurium.	4e-14	PF00496.16;SBP_bac_5	0
			gi|29827652|ref|NP_822286.1|	SAV_1111	D-aminopeptidase	276	3.A.1.5.2 Dipeptide transport protein DPPA - Bacillus subtilis.	1e-38	PF04951.7;Peptidase_M55	0
			gi|29828442|ref|NP_823076.1|	SAV_1900	D-aminopeptidase	277	3.A.1.5.2 Dipeptide transport protein DPPA - Bacillus subtilis.	1e-31	PF04951.7;Peptidase_M55	0
			gi|29829632|ref|NP_824266.1|	SAV_3090	ABC transporter solute-binding protein	572	3.A.1.5.2 Dipeptide-binding protein DPPE precursor - Bacillus subtilis.	5e-19	PF00496.16;SBP_bac_5	0
			gi|29829691|ref|NP_824325.1|	SAV_3149	oligopeptide ABC transporter substrate-binding protein	540	3.A.1.5.2 Dipeptide-binding protein DPPE precursor - Bacillus subtilis.	5e-27	PF00496.16;SBP_bac_5	0
			gi|29833211|ref|NP_827845.1|	SAV_6669	lipoprotein oligopeptide binding protein	534	3.A.1.5.2 Dipeptide-binding protein DPPE precursor - Bacillus subtilis.	1e-22	PF00496.16;SBP_bac_5	0
			gi|29833212|ref|NP_827846.1|	SAV_6670	solute binding transport lipoprotein	527	3.A.1.5.2 Dipeptide-binding protein DPPE precursor - Bacillus subtilis.	8e-26	PF00496.16;SBP_bac_5	0
			gi|29833552|ref|NP_828186.1|	SAV_7010	lipoprotein oligopeptide binding protein	540	3.A.1.5.2 Dipeptide-binding protein DPPE precursor - Bacillus subtilis.	1e-21	PF00496.16;SBP_bac_5	0
			gi|29832870|ref|NP_827504.1|	SAV_6328	ABC transporter ATP-binding protein	260	3.A.1.5.6 Putative peptide ABC uptake protein - Pyrococcus furiosus.	7e-16	PF00005.21;ABC_tran	0
			gi|29829629|ref|NP_824263.1|	SAV_3087	ABC transporter ATP-binding protein	533	3.A.1.5.11 Hypothetical ABC transporter ATP-binding protein yliA - Escherichia coli.	7e-126	PF00005.21;ABC_tran|PF08352.6;oligo_HPY	0
			gi|29829311|ref|NP_823945.1|	SAV_2769	ABC transporter permease protein	332	3.A.1.5.11 Hypothetical ABC transporter permease protein yliD - Escherichia coli.	2e-54	PF12911.1;OppC_N|PF00528.16;BPD_transp_1	6
			gi|29829631|ref|NP_824265.1|	SAV_3089	ABC transporter system integral membrane protein	360	3.A.1.5.11 Hypothetical ABC transporter permease protein yliD - Escherichia coli.	1e-43	PF12911.1;OppC_N|PF00528.16;BPD_transp_1	6
			gi|29829689|ref|NP_824323.1|	SAV_3147	oligopeptide ABC transporter integral membrane protein	306	3.A.1.5.11 Hypothetical ABC transporter permease protein yliD - Escherichia coli.	2e-49	PF12911.1;OppC_N|PF00528.16;BPD_transp_1	5
			gi|29829309|ref|NP_823943.1|	SAV_2767	ABC transporter permease protein	335	3.A.1.5.11 Inner membrane ABC transporter permease protein yliC - Escherichia coli.	6e-46	PF00528.16;BPD_transp_1	6
			gi|29829630|ref|NP_824264.1|	SAV_3088	ABC transporter system integral membrane protein	332	3.A.1.5.11 Inner membrane ABC transporter permease protein yliC - Escherichia coli.	1e-44	PF00528.16;BPD_transp_1	6
			gi|29829690|ref|NP_824324.1|	SAV_3148	oligopeptide ABC transporter substrate-binding protein	307	3.A.1.5.11 Inner membrane ABC transporter permease protein yliC - Escherichia coli.	7e-50	PF00528.16;BPD_transp_1	6
			gi|29832153|ref|NP_826787.1|	SAV_5610	ABC transporter permease protein	320	3.A.1.5.11 Inner membrane ABC transporter permease protein yliC - Escherichia coli.	1e-53	PF00528.16;BPD_transp_1	6
			gi|29832163|ref|NP_826797.1|	SAV_5620	ABC transporter permease protein	296	3.A.1.5.11 Inner membrane ABC transporter permease protein yliC - Escherichia coli.	8e-31	PF00528.16;BPD_transp_1	5
			gi|29829308|ref|NP_823942.1|	SAV_2766	ABC transporter ATP-binding protein	365	3.A.1.5.12 Oligopeptide ABC transporter, ATP-binding protein - Thermotoga maritima	1e-95	PF00005.21;ABC_tran|PF08352.6;oligo_HPY	0
			gi|29829688|ref|NP_824322.1|	SAV_3146	peptide ABC transporter ATP-binding protein	327	3.A.1.5.15 Oligopeptide ABC transporter, ATP-binding protein - Thermotoga maritima	2e-96	PF00005.21;ABC_tran|PF08352.6;oligo_HPY	0
			gi|29829714|ref|NP_824348.1|	SAV_3172	ABC transporter ATP-binding protein	404	3.A.1.5.15 Oligopeptide ABC transporter, ATP-binding protein - Thermotoga maritima	9e-96	PF00005.21;ABC_tran|PF08352.6;oligo_HPY	0
			gi|29829692|ref|NP_824326.1|	SAV_3150	ABC transporter integral membrane protein BldKA	329	3.A.1.5.15 Oligopeptide ABC transporter, permease protein - Thermotoga maritima	2e-44	PF12911.1;OppC_N|PF00528.16;BPD_transp_1	6
			gi|29832165|ref|NP_826799.1|	SAV_5622	ABC transporter ATP-binding protein	528	3.A.1.5.17 PUTATIVE ABC TRANSPORTER ATP-BINDING PROTEIN - Rhizobium meliloti (Sinorhizobium meliloti).	4e-63	PF00005.21;ABC_tran	0
			gi|29832154|ref|NP_826788.1|	SAV_5611	ABC transporter substrate-binding protein	543	3.A.1.5.17 PUTATIVE PERIPLASMIC BINDING PROTEIN - Rhizobium meliloti (Sinorhizobium meliloti).	9e-29	PF10518.3;TAT_signal|PF00496.16;SBP_bac_5	0
			gi|29832162|ref|NP_826796.1|	SAV_5619	ABC transporter solute-bing protein	516	3.A.1.5.17 PUTATIVE PERIPLASMIC BINDING PROTEIN - Rhizobium meliloti (Sinorhizobium meliloti).	9e-43	PF10518.3;TAT_signal|PF00496.16;SBP_bac_5	0
			gi|29832164|ref|NP_826798.1|	SAV_5621	ABC transporter permease protein	282	3.A.1.5.17 PUTATIVE PERMEASE ABC TRANSPORTER PROTEIN - Rhizobium meliloti (Sinorhizobium meliloti).	7e-27	PF00528.16;BPD_transp_1	6
			gi|29829307|ref|NP_823941.1|	SAV_2765	ABC transporter ATP-binding protein	508	3.A.1.5.20 Oligopeptide transport ATP-binding protein appF - Bacillus subtilis.	1e-109	PF00005.21;ABC_tran|PF08352.6;oligo_HPY	0
			gi|29829687|ref|NP_824321.1|	SAV_3145	peptide ABC transporter ATP-binding protein	361	3.A.1.5.20 Oligopeptide transport ATP-binding protein appF - Bacillus subtilis.	2e-106	PF00005.21;ABC_tran|PF08352.6;oligo_HPY	0
			gi|29829696|ref|NP_824330.1|	SAV_3154	ABC transporter ATP-binding protein BldKE	348	3.A.1.5.20 Oligopeptide transport ATP-binding protein appF - Bacillus subtilis.	2e-98	PF00005.21;ABC_tran|PF08352.6;oligo_HPY	0
			gi|29832151|ref|NP_826785.1|	SAV_5608	ABC transporter ATP-binding protein	355	3.A.1.5.20 Oligopeptide transport ATP-binding protein appF - Bacillus subtilis.	2e-72	PF00005.21;ABC_tran|PF08352.6;oligo_HPY	0
			gi|29829716|ref|NP_824350.1|	SAV_3174	ABC transporter integral membrane protein	326	3.A.1.5.22 Oligopeptide permease B - Vibrio fluvialis.	4e-40	PF00528.16;BPD_transp_1	6
			gi|29829718|ref|NP_824352.1|	SAV_3176	ABC transporter integral membrane protein	344	3.A.1.5.22 Oligopeptide permease C - Vibrio fluvialis.	8e-44	PF12911.1;OppC_N|PF00528.16;BPD_transp_1	6
			gi|29827415|ref|NP_822049.1|	SAV_874	solute-binding dependent transport lipoprotein	595	3.A.1.5.23 EppA - EDTA-degrading bacterium BNC1.	8e-73	PF00496.16;SBP_bac_5	0
			gi|29829587|ref|NP_824221.1|	SAV_3045	ABC transporter ATP-binding protein	595	3.A.1.5.23 EppD - EDTA-degrading bacterium BNC1.	2e-160	PF00005.21;ABC_tran|PF08352.6;oligo_HPY	0
			gi|29829695|ref|NP_824329.1|	SAV_3153	ABC transporter intracellular ATPase BldKD	356	3.A.1.5.25 Oligopeptide ABC trasporter ATP binding protein OS=Lactococcus lactis subsp. lactis GN=optD PE=4 SV=1	9e-93	PF00005.21;ABC_tran|PF08352.6;oligo_HPY	0
			gi|29829715|ref|NP_824349.1|	SAV_3173	ABC transporter intracellular ATPase subunit	353	3.A.1.5.25 Oligopeptide ABC trasporter ATP binding protein OS=Lactococcus lactis subsp. lactis GN=optD PE=4 SV=1	5e-94	PF00005.21;ABC_tran|PF08352.6;oligo_HPY	0
			gi|29829588|ref|NP_824222.1|	SAV_3046	peptide ABC transporter permease protein	302	3.A.1.5.26 Putative peptide transport permease protein Rv1282c/MT1319 OS=Mycobacterium tuberculosis GN=Rv1282c PE=3 SV=1	3e-87	PF12911.1;OppC_N|PF00528.16;BPD_transp_1	6
			gi|29829589|ref|NP_824223.1|	SAV_3047	peptide ABC transporter permease protein	331	3.A.1.5.26 Putative peptide transport permease protein Rv1283c/MT1320 OS=Mycobacterium tuberculosis GN=Rv1283c PE=3 SV=1	8e-90	PF00528.16;BPD_transp_1	6
			gi|29832152|ref|NP_826786.1|	SAV_5609	ABC transporter permease protein	652	3.A.1.5.26 Uncharacterized ABC transporter ATP-binding protein Rv1281c/MT1318 OS=Mycobacterium tuberculosis GN=Rv1281c PE=3 SV=1	5e-63	PF00528.16;BPD_transp_1|PF00005.21;ABC_tran|PF08352.6;oligo_HPY	3
			gi|29829590|ref|NP_824224.1|	SAV_3048	extracellular solute-binding dependent transport lipoprotein	562	3.A.1.5.26 Uncharacterized protein Rv1280c/MT1317 OS=Mycobacterium tuberculosis GN=Rv1280c PE=3 SV=1	9e-96	PF00496.16;SBP_bac_5	0
			gi|29829720|ref|NP_824354.1|	SAV_3178	lipoprotein	745	3.A.1.5.26 Uncharacterized protein Rv1280c/MT1317 OS=Mycobacterium tuberculosis GN=Rv1280c PE=3 SV=1	6e-38	PF00496.16;SBP_bac_5	0
			gi|29829694|ref|NP_824328.1|	SAV_3152	ABC transporter integral membrane protein BldKC	326	3.A.1.5.27 Dipeptide transport system permease protein dppB OS=Haemophilus influenzae GN=dppB PE=3 SV=1	4e-45	PF00528.16;BPD_transp_1	6
			gi|29829310|ref|NP_823944.1|	SAV_2768	ABC transporter solute-binding protein	590	3.A.1.5.27 Heme-binding protein A OS=Haemophilus influenzae GN=hbpA PE=1 SV=2	2e-21	PF00496.16;SBP_bac_5	0
			gi|29829161|ref|NP_823795.1|	SAV_2619	hypothetical protein	566	3.A.1.6.3 Hypothetical 29.7 kDa protein (Sulfate ABC transporter, permease protein) - Mycobacterium tuberculosis.	2e-16	PF00528.16;BPD_transp_1	12
			gi|29828263|ref|NP_822897.1|	SAV_1721	ABC transporter ATP-binding protein	364	3.A.1.6.5 Membrane protein - Pyrococcus furiosus.	7e-51	PF00005.21;ABC_tran|PF03459.11;TOBE	0
			gi|29830618|ref|NP_825252.1|	SAV_4075	phosphate transporter ATP-binding protein	258	3.A.1.7.2 Phosphate import ATP-binding protein pstB - Mycobacterium smegmatis.	2e-112	PF00005.21;ABC_tran	0
			gi|29830617|ref|NP_825251.1|	SAV_4074	phosphate ABC transporter permease protein	353	3.A.1.7.2 PstA - Mycobacterium smegmatis.	3e-64	PF00528.16;BPD_transp_1	8
			gi|29830616|ref|NP_825250.1|	SAV_4073	phosphate ABC transporter permease protein	335	3.A.1.7.2 PstC - Mycobacterium smegmatis.	5e-72	PF00528.16;BPD_transp_1	5
			gi|29830615|ref|NP_825249.1|	SAV_4072	phosphate-binding protein precursor	368	3.A.1.7.2 PstS - Mycobacterium smegmatis.	2e-76	PF12849.1;PBP_like_2	0
			gi|29828261|ref|NP_822895.1|	SAV_1719	ABC transporter substrate-binding periplasmic transport	274	3.A.1.8.1 Molybdate-binding periplasmic protein precursor - Escherichia coli.	1e-17	PF01547.19;SBP_bac_1	0
			gi|29828262|ref|NP_822896.1|	SAV_1720	ABC transporter permease protein	289	3.A.1.8.1 Molybdenum transport system permease protein modB - Escherichia coli.	3e-40	PF00528.16;BPD_transp_1	6
			gi|29829160|ref|NP_823794.1|	SAV_2618	ABC transporter ATP-binding protein	345	3.A.1.10.4 Putative iron transport system ATP-binding protein OS=Nitrosomonas europaea GN=NE1031 PE=4 SV=1	1e-58	PF00005.21;ABC_tran|PF08402.4;TOBE_2	0
			gi|29829132|ref|NP_823766.1|	SAV_2590	polyamine ABC transporter ATP-binding protein	387	3.A.1.11.1 Spermidine/putrescine import ATP-binding protein potA - Escherichia coli.	2e-78	PF00005.21;ABC_tran|PF08402.4;TOBE_2	0
			gi|29828278|ref|NP_822912.1|	SAV_1736	ABC transporter permease protein	297	3.A.1.11.1 Spermidine/putrescine transport system permease protein potB - Escherichia coli.	7e-27	PF00528.16;BPD_transp_1	6
			gi|29829131|ref|NP_823765.1|	SAV_2589	polyamine ABC transporter permease protein	314	3.A.1.11.1 Spermidine/putrescine transport system permease protein potB - Escherichia coli.	9e-41	PF00528.16;BPD_transp_1	6
			gi|29828277|ref|NP_822911.1|	SAV_1735	ABC transporter permease protein	285	3.A.1.11.1 Spermidine/putrescine transport system permease protein potC - Escherichia coli.	8e-29	PF00528.16;BPD_transp_1	5
			gi|29829130|ref|NP_823764.1|	SAV_2588	polyamine ABC transporter integral membrane protein	266	3.A.1.11.1 Spermidine/putrescine transport system permease protein potC - Escherichia coli.	1e-38	PF00528.16;BPD_transp_1	6
			gi|29827666|ref|NP_822300.1|	SAV_1125	ABC transporter binding protein	432	3.A.1.11.1 Spermidine/putrescine-binding periplasmic protein - Escherichia coli.	9e-12	PF01547.19;SBP_bac_1	0
			gi|29828279|ref|NP_822913.1|	SAV_1737	ABC transporter binding protein	414	3.A.1.11.1 Spermidine/putrescine-binding periplasmic protein - Escherichia coli.	2e-12	PF01547.19;SBP_bac_1	0
			gi|29828280|ref|NP_822914.1|	SAV_1738	ABC transporter ATP-binding protein	345	3.A.1.11.2 Putrescine transport ATP-binding protein potG - Escherichia coli.	1e-80	PF00005.21;ABC_tran|PF08402.4;TOBE_2	0
			gi|29829133|ref|NP_823767.1|	SAV_2591	ABC transporter polyamine-binding lipoprotein	415	3.A.1.11.2 Putrescine-binding periplasmic protein precursor - Escherichia coli.	4e-25	PF01547.19;SBP_bac_1	0
			gi|29829151|ref|NP_823785.1|	SAV_2609	ABC transporter solute-binding protein	396	3.A.1.11.2 Putrescine-binding periplasmic protein precursor - Escherichia coli.	3e-24	PF01547.19;SBP_bac_1	0
			gi|29829975|ref|NP_824609.1|	SAV_3432	glycine betaine ABC transporter ATP-binding protein	389	3.A.1.12.2 Glycine betaine transport ATP-binding protein opuAA - Bacillus subtilis.	3e-92	PF00005.21;ABC_tran	0
			gi|29833257|ref|NP_827891.1|	SAV_6715	glycine betaine ABC transport ATP-binding protein	359	3.A.1.12.2 Glycine betaine transport ATP-binding protein opuAA - Bacillus subtilis.	2e-99	PF00005.21;ABC_tran	0
			gi|29829974|ref|NP_824608.1|	SAV_3431	glycine betaine ABC transporter integral membrane protein	647	3.A.1.12.2 Glycine betaine transport system permease protein opuAB - Bacillus subtilis.	2e-48	PF00528.16;BPD_transp_1	14
			gi|29828725|ref|NP_823359.1|	SAV_2183	ABC transporter permease	222	3.A.1.12.3 Choline transport system permease protein opuBB - Bacillus subtilis.	4e-24	PF00528.16;BPD_transp_1	4
			gi|29828726|ref|NP_823360.1|	SAV_2184	ABC transporter permease	240	3.A.1.12.3 Choline transport system permease protein opuBB - Bacillus subtilis.	2e-18	PF00528.16;BPD_transp_1	5
			gi|29831688|ref|NP_826322.1|	SAV_5145	ABC transporter permease protein	276	3.A.1.12.3 Choline transport system permease protein opuBB - Bacillus subtilis.	4e-31	PF00528.16;BPD_transp_1	7
			gi|29831690|ref|NP_826324.1|	SAV_5147	ABC transporter permease	215	3.A.1.12.3 Choline transport system permease protein opuBB - Bacillus subtilis.	6e-29	PF00528.16;BPD_transp_1	3
			gi|29833949|ref|NP_828583.1|	SAV_7407	ABC transporter permease	223	3.A.1.12.3 Choline transport system permease protein opuBB - Bacillus subtilis.	5e-31	PF00528.16;BPD_transp_1	5
			gi|29828727|ref|NP_823361.1|	SAV_2185	ABC transporter ATP-binding protein	375	3.A.1.12.4 Glycine betaine/carnitine/choline transport ATP-binding protein opuCA - Bacillus subtilis.	4e-72	PF00005.21;ABC_tran	0
			gi|29830048|ref|NP_824682.1|	SAV_3505	ABC transporter ATP-binding protein	356	3.A.1.12.4 Glycine betaine/carnitine/choline transport ATP-binding protein opuCA - Bacillus subtilis.	2e-77	PF00005.21;ABC_tran	0
			gi|29831689|ref|NP_826323.1|	SAV_5146	ABC transporter ATP-binding protein	437	3.A.1.12.4 Glycine betaine/carnitine/choline transport ATP-binding protein opuCA - Bacillus subtilis.	1e-90	PF00005.21;ABC_tran|PF00571.22;CBS	0
			gi|29833951|ref|NP_828585.1|	SAV_7409	ABC transporter ATP-binding protein	384	3.A.1.12.4 Glycine betaine/carnitine/choline transport ATP-binding protein opuCA - Bacillus subtilis.	9e-85	PF00005.21;ABC_tran	0
			gi|29830050|ref|NP_824684.1|	SAV_3507	ABC transporter permease	239	3.A.1.12.4 Glycine betaine/carnitine/choline transport system permease protein opuCB - Bacillus subtilis.	4e-25	PF00528.16;BPD_transp_1	5
			gi|29830049|ref|NP_824683.1|	SAV_3506	ABC transporter permease	213	3.A.1.12.4 Glycine betaine/carnitine/choline transport system permease protein opuCD - Bacillus subtilis.	5e-30	PF00528.16;BPD_transp_1	5
			gi|29833948|ref|NP_828582.1|	SAV_7406	ABC transporter permease	250	3.A.1.12.4 Glycine betaine/carnitine/choline transport system permease protein opuCD - Bacillus subtilis.	6e-27	PF00528.16;BPD_transp_1	6
			gi|29833258|ref|NP_827892.1|	SAV_6716	glycine betaine ABC transport system permease protein	871	3.A.1.12.5 GLYCINE-BETAINE BINDING PERMEASE PROTEIN (OPUABC) - Lactococcus lactis.	3e-109	PF00528.16;BPD_transp_1|PF04069.6;OpuAC	6
			gi|29829973|ref|NP_824607.1|	SAV_3430	glycine betaine-binding lipoprotein	324	3.A.1.12.6 Periplasmic binding protein - Rhizobium meliloti (Sinorhizobium meliloti).	2e-14	PF04069.6;OpuAC	1
			gi|29831687|ref|NP_826321.1|	SAV_5144	ABC transporter substrate-binding protein	320	3.A.1.12.10 Glycine betaine/choline OpuC ABC transporter, periplasmic substrate-binding protein OS=Pseudomonas syringae pv. tomato GN=PSPTO4577 PE=4 SV=1	2e-50	PF04069.6;OpuAC	1
			gi|29828720|ref|NP_823354.1|	SAV_2178	ABC transporter substrate-binding protein	334	3.A.1.12.11 Glycine betaine-binding protein OS=Methanosarcina mazei GN=MM_0298 PE=4 SV=1	2e-18	PF04069.6;OpuAC	0
			gi|29830051|ref|NP_824685.1|	SAV_3508	ABC transporter substrate-binding protein	312	3.A.1.12.11 Glycine betaine-binding protein OS=Methanosarcina mazei GN=MM_0298 PE=4 SV=1	4e-21	PF04069.6;OpuAC	0
			gi|29833950|ref|NP_828584.1|	SAV_7408	amino acid ABC transporter amino acid-binding protein	311	3.A.1.12.11 Glycine betaine-binding protein OS=Methanosarcina mazei GN=MM_0298 PE=4 SV=1	3e-19	PF04069.6;OpuAC	0
			gi|29827141|ref|NP_821775.1|	SAV_600	ABC transporter iron(III)/siderophore transport system ATP-binding protein	248	3.A.1.14.2 Ferric enterobactin transport ATP-binding protein fepC - Escherichia coli.	9e-44	PF00005.21;ABC_tran	0
			gi|29833035|ref|NP_827669.1|	SAV_6493	iron-siderophore uptake system ATP-binding protein	295	3.A.1.14.2 Ferric enterobactin transport ATP-binding protein fepC - Escherichia coli.	6e-95	PF00005.21;ABC_tran	0
			gi|29833033|ref|NP_827667.1|	SAV_6491	ferrichrome ABC transport system permease protein	347	3.A.1.14.2 Ferric enterobactin transport system permease protein fepD - Escherichia coli.	3e-53	PF01032.12;FecCD	9
			gi|29827142|ref|NP_821776.1|	SAV_601	ABC transporter iron(III)/siderophore permease protein	323	3.A.1.14.5 Hemin transport system permease protein hmuU - Yersinia pestis.	2e-51	PF01032.12;FecCD	8
			gi|29833034|ref|NP_827668.1|	SAV_6492	ferrichrome ABC transport system permease protein	352	3.A.1.14.6 CYTOPLASMIC MEMBRANE PERMEASE (FERRIC VIBRIOBACTIN ABC TRANSPORTER, PERMEASE PROTEIN) - Vibrio cholerae.	8e-66	PF01032.12;FecCD	8
			gi|29829855|ref|NP_824489.1|	SAV_3313	iron-siderophore uptake system transmembrane component	278	3.A.1.14.13 Putative iron-siderophore permease transmembrane protein - Streptomyces coelicolor.	5e-41	PF01032.12;FecCD	7
			gi|29833262|ref|NP_827896.1|	SAV_6720	hypothetical protein	251	3.A.1.14.20 HugB OS=Plesiomonas shigelloides GN=hugB PE=4 SV=1	2e-08	PF01497.12;Peripla_BP_2	0
			gi|29832177|ref|NP_826811.1|	SAV_5634	metal transport system ABC transporter substrate-binding protein	320	3.A.1.15.3 ADCA PROTEIN (FRAGMENT) - Streptococcus pneumoniae.	6e-46	PF01297.11;SBP_bac_9	0
			gi|29832175|ref|NP_826809.1|	SAV_5632	metal transport system ABC transporter permease	298	3.A.1.15.3 ADCB PROTEIN - Streptococcus pneumoniae.	1e-38	PF00950.11;ABC-3	7
			gi|29832176|ref|NP_826810.1|	SAV_5633	manganese/zinc transport system ABC transporter ATP-binding protein	270	3.A.1.15.8 Zinc transport system ATP-binding protein troB - Treponema pallidum.	2e-31	PF00005.21;ABC_tran	0
			gi|29828974|ref|NP_823608.1|	SAV_2432	ABC transporter substrate-binding protein	353	3.A.1.16.2 PERIPLASMIC SUBSTRATE BINDING PROTEIN - Synechococcus sp. (strain PCC 7942) (Anacystis nidulans R2).	2e-09	PF09084.5;NMT1	0
			gi|29828976|ref|NP_823610.1|	SAV_2434	ABC transporter ATP-binding protein	283	3.A.1.16.2 PUTATIVE ATP-BINDING TRANSPORT PROTEIN - Synechococcus sp. (strain PCC 7942) (Anacystis nidulans R2).	2e-53	PF00005.21;ABC_tran	0
			gi|29831397|ref|NP_826031.1|	SAV_4854	ABC transporter permease protein	289	3.A.1.16.3 CYTOPLASMIC MEMBRANE PROTEIN B (CMPB PROTEIN) - Synechococcus sp. (strain PCC 7942) (Anacystis nidulans R2).	3e-27	PF00528.16;BPD_transp_1	6
			gi|29831396|ref|NP_826030.1|	SAV_4853	ABC transporter ATP-binding protein	270	3.A.1.17.1 Taurine transport ATP-binding protein tauB - Escherichia coli.	3e-50	PF00005.21;ABC_tran	0
			gi|29828678|ref|NP_823312.1|	SAV_2136	ABC transporter permease protein	303	3.A.1.17.1 Taurine transport system permease protein tauC - Escherichia coli.	1e-19	PF00528.16;BPD_transp_1	3
			gi|29828975|ref|NP_823609.1|	SAV_2433	ABC transporter permease protein	297	3.A.1.17.1 Taurine transport system permease protein tauC - Escherichia coli.	2e-20	PF00528.16;BPD_transp_1	6
			gi|29828676|ref|NP_823310.1|	SAV_2134	ABC-type sulfate transporter periplasmic binding protein	382	3.A.1.17.1 Taurine-binding periplasmic protein precursor (Sulfate starvation- induced protein 1) (SSI1) - Escherichia coli.	4e-12	PF09084.5;NMT1	0
			gi|29828101|ref|NP_822735.1|	SAV_1559	ABC transporter ATP-binding protein	260	3.A.1.17.2 Aliphatic sulfonates import ATP-binding protein SsuB	1e-55	PF00005.21;ABC_tran	0
			gi|29831960|ref|NP_826594.1|	SAV_5417	ABC transporter ATP-binding protein	250	3.A.1.17.2 Aliphatic sulfonates import ATP-binding protein SsuB	1e-55	PF00005.21;ABC_tran	0
			gi|29828100|ref|NP_822734.1|	SAV_1558	ABC transporter permease protein	268	3.A.1.17.2 ABC TRANSPORTER MEMBRANE SUBUNIT PRECURSOR - Pseudomonas putida.	2e-61	PF00528.16;BPD_transp_1	5
			gi|29831961|ref|NP_826595.1|	SAV_5418	ABC transporter permease protein	290	3.A.1.17.2 ABC TRANSPORTER MEMBRANE SUBUNIT PRECURSOR - Pseudomonas putida.	3e-43	PF00528.16;BPD_transp_1	6
			gi|29828102|ref|NP_822736.1|	SAV_1560	sulfonate binding protein precursor	342	3.A.1.17.2 PUTATIVE SULFONATE BINDING PROTEIN PRECURSOR - Pseudomonas putida.	1e-52	PF09084.5;NMT1	0
			gi|29831398|ref|NP_826032.1|	SAV_4855	ABC transporter substrate-binding protein	448	3.A.1.17.2 PUTATIVE SULFONATE BINDING PROTEIN PRECURSOR - Pseudomonas putida.	1e-13	PF09084.5;NMT1	0
			gi|29831962|ref|NP_826596.1|	SAV_5419	hypothetical protein	357	3.A.1.17.2 PUTATIVE SULFONATE BINDING PROTEIN PRECURSOR - Pseudomonas putida.	8e-11	PF09084.5;NMT1	0
			gi|29827880|ref|NP_822514.1|	SAV_1339	ABC transporter permease protein	257	3.A.1.17.3 Probable ABC transporter permease protein HI0355 - Haemophilus influenzae.	3e-30	PF00528.16;BPD_transp_1	6
			gi|29828677|ref|NP_823311.1|	SAV_2135	ABC transporter ATP-binding protein	270	3.A.1.17.4 Putative taurin uptake ABC transporter ATP-binding protein OS=Neptuniibacter caesariensis GN=MED92_13201 PE=3 SV=1	2e-52	PF00005.21;ABC_tran	0
			gi|29827881|ref|NP_822515.1|	SAV_1340	ABC transporter ATP-binding protein	275	3.A.1.17.5 OphH OS=Burkholderia cepacia GN=ophH PE=4 SV=1	2e-44	PF00005.21;ABC_tran	0
			gi|29827878|ref|NP_822512.1|	SAV_1337	ABC transporter substrate-binding protein	311	3.A.1.17.6 Putative uncharacterized protein OS=Pasteurella multocida GN=PM1263 PE=4 SV=1	8e-08	PF09084.5;NMT1	0
			gi|29827879|ref|NP_822513.1|	SAV_1338	ABC transporter substrate-binding protein	345	3.A.1.17.6 Putative uncharacterized protein OS=Pasteurella multocida GN=PM1263 PE=4 SV=1	1e-19	PF09084.5;NMT1	0
			gi|29829162|ref|NP_823796.1|	SAV_2620	ABC transpo_ter substrate-binding protein	361	3.A.1.19.1 Thiamine-binding periplasmic protein precursor - Escherichia coli.	3e-28	PF01547.19;SBP_bac_1	0
			gi|29830149|ref|NP_824783.1|	SAV_3606	ABC-type cobalt transport system, permease component	351	3.A.1.23.2 Cobalamin biosynthesis protein CbiM - Clostridium acetobutylicum.	4e-11	PF01891.10;CbiM	8
			gi|29830151|ref|NP_824785.1|	SAV_3608	ABC transporter ATP-binding protein	262	3.A.1.23.2 Cobalt transport (ATPase component) - Clostridium acetobutylicum.	4e-50	PF00005.21;ABC_tran	1
			gi|29833331|ref|NP_827965.1|	SAV_6789	ABC transporter ATP-binding protein	366	3.A.1.24.1 D-methionine transport ATP-binding protein MetN - Escherichia coli.	3e-89	PF00005.21;ABC_tran|PF09383.4;NIL	0
			gi|29833334|ref|NP_827968.1|	SAV_6792	ABC transporter substrate-binding protein	279	3.A.1.24.1 D-methionine-binding lipoprotein MetQ precursor - Escherichia coli.	2e-48	PF03180.8;Lipoprotein_9	0
			gi|29833332|ref|NP_827966.1|	SAV_6790	ABC transporter permease protein	259	3.A.1.24.2 MetP protein - Bacillus subtilis subsp. subtilis str. 168.	8e-43	PF00528.16;BPD_transp_1	5
			gi|29833333|ref|NP_827967.1|	SAV_6791	ABC transporter substrate-binding protein	275	3.A.1.24.2 MetQ protein - Bacillus subtilis subsp. subtilis str. 168.	2e-49	PF03180.8;Lipoprotein_9	0
			gi|29830150|ref|NP_824784.1|	SAV_3607	ABC-type cobalt transport system, permease component	253	3.A.1.26.7 Cobalt transport family protein OS=Enterococcus faecalis GN=EF_0239 PE=4 SV=1	5e-06	PF02361.10;CbiQ	4
			gi|29832442|ref|NP_827076.1|	SAV_5899	mce-related protein	415	3.A.1.27.4 MCE family protein OS=Rhodococcus sp. (strain RHA1) GN=mce4A PE=4 SV=1	7e-54	PF02470.14;MCE|PF11887.2;DUF3407	1
			gi|29832437|ref|NP_827071.1|	SAV_5894	mce-related protein	425	3.A.1.27.4 MCE family protein OS=Rhodococcus sp. (strain RHA1) GN=mce4B PE=4 SV=1	3e-07	PF02470.14;MCE|PF11887.2;DUF3407	0
			gi|29832438|ref|NP_827072.1|	SAV_5895	mce-related protein	425	3.A.1.27.4 MCE family protein OS=Rhodococcus sp. (strain RHA1) GN=mce4B PE=4 SV=1	9e-07	PF02470.14;MCE|PF11887.2;DUF3407	0
			gi|29832439|ref|NP_827073.1|	SAV_5896	mce-related protein	374	3.A.1.27.4 MCE family protein OS=Rhodococcus sp. (strain RHA1) GN=mce4B PE=4 SV=1	6e-11	PF02470.14;MCE	1
			gi|29832440|ref|NP_827074.1|	SAV_5897	mce-related protein	392	3.A.1.27.4 MCE family protein OS=Rhodococcus sp. (strain RHA1) GN=mce4B PE=4 SV=1	5e-21	PF02470.14;MCE	1
			gi|29832441|ref|NP_827075.1|	SAV_5898	mce-related protein	363	3.A.1.27.4 MCE family protein OS=Rhodococcus sp. (strain RHA1) GN=mce4B PE=4 SV=1	1e-64	PF02470.14;MCE	1
			gi|29832445|ref|NP_827079.1|	SAV_5902	ABC transporter ATP-binding protein	326	3.A.1.27.4 Probable bifunctional ABC transport system OS=Rhodococcus sp. (strain RHA1) GN=RHA1_ro01974 PE=4 SV=1	2e-117	PF00005.21;ABC_tran	0
			gi|29832443|ref|NP_827077.1|	SAV_5900	ABC transporter integral membrane protein	267	3.A.1.27.4 Putative uncharacterized protein OS=Rhodococcus sp. (strain RHA1) GN=RHA1_ro04697 PE=4 SV=1	9e-70	PF02405.10;DUF140	6
			gi|29832444|ref|NP_827078.1|	SAV_5901	ABC transporter integral membrane protein	256	3.A.1.27.5 CONSERVED HYPOTHETICAL INTEGRAL MEMBRANE PROTEIN YRBE4A OS=Mycobacterium tuberculosis GN=yrbE4A PE=4 SV=1	3e-75	PF02405.10;DUF140	5
			gi|29828639|ref|NP_823273.1|	SAV_2097	uvrA-like protein	795	3.A.1.30.1 Putative HMP/thiamine import ATP-binding protein ykoD OS=Bacillus subtilis GN=ykoD PE=1 SV=1	2e-10	PF00005.21;ABC_tran	0
			gi|29832390|ref|NP_827024.1|	SAV_5847	ABC transporter ATP-binding subunit	561	3.A.1.32.1 Putative ABC transporter ATP-binding protein SCO2324 OS=Streptomyces coelicolor GN=SCO2324 PE=3 SV=1	0	PF00005.21;ABC_tran	0
			gi|29832391|ref|NP_827025.1|	SAV_5848	integral membrane protein	381	3.A.1.32.1 Putative integral membrane protein OS=Streptomyces coelicolor GN=SCO2323 PE=4 SV=1	4e-132	PF02361.10;CbiQ	7
			gi|29832389|ref|NP_827023.1|	SAV_5846	integral membrane protein	321	3.A.1.32.1 Putative integral membrane protein OS=Streptomyces coelicolor GN=SCO2325 PE=4 SV=1	4e-102	PF12822.1;DUF3816	7
			gi|29828197|ref|NP_822831.1|	SAV_1655	ABC transporter ATP-binding component	259	3.A.1.103.1 O-antigen export system ATP-binding protein RFBB - Klebsiella pneumoniae.	1e-42	PF00005.21;ABC_tran	0
			gi|29831623|ref|NP_826257.1|	SAV_5080	ABC transporter ATP-binding protein	329	3.A.1.103.1 O-antigen export system ATP-binding protein RFBB - Klebsiella pneumoniae.	4e-42	PF00005.21;ABC_tran	0
			gi|29828198|ref|NP_822832.1|	SAV_1656	ABC transporter integral membrane protein	309	3.A.1.103.1 O-antigen export system permease protein RFBA - Klebsiella pneumoniae.	7e-18	PF01061.18;ABC2_membrane	6
			gi|29831624|ref|NP_826258.1|	SAV_5081	ABC transporter integral membrane protein	319	3.A.1.103.1 O-antigen export system permease protein RFBA - Klebsiella pneumoniae.	2e-19	PF01061.18;ABC2_membrane	7
			gi|29830685|ref|NP_825319.1|	SAV_4142	ABC transporter ATP-binding protein	337	3.A.1.105.1 Daunorubicin resistance ATP-binding protein drrA - Streptomyces peucetius.	2e-43	PF00005.21;ABC_tran	0
			gi|29833253|ref|NP_827887.1|	SAV_6711	ABC transporter ATP-binding protein	343	3.A.1.105.1 Daunorubicin resistance ATP-binding protein drrA - Streptomyces peucetius.	3e-68	PF00005.21;ABC_tran	0
			gi|29831197|ref|NP_825831.1|	SAV_4654	hypothetical protein	253	3.A.1.105.1 Daunorubicin resistance transmembrane protein - Streptomyces peucetius.	2e-32	PF01061.18;ABC2_membrane	5
			gi|29833254|ref|NP_827888.1|	SAV_6712	ABC-type drug export system, membrane protein	258	3.A.1.105.1 Daunorubicin resistance transmembrane protein - Streptomyces peucetius.	1e-24	PF01061.18;ABC2_membrane	6
			gi|29828922|ref|NP_823556.1|	SAV_2380	ABC transporter ATP-binding protein	313	3.A.1.105.2 ATP-BINDING PROTEIN - Streptomyces antibioticus.	1e-67	PF00005.21;ABC_tran	0
			gi|29831196|ref|NP_825830.1|	SAV_4653	ABC transporter ATP-binding protein	310	3.A.1.105.2 ATP-BINDING PROTEIN - Streptomyces antibioticus.	7e-76	PF00005.21;ABC_tran	0
			gi|29832484|ref|NP_827118.1|	SAV_5941	ABC transporter ATP-binding protein	346	3.A.1.105.2 ATP-BINDING PROTEIN - Streptomyces antibioticus.	3e-153	PF00005.21;ABC_tran	0
			gi|29832504|ref|NP_827138.1|	SAV_5961	ABC transporter ATP-binding protein	332	3.A.1.105.2 ATP-BINDING PROTEIN - Streptomyces antibioticus.	6e-73	PF00005.21;ABC_tran	0
			gi|29832688|ref|NP_827322.1|	SAV_6146	ABC transporter ATP-binding protein	379	3.A.1.105.2 ATP-BINDING PROTEIN - Streptomyces antibioticus.	4e-39	PF00005.21;ABC_tran	0
			gi|29832864|ref|NP_827498.1|	SAV_6322	ABC transporter ATP-binding protein	310	3.A.1.105.2 ATP-BINDING PROTEIN - Streptomyces antibioticus.	3e-42	PF00005.21;ABC_tran	0
			gi|29827236|ref|NP_821870.1|	SAV_695	ABC transporter ATP-binding protein	321	3.A.1.105.2 ATP-BINDING PROTEIN - Streptomyces antibioticus.	2e-72	PF00005.21;ABC_tran	0
			gi|29828921|ref|NP_823555.1|	SAV_2379	hypothetical protein	261	3.A.1.105.2 MEMBRANE PROTEIN - Streptomyces antibioticus.	5e-21	PF01061.18;ABC2_membrane	6
			gi|29832483|ref|NP_827117.1|	SAV_5940	ABC transporter transmembrane component	272	3.A.1.105.2 MEMBRANE PROTEIN - Streptomyces antibioticus.	3e-102	PF01061.18;ABC2_membrane	5
			gi|29832503|ref|NP_827137.1|	SAV_5960	ABC transporter integral membrane protein	264	3.A.1.105.2 MEMBRANE PROTEIN - Streptomyces antibioticus.	1e-28	PF01061.18;ABC2_membrane	6
			gi|29827235|ref|NP_821869.1|	SAV_694	ABC transporter integral membrane protein	258	3.A.1.105.2 MEMBRANE PROTEIN - Streptomyces antibioticus.	8e-34	PF01061.18;ABC2_membrane	6
			gi|29829414|ref|NP_824048.1|	SAV_2872	ABC transporter ATP-binding protein	260	3.A.1.105.3 ATP-binding protein - Streptomyces griseus subsp. griseus.	3e-68	PF00005.21;ABC_tran	0
			gi|29829415|ref|NP_824049.1|	SAV_2873	hypothetical protein	249	3.A.1.105.3 Membrane protein - Streptomyces griseus subsp. griseus.	5e-50	PF01061.18;ABC2_membrane	6
			gi|29830609|ref|NP_825243.1|	SAV_4066	ABC transporter ATP-binding protein	305	3.A.1.105.4 ATP-binding protein - Pseudomonas sp. M18.	4e-30	PF00005.21;ABC_tran	0
			gi|29831265|ref|NP_825899.1|	SAV_4722	ABC transporter ATP-binding protein	275	3.A.1.105.4 ATP-binding protein - Pseudomonas sp. M18.	9e-39	PF00005.21;ABC_tran	0
			gi|29831266|ref|NP_825900.1|	SAV_4723	ABC transporter permease protein	263	3.A.1.105.4 Inner membrane permease protein - Pseudomonas sp. M18.	2e-40	PF01061.18;ABC2_membrane	6
			gi|29828907|ref|NP_823541.1|	SAV_2365	ABC transporter ATP-binding protein	597	3.A.1.106.2 Putative multidrug export ATP-binding/permease protein SAOUHSC_02003 - Staphylococcus aureus (strain NCTC 8325).	1e-92	PF00664.17;ABC_membrane|PF00005.21;ABC_tran	5
			gi|29830415|ref|NP_825049.1|	SAV_3872	ABC transporter ATP-binding protein	791	3.A.1.106.2 Putative multidrug export ATP-binding/permease protein SAOUHSC_02003 - Staphylococcus aureus (strain NCTC 8325).	2e-80	PF00664.17;ABC_membrane|PF00005.21;ABC_tran	5
			gi|29830596|ref|NP_825230.1|	SAV_4053	ABC transporter ATP-binding protein	601	3.A.1.106.2 Putative multidrug export ATP-binding/permease protein SAOUHSC_02003 - Staphylococcus aureus (strain NCTC 8325).	1e-79	PF00664.17;ABC_membrane|PF00005.21;ABC_tran	5
			gi|29828106|ref|NP_822740.1|	SAV_1564	ABC transporter ATP-binding protein	599	3.A.1.106.3 Probable permease protein of ABC transporter system OS=Bifidobacterium longum GN=BL0180 PE=3 SV=1	3e-99	PF00664.17;ABC_membrane|PF00005.21;ABC_tran	5
			gi|29829332|ref|NP_823966.1|	SAV_2790	ABC transporter ATP-binding protein	653	3.A.1.106.3 Probable permease protein of ABC transporter system OS=Bifidobacterium longum GN=BL0180 PE=3 SV=1	2e-77	PF00664.17;ABC_membrane|PF00005.21;ABC_tran	5
			gi|29829333|ref|NP_823967.1|	SAV_2791	ABC transporter ATP-binding protein	620	3.A.1.106.3 Probable permease protein of ABC transporter system OS=Bifidobacterium longum GN=BL0180 PE=3 SV=1	8e-90	PF00664.17;ABC_membrane|PF00005.21;ABC_tran	3
			gi|29833760|ref|NP_828394.1|	SAV_7218	ABC transporter ATP-binding protein	635	3.A.1.106.3 Probable permease protein of ABC transporter system OS=Bifidobacterium longum GN=BL0180 PE=3 SV=1	4e-90	PF00664.17;ABC_membrane|PF00005.21;ABC_tran	5
			gi|29828906|ref|NP_823540.1|	SAV_2364	ABC transporter ATP-binding protein	638	3.A.1.106.4 Putative uncharacterized protein - Corynebacterium glutamicum (strain R).	2e-107	PF00664.17;ABC_membrane|PF00005.21;ABC_tran	5
			gi|29831842|ref|NP_826476.1|	SAV_5299	ABC transporter ATP-binding protein	1257	3.A.1.106.6 PROBABLE DRUGS-TRANSPORT TRANSMEMBRANE ATP-BINDING PROTEIN ABC TRANSPORTER OS=Mycobacterium tuberculosis GN=Rv0194 PE=3 SV=1	0	PF00664.17;ABC_membrane|PF00005.21;ABC_tran	11
			gi|29834034|ref|NP_828668.1|	SAV_7492	ABC transporter ATP-binding protein	938	3.A.1.109.2 Cyclolysin secretion ATP-binding protein cyaB - Bordetella pertussis.	4e-56	PF00664.17;ABC_membrane|PF00005.21;ABC_tran	5
			gi|29827408|ref|NP_822042.1|	SAV_867	ABC transporter ATP-binding protein	654	3.A.1.111.2 Subtilin transport ATP-binding protein spaT - Bacillus subtilis.	2e-46	PF00005.21;ABC_tran	5
			gi|29827409|ref|NP_822043.1|	SAV_868	ABC transporter ATP-binding protein	600	3.A.1.111.2 Subtilin transport ATP-binding protein spaT - Bacillus subtilis.	1e-54	PF00005.21;ABC_tran	6
			gi|29834035|ref|NP_828669.1|	SAV_7493	ABC transporter ATP-binding protein	749	3.A.1.112.1 Transport ATP-binding protein comA - Streptococcus pneumoniae.	1e-78	PF03412.1;Peptidase_C39|PF00664.17;ABC_membrane|PF00005.21;ABC_tran	5
			gi|29833022|ref|NP_827656.1|	SAV_6480	ABC transporter ATP-binding protein	263	3.A.1.115.1 ATP-binding transport protein natA (Na(+) ABC transporter) - Bacillus subtilis.	3e-24	PF00005.21;ABC_tran	0
			gi|29833899|ref|NP_828533.1|	SAV_7357	ABC transporter ATP-binding protein	587	3.A.1.117.2 PLASMID DNA FOR HORA - Lactobacillus brevis.	1e-78	PF00664.17;ABC_membrane|PF00005.21;ABC_tran	5
			gi|29828111|ref|NP_822745.1|	SAV_1569	hypothetical protein	620	3.A.1.119.1 STRV - Streptomyces glaucescens.	2e-70	PF00664.17;ABC_membrane|PF00005.21;ABC_tran	5
			gi|29829334|ref|NP_823968.1|	SAV_2792	hypothetical protein	573	3.A.1.119.1 STRV - Streptomyces glaucescens.	2e-100	PF00664.17;ABC_membrane|PF00005.21;ABC_tran	6
			gi|29828112|ref|NP_822746.1|	SAV_1570	ABC transporter ATP-binding protein	593	3.A.1.119.1 STRW - Streptomyces glaucescens.	1e-115	PF00664.17;ABC_membrane|PF00005.21;ABC_tran	5
			gi|29829335|ref|NP_823969.1|	SAV_2793	ABC transporter ATP-binding protein	588	3.A.1.119.1 STRW - Streptomyces glaucescens.	9e-125	PF00664.17;ABC_membrane|PF00005.21;ABC_tran	3
			gi|29828212|ref|NP_822846.1|	SAV_1670	ABC transporter ATP-binding protein	546	3.A.1.120.3 ATP-BINDING PROTEIN - Streptomyces antibioticus.	1e-58	PF00005.21;ABC_tran	0
			gi|29828420|ref|NP_823054.1|	SAV_1878	ABC transporter ATP-binding protein	539	3.A.1.120.3 ATP-BINDING PROTEIN - Streptomyces antibioticus.	3e-46	PF00005.21;ABC_tran	0
			gi|29830127|ref|NP_824761.1|	SAV_3584	ABC transporter ATP-binding subunit	601	3.A.1.120.6 ABC transporter ATP-binding protein uup OS=Escherichia coli (strain K12) GN=uup PE=1 SV=2	4e-70	PF00005.21;ABC_tran|PF12848.1;ABC_tran_2	0
			gi|29831910|ref|NP_826544.1|	SAV_5367	putative ABC transporter ATP-binding protein	547	3.A.1.120.6 ABC transporter ATP-binding protein uup OS=Escherichia coli (strain K12) GN=uup PE=1 SV=2	8e-89	PF00005.21;ABC_tran|PF12848.1;ABC_tran_2	0
			gi|29828231|ref|NP_822865.1|	SAV_1689	ABC transporter ATP-binding protein	539	3.A.1.121.4 ABC transporter - Clostridium hathewayi.	7e-46	PF00005.21;ABC_tran	0
			gi|29832968|ref|NP_827602.1|	SAV_6426	ABC transporter ATP-binding protein	532	3.A.1.121.4 ABC transporter - Clostridium hathewayi.	7e-61	PF00005.21;ABC_tran|PF12848.1;ABC_tran_2	0
			gi|29829863|ref|NP_824497.1|	SAV_3321	integral membrane protein	490	3.A.1.122.10 Putative uncharacterized protein ST0904 - Sulfolobus tokodaii.	2e-10	PF12704.1;MacB_PCD|PF02687.15;FtsX	4
			gi|29832455|ref|NP_827089.1|	SAV_5912	integral membrane protein	485	3.A.1.122.10 Putative uncharacterized protein ST0904 - Sulfolobus tokodaii.	4e-08	PF12704.1;MacB_PCD|PF02687.15;FtsX	4
			gi|29829862|ref|NP_824496.1|	SAV_3320	ABC transporter ATP-binding protein	227	3.A.1.122.2 YknY protein - Bacillus subtilis.	2e-55	PF00005.21;ABC_tran	0
			gi|29832454|ref|NP_827088.1|	SAV_5911	ABC transporter ATP-binding protein	246	3.A.1.122.2 YknY protein - Bacillus subtilis.	3e-54	PF00005.21;ABC_tran	0
			gi|29832846|ref|NP_827480.1|	SAV_6304	ABC transporter ATP-binding protein	248	3.A.1.122.2 YknY protein - Bacillus subtilis.	5e-49	PF00005.21;ABC_tran	0
			gi|29826676|ref|NP_821310.1|	SAV_136	ABC transporter ATP-binding protein	246	3.A.1.122.6 ABC transporter, ATP-binding protein - Methanosarcina acetivorans.	3e-39	PF00005.21;ABC_tran	0
			gi|29829155|ref|NP_823789.1|	SAV_2613	ABC transporter ATP-binding protein	245	3.A.1.122.6 ABC transporter, ATP-binding protein - Methanosarcina acetivorans.	2e-32	PF00005.21;ABC_tran	0
			gi|29831931|ref|NP_826565.1|	SAV_5388	ABC transporter ATP-binding protein	237	3.A.1.122.7 ABC transporter related - Methanococcus voltae A3.	6e-45	PF00005.21;ABC_tran	0
			gi|29826797|ref|NP_821431.1|	SAV_257	ABC transporter ATP-binding protein	198	3.A.1.122.8 ABC transporter, ATP-binding protein, putative - Treponema denticola.	4e-13	PF00005.21;ABC_tran	0
			gi|29832229|ref|NP_826863.1|	SAV_5686	ABC transporter ATP-binding protein	613	3.A.1.123.2 AurT - Staphylococcus aureus.	8e-77	PF00664.17;ABC_membrane|PF00005.21;ABC_tran	6
			gi|29829402|ref|NP_824036.1|	SAV_2860	ABC transporter ATP-binding protein	316	3.A.1.124.2 SpaF - Bacillus subtilis.	8e-45	PF00005.21;ABC_tran	0
			gi|29830791|ref|NP_825425.1|	SAV_4248	ABC transporter ATP-binding protein	303	3.A.1.124.2 SpaF - Bacillus subtilis.	6e-40	PF00005.21;ABC_tran	0
			gi|29829404|ref|NP_824038.1|	SAV_2862	ABC transporter ATP-binding protein	443	3.A.1.124.5 SboF - Streptococcus salivarius.	1e-39	PF00005.21;ABC_tran	0
			gi|29829771|ref|NP_824405.1|	SAV_3229	ABC transporter ATP-binding protein	228	3.A.1.125.1 Lipoprotein releasing system ATP-binding protein lolD - Escherichia coli.	2e-45	PF00005.21;ABC_tran	0
			gi|29826677|ref|NP_821311.1|	SAV_137	ABC transporter ATP-binding protein	237	3.A.1.125.2 Uncharacterized ABC transporter ATP-binding protein Rv0986/MT1014 - Mycobacterium tuberculosis.	6e-35	PF00005.21;ABC_tran	0
			gi|29830069|ref|NP_824703.1|	SAV_3526	ABC transporter ATP-binding protein	256	3.A.1.125.3 ABC transporter related - Frankia sp. (strain CcI3).	1e-91	PF00005.21;ABC_tran	0
			gi|29830094|ref|NP_824728.1|	SAV_3551	ABC transporter ATP-binding protein	262	3.A.1.125.3 ABC transporter related - Frankia sp. (strain CcI3).	2e-93	PF00005.21;ABC_tran	0
			gi|29830177|ref|NP_824811.1|	SAV_3634	ABC transporter ATP-binding protein	248	3.A.1.125.3 ABC transporter related - Frankia sp. (strain CcI3).	9e-74	PF00005.21;ABC_tran	0
			gi|29831973|ref|NP_826607.1|	SAV_5430	ABC transporter ATP-binding protein	315	3.A.1.125.3 ABC transporter related - Frankia sp. (strain CcI3).	3e-67	PF00005.21;ABC_tran	0
			gi|29833627|ref|NP_828261.1|	SAV_7085	ABC transporter ATP-binding protein	294	3.A.1.125.3 ABC transporter related - Frankia sp. (strain CcI3).	5e-93	PF00005.21;ABC_tran	0
			gi|29833947|ref|NP_828581.1|	SAV_7405	ABC transporter ATP-binding protein	261	3.A.1.125.3 ABC transporter related - Frankia sp. (strain CcI3).	8e-70	PF00005.21;ABC_tran	0
			gi|29826678|ref|NP_821312.1|	SAV_138	ABC transporter integral membrane protein	882	3.A.1.125.3 Putative uncharacterized protein - Frankia sp. (strain CcI3).	2e-06	PF02687.15;FtsX	10
			gi|29830070|ref|NP_824704.1|	SAV_3527	ABC transporter integral membrane protein	842	3.A.1.125.3 Putative uncharacterized protein - Frankia sp. (strain CcI3).	4e-143	PF12704.1;MacB_PCD|PF02687.15;FtsX	10
			gi|29830093|ref|NP_824727.1|	SAV_3550	ABC transporter integral membrane protein	855	3.A.1.125.3 Putative uncharacterized protein - Frankia sp. (strain CcI3).	2e-129	PF02687.15;FtsX	10
			gi|29830178|ref|NP_824812.1|	SAV_3635	ABC transporter integral membrane protein	818	3.A.1.125.3 Putative uncharacterized protein - Frankia sp. (strain CcI3).	2e-34	PF02687.15;FtsX	10
			gi|29831974|ref|NP_826608.1|	SAV_5431	hypothetical protein	814	3.A.1.125.3 Putative uncharacterized protein - Frankia sp. (strain CcI3).	1e-36	PF02687.15;FtsX	10
			gi|29833626|ref|NP_828260.1|	SAV_7084	ABC transporter integral membrane protein	855	3.A.1.125.3 Putative uncharacterized protein - Frankia sp. (strain CcI3).	1e-130	PF02687.15;FtsX	11
			gi|29831084|ref|NP_825718.1|	SAV_4541	ABC transporter ATP-binding protein	304	3.A.1.126.1 ATP-binding protein - Bacillus thuringiensis serovar thuringiensis.	7e-57	PF00005.21;ABC_tran	0
			gi|29834042|ref|NP_828676.1|	SAV_7500	ABC transporter ATP-binding protein, AmfA	631	3.A.1.127.1 Membrane translocator - Streptomyces griseus.	9e-101	PF00005.21;ABC_tran	4
			gi|29834043|ref|NP_828677.1|	SAV_7501	ABC transporter ATP-binding membrane translocator, AmfB	595	3.A.1.127.1 Membrane translocator - Streptomyces griseus.	3e-91	PF00664.17;ABC_membrane|PF00005.21;ABC_tran	6
			gi|29830801|ref|NP_825435.1|	SAV_4258	ABC transporter ATP-binding protein	1184	3.A.1.129.1 Transport ATP-binding protein cydD - Escherichia coli.	1e-90	PF00664.17;ABC_membrane|PF00005.21;ABC_tran	12
			gi|29830793|ref|NP_825427.1|	SAV_4250	ABC transporter ATP-binding protein	320	3.A.1.131.1 Bacitracin transport ATP-binding protein bcrA - Bacillus licheniformis.	4e-37	PF00005.21;ABC_tran	0
			gi|29831410|ref|NP_826044.1|	SAV_4867	ABC transporter ATP-binding protein	346	3.A.1.131.1 Bacitracin transport ATP-binding protein bcrA - Bacillus licheniformis.	9e-56	PF00005.21;ABC_tran	0
			gi|29831887|ref|NP_826521.1|	SAV_5344	ABC transporter ATP-binding protein	864	3.A.1.131.1 Bacitracin transport ATP-binding protein bcrA - Bacillus licheniformis.	3e-46	PF12697.1;Abhydrolase_6|PF08530.4;PepX_C|PF00005.21;ABC_tran	0
			gi|29833615|ref|NP_828249.1|	SAV_7073	ABC transporter ATP-binding protein	308	3.A.1.131.1 Bacitracin transport ATP-binding protein bcrA - Bacillus licheniformis.	8e-47	PF00005.21;ABC_tran	0
			gi|29827474|ref|NP_822108.1|	SAV_933	ABC transporter ATP-binding protein	341	3.A.1.131.1 Bacitracin transport ATP-binding protein bcrA - Bacillus licheniformis.	6e-46	PF00005.21;ABC_tran	0
			gi|29830604|ref|NP_825238.1|	SAV_4061	ABC transporter ATP-binding protein	288	3.A.1.132.1 Gliding motility protein - Cytophaga johnsonae (Flavobacterium johnsoniae).	6e-37	PF00005.21;ABC_tran	0
			gi|29829654|ref|NP_824288.1|	SAV_3112	ATP-binding protein	377	3.A.1.132.3 Putative uncharacterized protein - Magnetococcus sp. (strain MC-1).	2e-40	PF01883.13;DUF59|PF09140.5;MipZ|PF10609.3;ParA	0
			gi|29828988|ref|NP_823622.1|	SAV_2446	ABC transporter ATP-binding protein	581	3.A.1.132.4 ABC-type multidrug transport system, ATPase component - Hahella chejuensis (strain KCTC 2396).	1e-19	PF00005.21;ABC_tran	5
			gi|29827070|ref|NP_821704.1|	SAV_529	ABC transporter ATP-binding protein	277	3.A.1.132.4 ABC-type multidrug transport system, ATPase component - Hahella chejuensis (strain KCTC 2396).	6e-37	PF00005.21;ABC_tran	0
			gi|29832306|ref|NP_826940.1|	SAV_5763	ABC transporter ATP-binding protein	240	3.A.1.134.4 Putative uncharacterized protein ABC-NBD OS=Streptococcus pneumoniae (strain ATCC BAA-255 / R6) GN=ABC-NBD PE=4 SV=1	4e-27	PF00005.21;ABC_tran	2
			gi|29832223|ref|NP_826857.1|	SAV_5680	ABC transporter ATP-binding protein	642	3.A.1.135.2 Putative ABC transporter - Streptococcus pyogenes serotype M1.	2e-110	PF00664.17;ABC_membrane|PF00005.21;ABC_tran	3
			gi|29832224|ref|NP_826858.1|	SAV_5681	ABC transporter ATP-binding protein	577	3.A.1.135.2 Putative ABC transporter, ATP-binding protein (Multidrug resistance ABC transporter ATP-binding and permease protein) - Streptococcus pyogenes serotype M1.	5e-98	PF00664.17;ABC_membrane|PF00005.21;ABC_tran	6
			gi|29831648|ref|NP_826282.1|	SAV_5105	cell division protein	305	3.A.1.140.1 Cell division protein ftsX OS=Escherichia coli O6 GN=ftsX PE=3 SV=1	4e-09	PF02687.15;FtsX	4
			gi|29831725|ref|NP_826359.1|	SAV_5182	ABC transporter ATP-binding protein	335	3.A.1.141.1 ABC transporter OS=Synechocystis sp. (strain PCC 6803) GN=slr1901 PE=3 SV=1	5e-66	PF00005.21;ABC_tran	0
			gi|29831724|ref|NP_826358.1|	SAV_5181	integral membrane transport protein	299	3.A.1.141.1 Slr0610 protein OS=Synechocystis sp. (strain PCC 6803) GN=slr0610 PE=4 SV=1	5e-08	PF06182.5;DUF990	6
			gi|29831723|ref|NP_826357.1|	SAV_5180	hypothetical protein	266	3.A.1.141.1 Slr1174 protein OS=Synechocystis sp. (strain PCC 6803) GN=slr1174 PE=4 SV=1	6e-09	PF06182.5;DUF990	4
			gi|29829677|ref|NP_824311.1|	SAV_3135	ABC transporter ATP-binding protein	302	3.A.1.142.1 Putative uncharacterized protein ABC-NBD OS=Streptococcus pneumoniae (strain ATCC BAA-255 / R6) GN=ABC-NBD PE=4 SV=1	6e-34	PF00005.21;ABC_tran	0
			gi|29832648|ref|NP_827282.1|	SAV_6106	ABC transporter ATP-binding protein	340	3.A.1.142.1 Putative uncharacterized protein ABC-NBD OS=Streptococcus pneumoniae (strain ATCC BAA-255 / R6) GN=ABC-NBD PE=4 SV=1	2e-08		0
			gi|29829676|ref|NP_824310.1|	SAV_3134	ABC transporter integral membrane protein	252	3.A.1.142.1 Putative uncharacterized protein OS=Streptococcus pneumoniae (strain ATCC BAA-255 / R6) GN=spr1816 PE=4 SV=1	4e-20	PF12698.1;ABC2_membrane_3	6
			gi|29832863|ref|NP_827497.1|	SAV_6321	ABC transporter permease protein	256	3.A.1.142.1 Putative uncharacterized protein OS=Streptococcus pneumoniae (strain ATCC BAA-255 / R6) GN=spr1816 PE=4 SV=1	2e-07	PF12698.1;ABC2_membrane_3	6
			gi|29827700|ref|NP_822334.1|	SAV_1159	ABC transporter ATP-binding protein	780	3.A.1.204.2 3.A.1.204.3 ATP-binding cassette sub-family G member 2	2e-34	PF00498.20;FHA	5
			gi|29833014|ref|NP_827648.1|	SAV_6472	ABC transporter ATP-binding protein	843	3.A.1.204.2 3.A.1.204.3 ATP-binding cassette sub-family G member 2	2e-34	PF00498.20;FHA	5
		3.A.2:The H+- or Na+-translocating F-type, V-type and A-type ATPase (F-ATPase) Superfamily	gi|29829429|ref|NP_824063.1|	SAV_2887	F0F1 ATP synthase subunit A	269	3.A.2.1.1 ATP synthase a chain - Escherichia coli.	5e-11	PF00119.14;ATP-synt_A	6
			gi|29829427|ref|NP_824061.1|	SAV_2885	F0F1 ATP synthase subunit B	186	3.A.2.1.1 ATP synthase B chain - Escherichia coli.	8e-10	PF00430.12;ATP-synt_B	1
			gi|29829426|ref|NP_824060.1|	SAV_2884	F0F1 ATP synthase subunit delta	273	3.A.2.1.1 ATP synthase delta chain - Escherichia coli.	9e-06	PF00213.12;OSCP	0
			gi|29829423|ref|NP_824057.1|	SAV_2881	F0F1 ATP synthase subunit beta	478	3.A.2.1.1 ATP synthase subunit beta - Escherichia coli.	1e-167	PF02874.17;ATP-synt_ab_N|PF00006.19;ATP-synt_ab|PF00306.21;ATP-synt_ab_C	0
			gi|29829425|ref|NP_824059.1|	SAV_2883	F0F1 ATP synthase subunit alpha	529	3.A.2.1.2 ATP synthase alpha chain, sodium ion specific (EC 3.6.3.15) - Propionigenium modestum.	2e-166	PF02874.17;ATP-synt_ab_N|PF00006.19;ATP-synt_ab|PF00306.21;ATP-synt_ab_C	0
			gi|29829428|ref|NP_824062.1|	SAV_2886	F-type proton-transporting ATPase c chain	80	3.A.2.1.2 ATP synthase C chain, sodium ion specific (EC 3.6.3.15) (Lipid- binding protein) - Propionigenium modestum.	1e-05	PF00137.15;ATP-synt_C	2
			gi|29829422|ref|NP_824056.1|	SAV_2880	F0F1 ATP synthase subunit epsilon	124	3.A.2.1.2 ATP synthase epsilon chain, sodium ion specific (EC 3.6.3.15) - Propionigenium modestum.	2e-12	PF02823.10;ATP-synt_DE_N	0
			gi|29829424|ref|NP_824058.1|	SAV_2882	F0F1 ATP synthase subunit gamma	305	3.A.2.1.2 ATP synthase gamma chain, sodium ion specific (EC 3.6.3.15) - Propionigenium modestum.	1e-51	PF00231.13;ATP-synt	0
		3.A.3:The P-type ATPase (P-ATPase) Superfamily	gi|29831875|ref|NP_826509.1|	SAV_5332	copper chaperone	79	3.A.3. P-type ATPase (P-ATPase) Superfamily.		PF00403.20;HMA	0
			gi|29831874|ref|NP_826508.1|	SAV_5331	cation-transporting P-type ATPase	750	3.A.3.5.19 Copper-transporting ATPase copA - Staphylococcus aureus (strain N315).	8e-176	PF00403.20;HMA|PF00122.14;E1-E2_ATPase|PF00702.1;Hydrolase	8
			gi|29827158|ref|NP_821792.1|	SAV_617	cation-transporting P-type ATPase	751	3.A.3.5.19 Copper-transporting ATPase copA - Staphylococcus aureus (strain N315).	2e-150	PF00403.20;HMA|PF00122.14;E1-E2_ATPase|PF00702.1;Hydrolase	8
			gi|29827460|ref|NP_822094.1|	SAV_919	potassium-transporting ATPase subunit A	554	3.A.3.7.1 Potassium-transporting ATPase A chain (EC 3.6.3.12) (Potassium- translocating ATPase A chain) (ATP phosphohydrolase [potassium- transporting] A chain) (Potassium binding and translocating subunit A) - Escherichia coli.	3e-130	PF03814.9;KdpA	10
			gi|29827459|ref|NP_822093.1|	SAV_918	potassium-transporting ATPase subunit B	694	3.A.3.7.1 Potassium-transporting ATPase B chain (EC 3.6.3.12) (Potassium- translocating ATPase B chain) (ATP phosphohydrolase [potassium- transporting] B chain) (Potassium binding and translocating subunit B) - Escherichia coli.	0	PF00122.14;E1-E2_ATPase|PF00702.1;Hydrolase	7
			gi|29827458|ref|NP_822092.1|	SAV_917	potassium-transporting ATPase subunit C	222	3.A.3.7.1 Potassium-transporting ATPase C chain (EC 3.6.3.12) (Potassium- translocating ATPase C chain) (ATP phosphohydrolase [potassium- transporting] C chain) (Potassium binding and translocating subunit C) - Escherichia coli.	6e-22	PF02669.9;KdpC	1
			gi|29830442|ref|NP_825076.1|	SAV_3899	integral membrane ATPase	797	3.A.3.23.1 Cation-transporting ATPase - Streptomyces coelicolor.	0	PF00122.14;E1-E2_ATPase|PF00702.1;Hydrolase	10
		3.A.4:The Arsenite-Antimonite (ArsAB) Efflux Family	gi|29831128|ref|NP_825762.1|	SAV_4585	ion-transporting ATPase	474	3.A.4.1.1 ARSENICAL PUMP-DRIVING ATPASE (EC 3.6.3.16) (ARSENITE-TRANSLOCATING ATPASE) (ARSENICAL RESISTANCE ATPASE) - Escherichia coli.	3e-06	PF02374.9;ArsA_ATPase	0
			gi|29831129|ref|NP_825763.1|	SAV_4586	ion-transporting ATPase	325	3.A.4.1.1 ARSENICAL PUMP-DRIVING ATPASE (EC 3.6.3.16) (ARSENITE-TRANSLOCATING ATPASE) (ARSENICAL RESISTANCE ATPASE) - Escherichia coli.	1e-10	PF02374.9;ArsA_ATPase	0
			gi|29832614|ref|NP_827248.1|	SAV_6072	ion transporting ATPase	389	3.A.4.1.1 ARSENICAL PUMP-DRIVING ATPASE (EC 3.6.3.16) (ARSENITE-TRANSLOCATING ATPASE) (ARSENICAL RESISTANCE ATPASE) - Escherichia coli.	5e-09	PF02374.9;ArsA_ATPase	0
		3.A.5:The General Secretory Pathway (Sec) Family	gi|29829196|ref|NP_823830.1|	SAV_2654	signal recognition particle	409	3.A.5.2.2 Cell division protein ftsY homolog OS=Mycobacterium tuberculosis GN=ftsY PE=3 SV=1	4e-112	PF02881.13;SRP54_N|PF00448.16;SRP54	1
			gi|29831489|ref|NP_826123.1|	SAV_4946	preprotein translocase subunit SecY	438	3.A.5.2.2 Preprotein translocase subunit secY OS=Mycobacterium tuberculosis GN=secY PE=3 SV=1	2e-153	PF00344.14;SecY	10
			gi|29831451|ref|NP_826085.1|	SAV_4908	preprotein translocase subunit SecE	95	3.A.5.2.2 Probable preprotein translocase subunit secE OS=Mycobacterium tuberculosis GN=secE PE=3 SV=1	2e-12	PF00584.14;SecE	1
			gi|29832841|ref|NP_827475.1|	SAV_6299	preprotein translocase subunit SecG	112	3.A.5.2.2 Probable protein-export membrane protein secG OS=Mycobacterium tuberculosis GN=secG PE=3 SV=1	2e-13	PF03840.8;SecG	2
			gi|29829107|ref|NP_823741.1|	SAV_2565	preprotein translocase subunit SecA	920	3.A.5.2.2 Protein translocase subunit secA 1 OS=Mycobacterium tuberculosis GN=secA1 PE=1 SV=1	0	PF07517.8;SecA_DEAD|PF01043.14;SecA_PP_bind|PF07516.7;SecA_SW	0
			gi|29831614|ref|NP_826248.1|	SAV_5071	preprotein translocase subunit SecA	939	3.A.5.2.2 Protein translocase subunit secA 1 OS=Mycobacterium tuberculosis GN=secA1 PE=1 SV=1	0	PF07517.8;SecA_DEAD|PF01043.14;SecA_PP_bind|PF07516.7;SecA_SW	0
			gi|29833379|ref|NP_828013.1|	SAV_6837	preprotein translocase subunit SecD	584	3.A.5.2.2 Protein-export membrane protein secD OS=Mycobacterium tuberculosis GN=secD PE=3 SV=1	1e-80	PF07549.8;Sec_GG|PF02355.10;SecD_SecF	6
			gi|29833380|ref|NP_828014.1|	SAV_6838	preprotein translocase subunit SecF	368	3.A.5.2.2 Protein-export membrane protein secF OS=Mycobacterium tuberculosis GN=secF PE=3 SV=1	6e-63	PF07549.8;Sec_GG|PF02355.10;SecD_SecF	6
			gi|29833378|ref|NP_828012.1|	SAV_6836	secreted protein	167	3.A.5.2.2 Uncharacterized protein Rv2588c/MT2665 OS=Mycobacterium tuberculosis GN=Rv2588c PE=4 SV=1	6e-09	PF02699.9;YajC	1
		3.A.7:The Type IV (Conjugal DNA-Protein Transfer or VirB) Secretory Pathway (IVSP) Family	gi|29831164|ref|NP_825798.1|	SAV_4621	DNA topoisomerase I	942	3.A.7.7.1 DNA topoisomerase I (EC 5.99.1.2) (Omega-protein) (Relaxing enzyme) (Untwisting enzyme) (Swivelase) - Staphylococcus aureus.	4e-19	PF01751.16;Toprim|PF01131.14;Topoisom_bac	0
			gi|29829787|ref|NP_824421.1|	SAV_3245	secreted protein	226	3.A.7.9.1 LphA (DotK) - Legionella pneumophila subsp. pneumophila (strain Philadelphia 1 / ATCC 33152 / DSM 7513).	1e-05	PF00691.14;OmpA	0
			gi|29830852|ref|NP_825486.1|	SAV_4309	partitioning or sporulation protein	357	3.A.7.11.1 ParA - Neisseria gonorrhoeae.	4e-06	PF01656.17;CbiA	0
			gi|29833050|ref|NP_827684.1|	SAV_6508	partitioning or sporulation protein	346	3.A.7.11.1 ParA - Neisseria gonorrhoeae.	1e-10	PF01656.17;CbiA	0
			gi|29830645|ref|NP_825279.1|	SAV_4102	ATP/GTP-binding protein	476	3.A.7.13.1 Putative uncharacterized protein TTE2097 - Thermoanaerobacter tengcongensis.	2e-13	PF12846.1;AAA_10	0
			gi|29829178|ref|NP_823812.1|	SAV_2636	signal peptidase	247	3.A.7.13.1 Signal peptidase I - Bacillus anthracis str. A2012.	1e-07	PF00717.17;Peptidase_S24	2
			gi|29829179|ref|NP_823813.1|	SAV_2637	signal peptidase	291	3.A.7.13.1 Signal peptidase I - Bacillus anthracis str. A2012.	1e-15	PF00717.17;Peptidase_S24	1
			gi|29829181|ref|NP_823815.1|	SAV_2639	signal peptidase	238	3.A.7.13.1 Signal peptidase I - Bacillus anthracis str. A2012.	1e-10	PF00717.17;Peptidase_S24	1
			gi|29831052|ref|NP_825686.1|	SAV_4509	conjugative transfer gene complex protein	576	3.A.7.14.1 Putative uncharacterized protein - Enterococcus faecalis (Streptococcus faecalis).	1e-09	PF12696.1;TraG-D_C	2
			gi|29826725|ref|NP_821359.1|	SAV_185	ATP/GTP-binding protein	497	3.A.7.15.1 TadA - Actinobacillus actinomycetemcomitans (Haemophilus actinomycetemcomitans).	6e-27	PF00437.14;GSPII_E	0
			gi|29829795|ref|NP_824429.1|	SAV_3253	secretory protein	446	3.A.7.15.1 TadA - Actinobacillus actinomycetemcomitans (Haemophilus actinomycetemcomitans).	4e-92	PF00437.14;GSPII_E	0
			gi|29831149|ref|NP_825783.1|	SAV_4606	hypothetical protein	433	3.A.7.15.1 TadA - Actinobacillus actinomycetemcomitans (Haemophilus actinomycetemcomitans).	2e-67	PF00437.14;GSPII_E	0
			gi|29829794|ref|NP_824428.1|	SAV_3252	hypothetical protein	313	3.A.7.15.1 TadB - Actinobacillus actinomycetemcomitans (Haemophilus actinomycetemcomitans).	1e-08	PF00482.17;GSPII_F	5
		3.A.8:The Mitochondrial Protein Translocase (MPT) Family	gi|29831028|ref|NP_825662.1|	SAV_4485	heat shock protein GrpE	221	3.A.8.1.1 GrpE protein homolog, mitochondrial precursor - Saccharomyces cerevisiae (Baker's yeast).	2e-12	PF01025.13;GrpE	0
			gi|29833780|ref|NP_828414.1|	SAV_7238	GrpE homologue	203	3.A.8.1.1 GrpE protein homolog, mitochondrial precursor - Saccharomyces cerevisiae (Baker's yeast).	2e-12	PF01025.13;GrpE	0
		3.A.9:The Chloroplast Envelope Protein Translocase (CEPT or Tic-Toc) Family	gi|29833779|ref|NP_828413.1|	SAV_7237	molecular chaperone DnaK	633	3.A.9.1.1 Stromal 70 kDa heat shock-related protein, chloroplast precursor - Pisum sativum (Garden pea).	0	PF00012.14;HSP70	0
		3.A.10:The H+-translocating Pyrophosphatase (H+-PPase) Family	gi|29831159|ref|NP_825793.1|	SAV_4616	membrane-bound proton-translocating pyrophosphatase	801	3.A.10.2.2 H+-pyrophosphatase - Streptomyces coelicolor.	0	PF03030.10;H_PPase	15
		3.A.11:The Bacterial Competence-related DNA Transformation Transporter (DNA-T) Family	gi|29832035|ref|NP_826669.1|	SAV_5492	hypothetical protein	840	3.A.11.1.1 COME OPERON PROTEIN 3 - Bacillus subtilis.	7e-23	PF03772.10;Competence|PF00753.21;Lactamase_B	10
			gi|29833417|ref|NP_828051.1|	SAV_6875	primosome assembly protein PriA	720	3.A.11.3.1 Primosomal protein N' OS=Helicobacter pylori J99 GN=priA PE=3 SV=1	6e-18		0
		3.A.12:The Septal DNA Translocator (S-DNA-T) Family	gi|29829052|ref|NP_823686.1|	SAV_2510	DNA translocase FtsK	917	3.A.12.1.1 Stage III sporulation protein E - Bacillus subtilis.	4e-135	PF01580.12;FtsK_SpoIIIE|PF09397.4;Ftsk_gamma	5
		3.A.15:The Outer Membrane Protein Secreting Main Terminal Branch (MTB) Family	gi|29831367|ref|NP_826001.1|	SAV_4824	type IV peptidase	247	3.A.15.3.1 Type 4 prepilin-like proteins leader peptide-processing enzyme [Includes: Leader peptidase - Legionella pneumophila.	2e-07	PF01478.12;Peptidase_A24	7
		3.A.16:The Endoplasmic Reticular Retrotranslocon (ER-RT) Family	gi|29826927|ref|NP_821561.1|	SAV_387	AAA ATPase family protein	261	3.A.16.1.1 Transitional endoplasmic reticulum ATPase (TER ATPase) (15S Mg(2+)- ATPase p97 subunit) (Valosin-containing protein) (VCP) - Homo sapiens (Human).	2e-14	PF00004.23;AAA	0
		3.A.18:The Nuclear mRNA Exporter (mRNA-E) Family	gi|29831394|ref|NP_826028.1|	SAV_4851	ATP-dependent DNA helicase	658	3.A.18.1.1 Eukaryotic initiation factor 4A-III - Homo sapiens (Human).	6e-06	PF00270.23;DEAD|PF00271.25;Helicase_C|PF09382.4;RQC|PF00570.17;HRDC	0
	3.B: Decarboxylation-driven transporters	3.B.1:The Na+-transporting Carboxylic Acid Decarboxylase (NaT-DC) Family	gi|29828845|ref|NP_823479.1|	SAV_2303	methylmalonyl-CoA decarboxylase alpha subunit	514	3.B.1.1.2 ALPHA-SUBUNIT,METHYLMALONYL-COA DECARBOXYLASE - Veillonella parvula.	3e-170	PF01039.16;Carboxyl_trans	0
			gi|29830410|ref|NP_825044.1|	SAV_3867	acetyl/propionyl CoA carboxylase, beta subunit	532	3.B.1.1.2 ALPHA-SUBUNIT,METHYLMALONYL-COA DECARBOXYLASE - Veillonella parvula.	4e-67	PF01039.16;Carboxyl_trans	0
			gi|29829245|ref|NP_823879.1|	SAV_2703	methylmalonyl-CoA decarboxylase alpha subunit	531	3.B.1.1.5 Methylmalonyl-CoA decarboxylase, subunit A LPHA (MMDA) - Pyrococcus abyssi.	2e-171	PF01039.16;Carboxyl_trans	0
			gi|29829873|ref|NP_824507.1|	SAV_3331	propionyl-CoA carboxylase, beta subunit	532	3.B.1.1.5 Methylmalonyl-CoA decarboxylase, subunit A LPHA (MMDA) - Pyrococcus abyssi.	1e-173	PF01039.16;Carboxyl_trans	0
			gi|29831821|ref|NP_826455.1|	SAV_5278	acetyl/propionyl CoA carboxylase, beta subunit	543	3.B.1.1.5 Methylmalonyl-CoA decarboxylase, subunit A LPHA (MMDA) - Pyrococcus abyssi.	2e-75	PF01039.16;Carboxyl_trans	0
			gi|29832265|ref|NP_826899.1|	SAV_5722	acetyl CoA carboxylase beta subunit	465	3.B.1.1.5 Methylmalonyl-CoA decarboxylase, subunit A LPHA (MMDA) - Pyrococcus abyssi.	5e-17	PF01039.16;Carboxyl_trans	0
	3.D: Oxidoreduction-driven transporters	3.D.1:The H+ or Na+-translocating NADH Dehydrogenase (NDH) Family	gi|29831393|ref|NP_826027.1|	SAV_4850	NADH dehydrogenase subunit N	542	3.D.1.1.1 NADH-quinone oxidoreductase subunit N - Escherichia coli.	1e-62	PF00361.14;Oxidored_q1	14
			gi|29832029|ref|NP_826663.1|	SAV_5486	oxidoreductase	524	3.D.1.2.1 NADH-UBIQUINONE OXIDOREDUCTASE CHAIN 1 (EC 1.6.5.3) (NADH DEHYDROGENASE 1, CHAIN 1) (NDH-1, CHAIN 1) - Paracoccus denitrificans.	5e-28	PF01512.11;Complex1_51K|PF10531.3;SLBB|PF10589.3;NADH_4Fe-4S|PF06902.5;DUF1271	0
			gi|29831430|ref|NP_826064.1|	SAV_4887	NADH dehydrogenase I chain K	129	3.D.1.2.1 NADH-ubiquinone oxidoreductase chain 11 (EC 1.6.5.3) (NADH dehydrogenase 1, chain 11) (NDH-1, chain 11) - Paracoccus denitrificans.	5e-16	PF00420.18;Oxidored_q2	3
			gi|29831391|ref|NP_826025.1|	SAV_4848	NADH dehydrogenase subunit L	634	3.D.1.2.1 NADH-ubiquinone oxidoreductase chain 12 (EC 1.6.5.3) (NADH dehydrogenase 1, chain 12) (NDH-1, chain 12) - Paracoccus denitrificans.	3e-97	PF00662.14;Oxidored_q1_N|PF00361.14;Oxidored_q1	14
			gi|29831392|ref|NP_826026.1|	SAV_4849	NADH dehydrogenase subunit M	532	3.D.1.2.1 NADH-ubiquinone oxidoreductase chain 13 (EC 1.6.5.3) (NADH dehydrogenase 1, chain 13) (NDH-1, chain 13) - Paracoccus denitrificans.	1e-91	PF00361.14;Oxidored_q1	13
			gi|29831432|ref|NP_826066.1|	SAV_4889	NADH dehydrogenase I chain M	527	3.D.1.2.1 NADH-ubiquinone oxidoreductase chain 13 (EC 1.6.5.3) (NADH dehydrogenase 1, chain 13) (NDH-1, chain 13) - Paracoccus denitrificans.	1e-78	PF00361.14;Oxidored_q1	12
			gi|29831380|ref|NP_826014.1|	SAV_4837	NADH dehydrogenase subunit A	119	3.D.1.2.1 NADH-ubiquinone oxidoreductase chain 7 (EC 1.6.5.3) (NADH dehydrogenase 1, chain 7) (NDH-1, chain 7) - Paracoccus denitrificans.	5e-19	PF00507.13;Oxidored_q4	3
			gi|29831385|ref|NP_826019.1|	SAV_4842	NADH dehydrogenase I chain F	449	3.D.1.3.1 NADH-quinone oxidoreductase chain 1 (EC 1.6.99.5) (NADH dehydrogenase I, chain 1) (NDH-1, chain 1) - Thermus thermophilus.	5e-116	PF01512.11;Complex1_51K|PF10531.3;SLBB|PF10589.3;NADH_4Fe-4S	0
			gi|29831390|ref|NP_826024.1|	SAV_4847	NADH dehydrogenase subunit K	99	3.D.1.3.1 NADH-quinone oxidoreductase chain 11 (EC 1.6.99.5) (NADH dehydrogenase I, chain 11) (NDH-1, chain 11) - Thermus thermophilus.	3e-19	PF00420.18;Oxidored_q2	3
			gi|29831383|ref|NP_826017.1|	SAV_4840	NADH dehydrogenase subunit D	443	3.D.1.3.1 NADH-quinone oxidoreductase chain 4 (EC 1.6.99.5) (NADH dehydrogenase I, chain 4) (NDH-1, chain 4) - Thermus thermophilus.	2e-108	PF00346.13;Complex1_49kDa	0
			gi|29831381|ref|NP_826015.1|	SAV_4838	NADH dehydrogenase subunit B	184	3.D.1.3.1 NADH-quinone oxidoreductase chain 6 (EC 1.6.99.5) (NADH dehydrogenase I, chain 6) (NDH-1, chain 6) - Thermus thermophilus.	1e-59	PF01058.16;Oxidored_q6	0
			gi|29831388|ref|NP_826022.1|	SAV_4845	NADH dehydrogenase subunit I	200	3.D.1.3.1 NADH-quinone oxidoreductase chain 9 (EC 1.6.99.5) (NADH dehydrogenase I, chain 9) (NDH-1, chain 9) - Thermus thermophilus.	5e-40	PF12838.1;Fer4_7	0
			gi|29833988|ref|NP_828622.1|	SAV_7446	hypothetical protein	246	3.D.1.4.1 Hypothetical protein PF1428 - Pyrococcus furiosus.	2e-10	PF04039.7;MnhB	6
			gi|29833989|ref|NP_828623.1|	SAV_7447	dehydrogenase	116	3.D.1.4.1 Hypothetical protein PF1429 - Pyrococcus furiosus.	2e-15	PF00420.18;Oxidored_q2	3
			gi|29833990|ref|NP_828624.1|	SAV_7448	NADH-dehydrogenase	585	3.D.1.4.1 Mbh8 NADH dehydrogenase subunit-integral membrane protein (Like CooM) - Pyrococcus furiosus.	5e-39	PF00361.14;Oxidored_q1	14
			gi|29831382|ref|NP_826016.1|	SAV_4839	NADH dehydrogenase subunit C	248	3.D.1.5.1 NADH dehydrogenase I, C subunit - Geobacter sulfurreducens.	2e-25	PF00329.13;Complex1_30kDa	0
			gi|29831221|ref|NP_825855.1|	SAV_4678	NADH dehydrogenase I chain D	383	3.D.1.5.1 NADH dehydrogenase I, D subunit - Geobacter sulfurreducens.	5e-82	PF00346.13;Complex1_49kDa	0
			gi|29828377|ref|NP_823011.1|	SAV_1835	NADH dehydrogenase I chain F	607	3.D.1.5.1 NADH dehydrogenase I, F subunit - Geobacter sulfurreducens.	6e-93	PF01257.13;Complex1_24kDa|PF01512.11;Complex1_51K|PF10531.3;SLBB|PF10589.3;NADH_4Fe-4S	0
			gi|29831387|ref|NP_826021.1|	SAV_4844	NADH dehydrogenase subunit H	454	3.D.1.5.1 NADH-quinone oxidoreductase subunit H 2 - Geobacter sulfurreducens.	2e-80	PF00146.15;NADHdh	9
			gi|29831427|ref|NP_826061.1|	SAV_4884	NADH dehydrogenase I chain H	322	3.D.1.5.1 NADH-quinone oxidoreductase subunit H 2 - Geobacter sulfurreducens.	4e-59	PF00146.15;NADHdh	9
			gi|29831384|ref|NP_826018.1|	SAV_4841	NADH dehydrogenase subunit E	287	3.D.1.6.1 NADH dehydrogenase [ubiquinone] flavoprotein 2, mitochondrial - Bos taurus (Bovine).	2e-28	PF01257.13;Complex1_24kDa	0
			gi|29831425|ref|NP_826059.1|	SAV_4882	NADH dehydrogenase I chain B	203	3.D.1.6.1 NADH dehydrogenase [ubiquinone] iron-sulfur protein 7, mitochondrial - Bos taurus (Bovine).	3e-48	PF01058.16;Oxidored_q6	1
			gi|29831386|ref|NP_826020.1|	SAV_4843	NADH dehydrogenase subunit G	834	3.D.1.6.1 NADH-ubiquinone oxidoreductase 75 kDa subunit, mitochondrial - Bos taurus (Bovine).	5e-74	PF00111.21;Fer2|PF10588.3;NADH-G_4Fe-4S_3|PF04879.10;Molybdop_Fe4S4|PF00384.16;Molybdopterin	0
			gi|29831428|ref|NP_826062.1|	SAV_4885	NADH dehydrogenase I chain I	216	3.D.1.6.3 Putative NADH-ubiquinone oxidoreductase - Arabidopsis thaliana (Mouse-ear cress).	2e-16	PF00037.21;Fer4	0
			gi|29832329|ref|NP_826963.1|	SAV_5786	acyl carrier protein	82	3.D.1.6.4 Acyl carrier protein 1 - Chlamydomonas reinhardtii.	1e-07	PF00550.19;PP-binding	0
			gi|29831389|ref|NP_826023.1|	SAV_4846	NADH dehydrogenase subunit J	280	3.D.1.7.1 NADH dehydrogenase I chain J OS=Campylobacter jejuni GN=nuoJ PE=3 SV=1	2e-14	PF00499.14;Oxidored_q3	5
		3.D.2:The Proton-translocating Transhydrogenase (PTH) Family	gi|29826944|ref|NP_821578.1|	SAV_404	NAD(P) transhydrogenase subunit alpha	518	3.D.2.1.1 NAD(P) TRANSHYDROGENASE SUBUNIT ALPHA (EC 1.6.1.2) (PYRIDINE NUCLEOTIDE TRANSHYDROGENASE SUBUNIT ALPHA) (NICOTINAMIDE NUCLEOTIDE TRANSHYDROGENASE SUBUNIT ALPHA) - Escherichia coli.	3e-174	PF05222.9;AlaDh_PNT_N|PF01262.15;AlaDh_PNT_C|PF12769.1;DUF3814	5
			gi|29833049|ref|NP_827683.1|	SAV_6507	L-alanine dehydrogenase	371	3.D.2.1.1 NAD(P) TRANSHYDROGENASE SUBUNIT ALPHA (EC 1.6.1.2) (PYRIDINE NUCLEOTIDE TRANSHYDROGENASE SUBUNIT ALPHA) (NICOTINAMIDE NUCLEOTIDE TRANSHYDROGENASE SUBUNIT ALPHA) - Escherichia coli.	2e-34	PF05222.9;AlaDh_PNT_N|PF01262.15;AlaDh_PNT_C	0
			gi|29826943|ref|NP_821577.1|	SAV_403	pyridine nucleotide transhydrogenase, beta subunit	488	3.D.2.1.1 NAD(P) transhydrogenase subunit beta - Escherichia coli.	4e-179	PF02233.10;PNTB	9
		3.D.4:The Proton-translocating Cytochrome Oxidase (COX) Superfamily	gi|29830802|ref|NP_825436.1|	SAV_4259	cytochrome bd-I oxidase subunit II	334	3.D.4.3.1 CydB - Halobacterium salinarium (Halobacterium halobium).	1e-19	PF02322.9;Cyto_ox_2	8
			gi|29832858|ref|NP_827492.1|	SAV_6316	protoheme IX farnesyltransferase	285	3.D.4.4.1 Protoheme IX farnesyltransferase (EC 2.5.1.-) (Heme O synthase) - Bacillus subtilis.	3e-33	PF01040.12;UbiA	9
			gi|29832591|ref|NP_827225.1|	SAV_6049	integral membrane protein	132	3.D.4.4.2 Cytochrome c oxidase polypeptide 4 - Corynebacterium glutamicum (Brevibacterium flavum).	6e-15	PF12270.2;Cyt_c_ox_IV	3
			gi|29832590|ref|NP_827224.1|	SAV_6048	cytochrome c oxidase subunit I	579	3.D.4.4.2 Cytochrome c oxidase subunit 1 - Corynebacterium glutamicum (Brevibacterium flavum).	0	PF00115.14;COX1	12
			gi|29833079|ref|NP_827713.1|	SAV_6537	cytochrome c oxidase subunit I	563	3.D.4.4.2 Cytochrome c oxidase subunit 1 - Corynebacterium glutamicum (Brevibacterium flavum).	0	PF00115.14;COX1	12
			gi|29832589|ref|NP_827223.1|	SAV_6047	cytochrome c oxidase subunit II	319	3.D.4.4.2 Cytochrome c oxidase subunit 2 - Corynebacterium glutamicum (Brevibacterium flavum).	2e-40	PF00116.14;COX2	3
			gi|29832594|ref|NP_827228.1|	SAV_6052	cytochrome c oxidase subunit III	206	3.D.4.4.2 Cytochrome c oxidase subunit 3 - Corynebacterium glutamicum (Brevibacterium flavum).	9e-60	PF00510.12;COX3	5
		3.D.5:The Na+-translocating NADH:Quinone Dehydrogenase (Na-NDH) Family	gi|29827840|ref|NP_822474.1|	SAV_1299	oxidoreductase	251	3.D.5.1.1 Na(+)-translocating NADH-quinone reductase subunit F (EC 1.6.5.-) (Na(+)-translocating NADH-quinone reductase subunit beta) (Na(+)- translocating NQR subunit F) (Na(+)-NQR subunit F) (NQR complex subunit F) (NQR-1 subunit F) - Vibrio	9e-07	PF00970.18;FAD_binding_6|PF00175.15;NAD_binding_1	0
			gi|29832496|ref|NP_827130.1|	SAV_5953	flavohemoprotein	400	3.D.5.1.1 Na(+)-translocating NADH-quinone reductase subunit F (EC 1.6.5.-) (Na(+)-translocating NADH-quinone reductase subunit beta) (Na(+)- translocating NQR subunit F) (Na(+)-NQR subunit F) (NQR complex subunit F) (NQR-1 subunit F) - Vibrio	3e-06	PF00042.1;Globin|PF00970.18;FAD_binding_6|PF00175.15;NAD_binding_1	0
		3.D.7:The H2:Heterodisulfide Oxidoreductase (HHO) Family	gi|29833908|ref|NP_828542.1|	SAV_7366	cytochrome C3-like [NiFe] hydrogenase small subunit	362	3.D.7.1.1 F420-NONREDUCING HYDROGENASE I PRECURSOR - Methanosarcina mazei (Methanosarcina frisia).	3e-24	PF01058.16;Oxidored_q6	0
			gi|29831025|ref|NP_825659.1|	SAV_4482	iron-sulphur-binding reductase	755	3.D.7.1.1 HETERODISULFIDE REDUCTASE - Methanosarcina barkeri.	1e-43	PF02754.10;CCG	6
			gi|29833954|ref|NP_828588.1|	SAV_7412	fumarate reductase-related protein	251	3.D.7.1.1 HETERODISULFIDE REDUCTASE - Methanosarcina barkeri.	1e-15	PF02754.10;CCG	0
			gi|29833909|ref|NP_828543.1|	SAV_7367	cytochrome C3-like [NiFe] hydrogenase large subunit	594	3.D.7.2.2 Quinone-reactive Ni/Fe-hydrogenase large chain OS=Wolinella succinogenes GN=hydB PE=1 SV=3	5e-40	PF00374.13;NiFeSe_Hases	0
		3.D.9:The H+-translocating F420H2 Dehydrogenase (F420H2DH) Family	gi|29831424|ref|NP_826058.1|	SAV_4881	NADH dehydrogenase I chain A	146	3.D.9.1.1 F420H2 dehydrogenase subunit FpoA - Methanosarcina mazei (Methanosarcina frisia).	8e-15	PF00507.13;Oxidored_q4	3
			gi|29831429|ref|NP_826063.1|	SAV_4886	NADH dehydrogenase I chain J	207	3.D.9.1.1 F420H2 dehydrogenase subunit FpoJ - Methanosarcina mazei (Methanosarcina frisia).	4e-20	PF00499.14;Oxidored_q3	5
			gi|29831431|ref|NP_826065.1|	SAV_4888	NADH dehydrogenase I chain L	663	3.D.9.1.1 F420H2 dehydrogenase subunit FpoL - Methanosarcina mazei (Methanosarcina frisia).	2e-79	PF00662.14;Oxidored_q1_N|PF00361.14;Oxidored_q1	16
			gi|29831433|ref|NP_826067.1|	SAV_4890	NADH dehydrogenase I chain N	499	3.D.9.1.1 F420H2 dehydrogenase subunit FpoN - Methanosarcina mazei (Methanosarcina frisia).	1e-57	PF00361.14;Oxidored_q1	14
4: Group Translocators	4.A: Phosphotransfer-driven group translocators	4.A.1:The PTS Glucose-Glucoside (Glc) Family	gi|29832597|ref|NP_827231.1|	SAV_6055	cytochrome b subunit	548	4.A.1.1.14 Cytochrome b OS=Mormoops blainvillii GN=cytb PE=3 SV=1	2e-15	PF00033.13;Cytochrom_B_N	9
			gi|29831712|ref|NP_826346.1|	SAV_5169	phosphotransferase system IIB component	77	4.A.1.1.5 PtsB protein - Streptomyces olivaceoviridis (Streptomyces corchorusii).	1e-34	PF00367.14;PTS_EIIB	0
			gi|29831711|ref|NP_826345.1|	SAV_5168	phosphotransferase system IIC component	428	4.A.1.1.5 PtsC1 protein - Streptomyces olivaceoviridis (Streptomyces corchorusii).	0	PF02378.12;PTS_EIIC	7
			gi|29831710|ref|NP_826344.1|	SAV_5167	phosphotransferase system IIC component	422	4.A.1.1.5 PtsC2 protein - Streptomyces olivaceoviridis (Streptomyces corchorusii).	0	PF02378.12;PTS_EIIC	8
			gi|29830468|ref|NP_825102.1|	SAV_3925	PTS sucrose-specific enzyme IIBC component	545	4.A.1.2.7 acid porter, MurP (YfeV) - Escherichia coli.	5e-68	PF00367.14;PTS_EIIB|PF02378.12;PTS_EIIC	10
		4.A.2:The PTS Fructose-Mannitol (Fru) Family	gi|29830231|ref|NP_824865.1|	SAV_3688	fructose-specific permease	704	4.A.2.1.7 Inducible fructose permease - Streptococcus mutans UA159.	2e-121	PF00359.1;PTS_EIIA_2|PF02302.11;PTS_IIB|PF02378.12;PTS_EIIC	9
		4.A.3:The PTS Lactose-N,N'-Diacetylchitobiose-??-glucoside (Lac) Family	gi|29833517|ref|NP_828151.1|	SAV_6975	phosphoenolpyruvate-dependent sugar phosphotransferase	149	4.A.3.2.5 PTS system glucose-specific component IIA OS=Serratia marcescens GN=crr PE=4 SV=1	5e-19	PF00358.14;PTS_EIIA_1	0
	4.B: Nicotinamide ribonucleoside uptake transporters	4.B.1:The Nicotinamide Ribonucleoside (NR) Uptake Permease (PnuC) Family	gi|29833445|ref|NP_828079.1|	SAV_6903	integral membrane protein	214	4.B.1.1.3 Putative integral membrane protein OS=Streptomyces coelicolor GN=SCO1442 PE=4 SV=1	4e-84	PF04973.6;NMN_transporter	3
	4.C: Acyl CoA ligase-coupled transporters	4.C.1:The Proposed Fatty Acid Transporter (FAT) Family	gi|29827645|ref|NP_822279.1|	SAV_1104	acyl-CoA synthetase, long-chain fatty acid:CoA ligase	641	4.C.1.1.4 Long-chain-fatty-acid--CoA ligase - Escherichia coli.	3e-22	PF00501.22;AMP-binding	0
			gi|29827718|ref|NP_822352.1|	SAV_1177	acyl-CoA synthase	508	4.C.1.1.4 Long-chain-fatty-acid--CoA ligase - Escherichia coli.	2e-44	PF00501.22;AMP-binding	0
			gi|29827787|ref|NP_822421.1|	SAV_1246	acyl-CoA synthetase	584	4.C.1.1.4 Long-chain-fatty-acid--CoA ligase - Escherichia coli.	2e-27	PF00501.22;AMP-binding	0
			gi|29827791|ref|NP_822425.1|	SAV_1250	non-ribosomal peptide synthetase	515	4.C.1.1.4 Long-chain-fatty-acid--CoA ligase - Escherichia coli.	2e-24	PF00501.22;AMP-binding	0
			gi|29827799|ref|NP_822433.1|	SAV_1258	acyl-CoA synthetase	499	4.C.1.1.4 Long-chain-fatty-acid--CoA ligase - Escherichia coli.	9e-55	PF00501.22;AMP-binding	0
			gi|29827800|ref|NP_822434.1|	SAV_1259	long-chain-fatty-acid--CoA ligase	516	4.C.1.1.4 Long-chain-fatty-acid--CoA ligase - Escherichia coli.	6e-35	PF00501.22;AMP-binding	0
			gi|29827887|ref|NP_822521.1|	SAV_1346	acid:CoA ligase	485	4.C.1.1.4 Long-chain-fatty-acid--CoA ligase - Escherichia coli.	1e-56	PF00501.22;AMP-binding	0
			gi|29828094|ref|NP_822728.1|	SAV_1552	non-ribosomal peptide synthetase	574	4.C.1.1.4 Long-chain-fatty-acid--CoA ligase - Escherichia coli.	4e-31	PF00501.22;AMP-binding	0
			gi|29828145|ref|NP_822779.1|	SAV_1603	acyl-CoA synthetase, long-chain fatty acid:CoA ligase	503	4.C.1.1.4 Long-chain-fatty-acid--CoA ligase - Escherichia coli.	2e-72	PF00501.22;AMP-binding	0
			gi|29828390|ref|NP_823024.1|	SAV_1848	acyl-CoA synthetase, long-chain fatty acid:CoA ligase	608	4.C.1.1.4 Long-chain-fatty-acid--CoA ligase - Escherichia coli.	4e-30	PF00501.22;AMP-binding	0
			gi|29828572|ref|NP_823206.1|	SAV_2030	AMP-binding domain protein	540	4.C.1.1.4 Long-chain-fatty-acid--CoA ligase - Escherichia coli.	9e-67	PF00501.22;AMP-binding	0
			gi|29828821|ref|NP_823455.1|	SAV_2279	long-chain-fatty-acid--CoA ligase	534	4.C.1.1.4 Long-chain-fatty-acid--CoA ligase - Escherichia coli.	4e-54	PF00501.22;AMP-binding	0
			gi|29828849|ref|NP_823483.1|	SAV_2307	fatty acid:CoA ligase	594	4.C.1.1.4 Long-chain-fatty-acid--CoA ligase - Escherichia coli.	2e-48	PF00501.22;AMP-binding	0
			gi|29830186|ref|NP_824820.1|	SAV_3643	non-ribosomal peptide synthetase	1709	4.C.1.1.4 Long-chain-fatty-acid--CoA ligase - Escherichia coli.	3e-20	PF00501.22;AMP-binding|PF00550.19;PP-binding|PF00668.14;Condensation	0
			gi|29826917|ref|NP_821551.1|	SAV_377	acyl-CoA synthetase, long-chain fatty acid:CoA ligase	495	4.C.1.1.4 Long-chain-fatty-acid--CoA ligase - Escherichia coli.	5e-80	PF00501.22;AMP-binding	0
			gi|29830349|ref|NP_824983.1|	SAV_3806	long-chain-fatty-acid--CoA ligase	527	4.C.1.1.4 Long-chain-fatty-acid--CoA ligase - Escherichia coli.	8e-57	PF00501.22;AMP-binding	0
			gi|29830384|ref|NP_825018.1|	SAV_3841	cyclohex-1-ene-1-carboxylate:CoA ligase	499	4.C.1.1.4 Long-chain-fatty-acid--CoA ligase - Escherichia coli.	2e-31	PF00501.22;AMP-binding	0
			gi|29830407|ref|NP_825041.1|	SAV_3864	4-coumarate:CoA ligase	524	4.C.1.1.4 Long-chain-fatty-acid--CoA ligase - Escherichia coli.	1e-63	PF00501.22;AMP-binding	0
			gi|29831142|ref|NP_825776.1|	SAV_4599	acetyl-CoA synthetase	652	4.C.1.1.4 Long-chain-fatty-acid--CoA ligase - Escherichia coli.	1e-25	PF11930.2;DUF3448|PF00501.22;AMP-binding	0
			gi|29831361|ref|NP_825995.1|	SAV_4818	acyl-CoA synthetase, long-chain fatty acid:CoA ligase	638	4.C.1.1.4 Long-chain-fatty-acid--CoA ligase - Escherichia coli.	4e-24	PF00501.22;AMP-binding	0
			gi|29832105|ref|NP_826739.1|	SAV_5562	acyl-CoA synthetase, long-chain fatty acid:CoA ligase	636	4.C.1.1.4 Long-chain-fatty-acid--CoA ligase - Escherichia coli.	3e-28	PF00501.22;AMP-binding	0
			gi|29827103|ref|NP_821737.1|	SAV_562	acetoacetyl-CoA synthetase	672	4.C.1.1.4 Long-chain-fatty-acid--CoA ligase - Escherichia coli.	2e-06	PF11930.2;DUF3448|PF00501.22;AMP-binding	0
			gi|29832266|ref|NP_826900.1|	SAV_5723	acyl-CoA synthetase	489	4.C.1.1.4 Long-chain-fatty-acid--CoA ligase - Escherichia coli.	7e-48	PF00501.22;AMP-binding	0
			gi|29827146|ref|NP_821780.1|	SAV_605	long-chain-fatty-acid--CoA ligase	518	4.C.1.1.4 Long-chain-fatty-acid--CoA ligase - Escherichia coli.	3e-57	PF00501.22;AMP-binding	0
			gi|29832611|ref|NP_827245.1|	SAV_6069	acyl-CoA synthetase, long-chain fatty acid:CoA ligase	598	4.C.1.1.4 Long-chain-fatty-acid--CoA ligase - Escherichia coli.	5e-41	PF00501.22;AMP-binding	0
			gi|29833154|ref|NP_827788.1|	SAV_6612	acyl-CoA synthetase, long chain-fatty acid:CoA ligase	555	4.C.1.1.4 Long-chain-fatty-acid--CoA ligase - Escherichia coli.	8e-83	PF00501.22;AMP-binding	0
			gi|29827380|ref|NP_822014.1|	SAV_839	non-ribosomal peptide synthetase	602	4.C.1.1.4 Long-chain-fatty-acid--CoA ligase - Escherichia coli.	1e-22	PF00501.22;AMP-binding|PF00550.19;PP-binding	0
			gi|29827387|ref|NP_822021.1|	SAV_846	non-ribosomal peptide synthetase	574	4.C.1.1.4 Long-chain-fatty-acid--CoA ligase - Escherichia coli.	1e-13	PF00501.22;AMP-binding|PF00550.19;PP-binding	0
			gi|29827389|ref|NP_822023.1|	SAV_848	non-ribosomal peptide synthetase	641	4.C.1.1.4 Long-chain-fatty-acid--CoA ligase - Escherichia coli.	1e-16	PF00501.22;AMP-binding|PF00550.19;PP-binding	0
			gi|29827394|ref|NP_822028.1|	SAV_853	non-ribosomal peptide synthetase	530	4.C.1.1.4 Long-chain-fatty-acid--CoA ligase - Escherichia coli.	7e-22	PF00501.22;AMP-binding	0
			gi|29827401|ref|NP_822035.1|	SAV_860	non-ribosomal peptide synthetase	541	4.C.1.1.4 Long-chain-fatty-acid--CoA ligase - Escherichia coli.	1e-16	PF00501.22;AMP-binding	0
			gi|29833512|ref|NP_828146.1|	SAV_6970	acetoacetyl-CoA synthetase	655	4.C.1.1.5 VERY-LONG-CHAIN ACYL-COA SYNTHETASE (EC 6.2.1.-) (VERY-LONG-CHAIN- FATTY-ACID-COA LIGASE) - Homo sapiens (Human).	1e-07	PF11930.2;DUF3448|PF00501.22;AMP-binding	0
			gi|29828573|ref|NP_823207.1|	SAV_2031	acetyl-CoA synthetase	559	4.C.1.1.6 PROBABLE CROTONOBETAINE/CARNITINE-COA LIGASE (EC 6.3.2.-) - Escherichia coli.	8e-24	PF00501.22;AMP-binding	0
			gi|29829698|ref|NP_824332.1|	SAV_3156	non-ribosomal peptide synthetase	625	4.C.1.1.6 PROBABLE CROTONOBETAINE/CARNITINE-COA LIGASE (EC 6.3.2.-) - Escherichia coli.	1e-27	PF00501.22;AMP-binding|PF00550.19;PP-binding	0
			gi|29829741|ref|NP_824375.1|	SAV_3199	non-ribosomal peptide synthetase	978	4.C.1.1.6 PROBABLE CROTONOBETAINE/CARNITINE-COA LIGASE (EC 6.3.2.-) - Escherichia coli.	9e-23	PF00501.22;AMP-binding|PF00550.19;PP-binding	0
			gi|29830749|ref|NP_825383.1|	SAV_4206	long-chain-fatty-acid--CoA ligase	558	4.C.1.1.6 PROBABLE CROTONOBETAINE/CARNITINE-COA LIGASE (EC 6.3.2.-) - Escherichia coli.	2e-37	PF00501.22;AMP-binding	0
			gi|29831768|ref|NP_826402.1|	SAV_5225	acyl-CoA synthetase	546	4.C.1.1.8 Bile acyl-CoA synthetase OS=Mus musculus GN=Slc27a5 PE=2 SV=2	4e-41	PF00501.22;AMP-binding	0
		4.C.3:The Acyl-CoA Thioesterase (AcoT) Family	gi|29831572|ref|NP_826206.1|	SAV_5029	acyl-CoA hydrolase	207	4.C.3.1.2 Acyl-coenzyme A thioesterase 12 - Homo sapiens (Human).	7e-11	PF03061.16;4HBT	0
5: Transmembrane Electron Carriers	5.A: Transmembrane 2-electron transfer carriers	5.A.1:The Disulfide Bond Oxidoreductase D (DsbD) Family	gi|29831342|ref|NP_825976.1|	SAV_4799	cytochrome C biogenesis membrane protein	260	5.A.1.2.1 CYTOCHROME C-TYPE BIOGENESIS PROTEIN CCDA - Bacillus subtilis.	2e-28	PF02683.9;DsbD	6
		5.A.3:The Prokaryotic Molybdopterin-containing Oxidoreductase (PMO) Family	gi|29828376|ref|NP_823010.1|	SAV_1834	formate dehydrogenase, major subunit (formate dehydrogenase alpha subunit)	641	5.A.3.2.1 Formate dehydrogenase, nitrate-inducible, major subunit (EC 1.2.1.2) (Formate dehydrogenase-N alpha subunit) (FDH-N alpha subunit) (Anaerobic formate dehydrogenase major subunit) - Escherichia coli.	2e-40	PF00384.16;Molybdopterin|PF01568.15;Molydop_binding	0
			gi|29832768|ref|NP_827402.1|	SAV_6226	formate dehydrogenase	760	5.A.3.3.2 Anaerobic dimethyl sulfoxide reductase chain A precursor (EC 1.8.99.-) (DMSO reductase) - Escherichia coli.	5e-09	PF00384.16;Molybdopterin|PF01568.15;Molydop_binding	0
			gi|29833132|ref|NP_827766.1|	SAV_6590	dehydrogenase	743	5.A.3.5.2 Polysulfide reductase chain A precursor (Sulfur reductase chain A) - Wolinella succinogenes.	2e-39	PF04879.10;Molybdop_Fe4S4|PF00384.16;Molybdopterin|PF01568.15;Molydop_binding	0
			gi|29828872|ref|NP_823506.1|	SAV_2330	assimilatory nitrate reductase large subunit	1352	5.A.3.6.1 Arsenite oxidase large subunit (EC 1.20.98.1) (AOI) - Alcaligenes faecalis.	6e-33	PF04879.10;Molybdop_Fe4S4|PF00384.16;Molybdopterin|PF01568.15;Molydop_binding|PF00258.19;Flavodoxin_1|PF00667.14;FAD_binding_1|PF00175.15;NAD_binding_1	0
		5.A.4:The Prokaryotic Succinate Dehydrogenase (SDH) Family	gi|29829723|ref|NP_824357.1|	SAV_3181	succinate dehydrogenase flavoprotein subunit	667	5.A.4.1.1 SdhA OS=Bacillus licheniformis (strain DSM 13 / ATCC 14580) GN=sdhA PE=4 SV=1	2e-56	PF00890.18;FAD_binding_2|PF02910.14;Succ_DH_flav_C	0
			gi|29829940|ref|NP_824574.1|	SAV_3397	succinate dehydrogenase flavoprotein subunit	584	5.A.4.1.1 SdhA OS=Bacillus licheniformis (strain DSM 13 / ATCC 14580) GN=sdhA PE=4 SV=1	1e-83	PF00890.18;FAD_binding_2|PF02910.14;Succ_DH_flav_C	0
			gi|29831231|ref|NP_825865.1|	SAV_4688	L-aspartate oxidase	605	5.A.4.1.1 SdhA OS=Bacillus licheniformis (strain DSM 13 / ATCC 14580) GN=sdhA PE=4 SV=1	8e-54	PF00890.18;FAD_binding_2|PF02910.14;Succ_DH_flav_C	0
			gi|29833850|ref|NP_828484.1|	SAV_7308	succinate dehydrogenase flavoprotein subunit	649	5.A.4.1.1 SdhA OS=Bacillus licheniformis (strain DSM 13 / ATCC 14580) GN=sdhA PE=4 SV=1	7e-98	PF00890.18;FAD_binding_2|PF02910.14;Succ_DH_flav_C	0
			gi|29829724|ref|NP_824358.1|	SAV_3182	fumarate reductase iron-sulfur subunit	258	5.A.4.1.1 SdhB OS=Bacillus licheniformis (strain DSM 13 / ATCC 14580) GN=sdhB PE=4 SV=1	4e-21	PF00111.21;Fer2	0
			gi|29829941|ref|NP_824575.1|	SAV_3398	succinate dehydrogenase iron-sulfur subunit	257	5.A.4.1.1 SdhB OS=Bacillus licheniformis (strain DSM 13 / ATCC 14580) GN=sdhB PE=4 SV=1	4e-21		0
			gi|29833851|ref|NP_828485.1|	SAV_7309	succinate dehydrogenase/fumarate reductase iron-sulfur subunit	249	5.A.4.1.1 SdhB OS=Bacillus licheniformis (strain DSM 13 / ATCC 14580) GN=sdhB PE=4 SV=1	2e-22	PF12838.1;Fer4_7	0
	5.B: Transmembrane 1-electron transfer carriers	5.B.1:The Phagocyte (gp91phox) NADPH Oxidase Family	gi|29826833|ref|NP_821467.1|	SAV_293	oxidoreductase	449	5.B.1.6.1 OXIDOREDUCTASE, PUTATIVE - Vibrio cholerae.	6e-28	PF01794.13;Ferric_reduct|PF00970.18;FAD_binding_6|PF00175.15;NAD_binding_1	6
8: Accessory Factors Involved in Transport	8.A: Auxiliary transport proteins	8.A.7:The Phosphotransferase System Enzyme I (EI) Family	gi|29833516|ref|NP_828150.1|	SAV_6974	phosphoenolpyruvate-protein phosphotransferase	556	8.A.7.1.1 PHOSPHOENOLPYRUVATE-PROTEIN PHOSPHOTRANSFERASE (EC 2.7.3.9) (PHOSPHOTRANSFERASE SYSTEM, ENZYME I) - Escherichia coli.	6e-77	PF05524.7;PEP-utilisers_N|PF00391.17;PEP-utilizers|PF02896.12;PEP-utilizers_C	0
		8.A.8:The Phosphotransferase System HPr (HPr) Family	gi|29828960|ref|NP_823594.1|	SAV_2418	phosphocarrier protein	93	8.A.8.1.1 Phosphocarrier protein HPr - Escherichia coli.	3e-07	PF00381.13;PTS-HPr	0
		8.A.21:The Stomatin/Podocin/Band 7/Nephrosis.2/SPFH (Stomatin) Family	gi|29828754|ref|NP_823388.1|	SAV_2212	membrane protease subunit stomatin/prohibitin-like protein	318	8.A.21.2.1 Hypothetical protein PH1511 - Pyrococcus horikoshii.	3e-55	PF01145.19;Band_7	1
			gi|29833024|ref|NP_827658.1|	SAV_6482	secreted protein	316	8.A.21.2.1 Hypothetical protein PH1511 - Pyrococcus horikoshii.	2e-27	PF01145.19;Band_7	1
9: Incompletely Characterized Transport Systems	9.A: Recognized transporters of unknown biochemical mechanism	9.A.10:The Iron/Lead Transporter (ILT) Superfamily	gi|29832467|ref|NP_827101.1|	SAV_5924	hypothetical protein	288	9.A.10.2.3 Ferrous iron permease efeU - Escherichia coli (strain K12).	6e-48	PF03239.8;FTR1	6
			gi|29830785|ref|NP_825419.1|	SAV_4242	hypothetical protein	453	9.A.10.2.3 Peroxidase ycdB - Escherichia coli (strain K12).	2e-47	PF04261.6;Dyp_perox	1
			gi|29832468|ref|NP_827102.1|	SAV_5925	iron-dependent peroxidase	432	9.A.10.2.3 Peroxidase ycdB - Escherichia coli (strain K12).	4e-73	PF04261.6;Dyp_perox	1
			gi|29832469|ref|NP_827103.1|	SAV_5926	lipoprotein	382	9.A.10.2.3 UPF0409 protein ycdO - Escherichia coli (strain K12).	1e-63	PF09375.4;Peptidase_M75	0
		9.A.19:The Mg2+ Transporter-E (MgtE) Family	gi|29829652|ref|NP_824286.1|	SAV_3110	magnesium (Mg2+) transporter	432	9.A.19.1.2 Mg2+ transporter MgtE - Thermus thermophilus (strain HB8 / ATCC 27634 / DSM 579).	3e-21	PF03448.11;MgtE_N|PF00571.22;CBS	0
		9.A.29:The Lantibiotic Immunity Protein (LIP) Family	gi|29832205|ref|NP_826839.1|	SAV_5662	hypothetical protein	260	9.A.29.3.1 Inner membrane protein yfcA - Escherichia coli.	6e-26	PF01925.13;TauE	8
		9.A.30:The Tellurium Ion Resistance (TerC) Family	gi|29832818|ref|NP_827452.1|	SAV_6276	integral membrane export protein	329	9.A.30.1.1 Tellurite resistance (TerC) - Escherichia coli.	4e-43	PF03741.10;TerC	9
		9.A.31:The Putative SdpAB Peptide Antibiotic-like Killing Factor Exporter (SdpAB) Family	gi|29830705|ref|NP_825339.1|	SAV_4162	hypothetical protein	358	9.A.31.1.1 Hypothetical protein yvaX - Bacillus subtilis	4e-06		7
		9.A.34:The Putative Type VI Symbiosis/Virulence Secretory Pathway (VISP) Family	gi|29829142|ref|NP_823776.1|	SAV_2600	ATP-dependent Clp protease	842	9.A.34.2.1 EvpH - Edwardsiella tarda.	1e-130	PF02861.14;Clp_N	0
			gi|29831057|ref|NP_825691.1|	SAV_4514	ATP-dependent Clp protease	870	9.A.34.2.1 EvpH - Edwardsiella tarda.	1e-145	PF02861.14;Clp_N	0
			gi|29831240|ref|NP_825874.1|	SAV_4697	ATP-dependent Clp protease	841	9.A.34.2.1 EvpH - Edwardsiella tarda.	1e-131	PF02861.14;Clp_N	0
			gi|29833783|ref|NP_828417.1|	SAV_7241	ATP-dependent Clp protease	879	9.A.34.2.1 EvpH - Edwardsiella tarda.	3e-152	PF02861.14;Clp_N	0
		9.A.36:The Ca2+-dependent Phospholipid Scramblase (Scramblase) Family	gi|29828256|ref|NP_822890.1|	SAV_1714	hypothetical protein	285	9.A.36.1.3 Putative uncharacterized protein - Frankia alni (strain ACN14a).	2e-87	PF10708.3;DUF2510|PF03803.9;Scramblase	0
		9.A.40:The HlyC/CorC (HCC) Family	gi|29832128|ref|NP_826762.1|	SAV_5585	transport protein	435	9.A.40.2.1 HYPOTHETICAL 49.0 KDA PROTEIN IN BLTD-TRKA INTERGENIC REGION - Bacillus subtilis.	2e-35	PF01595.14;DUF21|PF00571.22;CBS	4
			gi|29833451|ref|NP_828085.1|	SAV_6909	integral membrane protein	473	9.A.40.2.1 HYPOTHETICAL 49.0 KDA PROTEIN IN BLTD-TRKA INTERGENIC REGION - Bacillus subtilis.	1e-49	PF01595.14;DUF21|PF00571.22;CBS	1
			gi|29833452|ref|NP_828086.1|	SAV_6910	integral membrane protein	364	9.A.40.2.1 HYPOTHETICAL 49.0 KDA PROTEIN IN BLTD-TRKA INTERGENIC REGION - Bacillus subtilis.	1e-46	PF01595.14;DUF21|PF00571.22;CBS	3
			gi|29833622|ref|NP_828256.1|	SAV_7080	integral membrane protein	337	9.A.40.2.1 HYPOTHETICAL 49.0 KDA PROTEIN IN BLTD-TRKA INTERGENIC REGION - Bacillus subtilis.	5e-45	PF01595.14;DUF21|PF00571.22;CBS	3
			gi|29833623|ref|NP_828257.1|	SAV_7081	integral membrane protein	448	9.A.40.2.1 HYPOTHETICAL 49.0 KDA PROTEIN IN BLTD-TRKA INTERGENIC REGION - Bacillus subtilis.	3e-51	PF01595.14;DUF21|PF00571.22;CBS	1
		9.A.42:The Mycobacterial PPE41 Protein Secretion System (MPSS) Family	gi|29829082|ref|NP_823716.1|	SAV_2540	serine protease	432	9.A.42.1.1 PROBABLE PROLINE RICH MEMBRANE-ANCHORED MYCOSIN MYCP5 - Mycobacterium tuberculosis.	1e-17	PF00082.16;Peptidase_S8	1
			gi|29831118|ref|NP_825752.1|	SAV_4575	secreted serine protease	421	9.A.42.1.1 PROBABLE PROLINE RICH MEMBRANE-ANCHORED MYCOSIN MYCP5 - Mycobacterium tuberculosis.	4e-07	PF00082.16;Peptidase_S8	2
			gi|29833275|ref|NP_827909.1|	SAV_6733	serine protease	406	9.A.42.1.1 PROBABLE PROLINE RICH MEMBRANE-ANCHORED MYCOSIN MYCP5 - Mycobacterium tuberculosis.	4e-13	PF00082.16;Peptidase_S8	2
			gi|29829070|ref|NP_823704.1|	SAV_2528	FtsK/SpoIIIE family protein	1323	9.A.42.1.1 Putative uncharacterized protein - Mycobacterium tuberculosis.	7e-115	PF01580.12;FtsK_SpoIIIE	2
			gi|29831985|ref|NP_826619.1|	SAV_5442	FtsK/SpoIIIE family protein	1324	9.A.42.1.1 Putative uncharacterized protein - Mycobacterium tuberculosis.	1e-108	PF01580.12;FtsK_SpoIIIE	1
		9.A.47:The Tight Adherence (Pilus) Biogenesis Apparatus (TABA) Family	gi|29829793|ref|NP_824427.1|	SAV_3251	hypothetical protein	301	9.A.47.1.1 TadC - Actinobacillus actinomycetemcomitans (Haemophilus actinomycetemcomitans).	2e-07	PF00482.17;GSPII_F	4
		9.A.49:The Transfer Clostridial Plasmid Conjugative System (Tcp-Conj) Family	gi|29826715|ref|NP_821349.1|	SAV_175	ATP/GTP-binding protein	893	9.A.49.1.1 TcpF - Clostridium perfringens.	4e-19	PF12846.1;AAA_10	0
	9.B: Putative transport proteins	9.B.3:The Bacterial Murein Precursor Exporter (MPE) Family	gi|29829493|ref|NP_824127.1|	SAV_2951	cell division membrane protein	455	9.B.3.1.3 STAGE V SPORULATION PROTEIN E - Bacillus subtilis.	1e-30	PF01098.13;FTSW_RODA_SPOVE	12
			gi|29830883|ref|NP_825517.1|	SAV_4340	cell division membrane protein	482	9.B.3.1.3 STAGE V SPORULATION PROTEIN E - Bacillus subtilis.	7e-39	PF01098.13;FTSW_RODA_SPOVE	12
			gi|29832002|ref|NP_826636.1|	SAV_5459	cell division membrane protein	398	9.B.3.1.3 STAGE V SPORULATION PROTEIN E - Bacillus subtilis.	2e-50	PF01098.13;FTSW_RODA_SPOVE	10
			gi|29832663|ref|NP_827297.1|	SAV_6121	cell division membrane protein FtsW	449	9.B.3.1.3 STAGE V SPORULATION PROTEIN E - Bacillus subtilis.	4e-49	PF01098.13;FTSW_RODA_SPOVE	8
		9.B.7:The Putative Sulfate Transporter (CysZ) Family	gi|29832323|ref|NP_826957.1|	SAV_5780	integral membrane protein	238	9.B.7.1.1 Protein cysZ - Escherichia coli.	2e-10	PF07264.5;EI24	5
		9.B.10:The Putative Tripartite Zn2+ Transporter (TZT) Family	gi|29828966|ref|NP_823600.1|	SAV_2424	cobalamin synthesis protein	361	9.B.10.1.1 Putative metal chaperone yciC OS=Bacillus subtilis GN=yciC PE=2 SV=1	2e-27	PF02492.13;cobW|PF07683.8;CobW_C	0
			gi|29831188|ref|NP_825822.1|	SAV_4645	hypothetical protein	447	9.B.10.1.1 Putative metal chaperone yciC OS=Bacillus subtilis GN=yciC PE=2 SV=1	1e-25	PF02492.13;cobW|PF07683.8;CobW_C	0
		9.B.26:The PF27 (PF27) Family	gi|29832371|ref|NP_827005.1|	SAV_5828	hypothetical protein	193	9.B.26.1.1 HYPOTHETICAL 22.4 KDA PROTEIN SLL0615 - Synechocystis sp. (strain PCC 6803).	2e-11	PF01169.13;UPF0016	5
		9.B.27:The DedA or YdjX-Z (DedA) Family	gi|29833569|ref|NP_828203.1|	SAV_7027	hypothetical protein	269	9.B.27.1.2 HYPOTHETICAL 26.2 KDA PROTEIN IN XTHA-GDHA INTERGENIC REGION - Escherichia coli.	1e-13	PF09335.5;SNARE_assoc	6
			gi|29826665|ref|NP_821299.1|	SAV_125	hypothetical protein	228	9.B.27.2.3 Protein dedA OS=Escherichia coli (strain K12) GN=dedA PE=1 SV=1	2e-23	PF09335.5;SNARE_assoc	5
			gi|29828884|ref|NP_823518.1|	SAV_2342	hypothetical protein	222	9.B.27.2.3 Protein dedA OS=Escherichia coli (strain K12) GN=dedA PE=1 SV=1	3e-24	PF09335.5;SNARE_assoc	4
			gi|29830176|ref|NP_824810.1|	SAV_3633	hypothetical protein	170	9.B.27.2.3 Protein dedA OS=Escherichia coli (strain K12) GN=dedA PE=1 SV=1	2e-16	PF09335.5;SNARE_assoc	3
			gi|29831202|ref|NP_825836.1|	SAV_4659	hypothetical protein	339	9.B.27.2.3 Protein dedA OS=Escherichia coli (strain K12) GN=dedA PE=1 SV=1	1e-39	PF09335.5;SNARE_assoc	5
			gi|29832366|ref|NP_827000.1|	SAV_5823	hypothetical protein	203	9.B.27.2.3 Protein dedA OS=Escherichia coli (strain K12) GN=dedA PE=1 SV=1	8e-09	PF09335.5;SNARE_assoc	4
			gi|29833579|ref|NP_828213.1|	SAV_7037	integral membrane protein	216	9.B.27.2.3 Protein dedA OS=Escherichia coli (strain K12) GN=dedA PE=1 SV=1	2e-12	PF09335.5;SNARE_assoc	5
		9.B.28:The Putative Permease Duf318 (Duf318) Family	gi|29830982|ref|NP_825616.1|	SAV_4439	permease	351	9.B.28 Ca2+ Homeostasis Protein (CHP) Family.		PF03773.7;DUF318	9
			gi|29831111|ref|NP_825745.1|	SAV_4568	permease	336	9.B.28.1.1 ArsP OS=Campylobacter jejuni GN=arsP PE=4 SV=1	4e-06	PF03773.7;DUF318	9
		9.B.30:The Hly III (Hly III) Family	gi|29826862|ref|NP_821496.1|	SAV_322	hypothetical protein	266	9.B.30.1.1 HEMOLYSIN III (HLY-III) - Bacillus cereus.	2e-16	PF03006.14;HlyIII	7
			gi|29829830|ref|NP_824464.1|	SAV_3288	hypothetical protein	237	9.B.30.1.1 HEMOLYSIN III (HLY-III) - Bacillus cereus.	2e-14	PF03006.14;HlyIII	7
		9.B.32:The Putative Vectorial Glycosyl Polymerization (VGP) Family	gi|29831622|ref|NP_826256.1|	SAV_5079	CDP-glycerol:polyglycerol phosphate glycero-phosphotransferase	740	9.B.32 Putative Vectorial Glycosyl Polymerization (VGP) Family.		PF00535.20;Glycos_transf_2|PF04464.8;Glyphos_transf	0
			gi|29829837|ref|NP_824471.1|	SAV_3295	glycosyl transferase	436	9.B.32.1.1 PLASMID PWQ799 RNAII AND RNAI GENES; AND RNAI MODULATOR PROTEIN (ROM), MOBILIZATION PROTEIN (MBEA, MBEB, MBEC, MBED), N-ACETYLMANNOSAMINE TRANSFERASE (RFBA), AND UDP-N-ACETYLGLUCOSAMINE 2-EPIMERASE (RFBC) GENES, COMPLETE CDS'S (MBEA, MBEB, MBEC	6e-10	PF00535.20;Glycos_transf_2	4
			gi|29831006|ref|NP_825640.1|	SAV_4463	glycosyl transferase	439	9.B.32.1.4 Hyaluronan synthase - Streptococcus pyogenes.	7e-34	PF00535.20;Glycos_transf_2	5
		9.B.33:The Sensor Histidine Kinase (SHK) Family	gi|29833660|ref|NP_828294.1|	SAV_7118	two-component system sensor kinase	401	9.B.33.1.1 Sensor protein lytS OS=Bacillus anthracis GN=lytS PE=3 SV=1	9e-42	PF06580.7;His_kinase|PF02518.20;HATPase_c	1
		9.B.35:The Putative Thyronine-Transporting Transthyretin (Transthyretin) Family	gi|29828561|ref|NP_823195.1|	SAV_2019	hypothetical protein	135	9.B.35.2.1 Transthyretin-like protein pucM - Bacillus subtilis.	1e-12	PF00576.15;Transthyretin	0
		9.B.44:The YiaA-YiaB (YiaAB) Family	gi|29833143|ref|NP_827777.1|	SAV_6601	hypothetical protein	96	9.B.44.2.2 Hypothetical protein - Acidovorax sp. (strain JS42).	2e-07	PF05360.8;YiaAB	2
		9.B.45:The Arg/Asp/Asp (RDD) Family	gi|29829986|ref|NP_824620.1|	SAV_3443	hypothetical protein	223	9.B.45.1.1 Putative RDD family protein OS=Bacillus pumilus ATCC 7061 GN=BAT_2758 PE=4 SV=1	7e-08	PF06271.6;RDD	3
			gi|29826474|ref|NP_828780.1|	SAP1p31	putative serine/threonine protein kinase	397	9.B.45.1.3 Serine/Threonine protein kinase OS=Nodularia spumigena CCY9414 GN=N9414_10892 PE=4 SV=1	1e-18	PF00069.19;Pkinase	0
			gi|29827698|ref|NP_822332.1|	SAV_1157	serine/threonine protein kinase	324	9.B.45.1.3 Serine/Threonine protein kinase OS=Nodularia spumigena CCY9414 GN=N9414_10892 PE=4 SV=1	2e-09	PF00069.19;Pkinase	0
			gi|29830083|ref|NP_824717.1|	SAV_3540	serine/threonine protein kinase	487	9.B.45.1.3 Serine/Threonine protein kinase OS=Nodularia spumigena CCY9414 GN=N9414_10892 PE=4 SV=1	6e-14	PF00069.19;Pkinase	0
			gi|29833341|ref|NP_827975.1|	SAV_6799	serine/threonine protein kinase	433	9.B.45.1.3 Serine/Threonine protein kinase OS=Nodularia spumigena CCY9414 GN=N9414_10892 PE=4 SV=1	3e-13	PF00069.19;Pkinase	1
		9.B.71:The Camphor Resistance (CrcB) Family	gi|29827861|ref|NP_822495.1|	SAV_1320	camphor resistance protein CrcB	124	9.B.71.1.1 Protein crcB - Escherichia coli.	4e-06	PF02537.9;CRCB	4
			gi|29828484|ref|NP_823118.1|	SAV_1942	camphor resistance protein CrcB	204	9.B.71.1.1 Protein crcB - Escherichia coli.	6e-06	PF02537.9;CRCB	4
			gi|162960848|ref|YP_001621482.1|	SAV_7580	putative camphor resistance protein CrcB	123	9.B.71.1.1 Protein crcB - Escherichia coli.	2e-08	PF02537.9;CRCB	4
		9.B.74:The Phage Infection Protein (PIP) Family	gi|29832647|ref|NP_827281.1|	SAV_6105	hypothetical protein	694	9.B.74.1.2 ABC-2 type transporter - Arthrobacter sp. FB24.	2e-93	PF12698.1;ABC2_membrane_3	6
		9.B.75:The Ethanol Utilization/Transport (Eut) Protein Family	gi|29829379|ref|NP_824013.1|	SAV_2837	WhiE II-like protein	147	9.B.75.4.1 16.7 kDa protein in whiE locus - Streptomyces coelicolor.	2e-51	PF07883.5;Cupin_2	0
		9.B.76:The Goadsporin Immunity Protein, GodI (GodI) Family	gi|29829190|ref|NP_823824.1|	SAV_2648	signal recognition particle	516	9.B.76.1.1 Goadsporin biosynthetic protein - Streptomyces sp. TP-A0584.	0	PF02881.13;SRP54_N|PF00448.16;SRP54|PF02978.13;SRP_SPB	0
		9.B.97:The Acyltransferase-3/Putative Acetyl-CoA Transporter (ATAT) Family	gi|29830333|ref|NP_824967.1|	SAV_3790	macrolide O-acyltransferase	392	9.B.97.3.1 Isovaleryltransferase MppN OS=Streptomyces hygroscopicus GN=mppN PE=4 SV=1	2e-38	PF01757.16;Acyl_transf_3	7
		9.B.98:The DUF95 (DUF95) Family	gi|29831599|ref|NP_826233.1|	SAV_5056	hypothetical protein	335	9.B.98.1.3 Putative membrane protein OS=Frankia sp. (strain CcI3) GN=Francci3_0756 PE=4 SV=1	2e-89	PF01944.11;DUF95	4
N/A	N/A	N/A	gi|29828545|ref|NP_823179.1|	SAV_2003	iron transport protein	505			PF04183.6;IucA_IucC|PF06276.6;FhuF	0
			gi|29828583|ref|NP_823217.1|	SAV_2041	arginine/ornithine transport system ATPase	328			PF03308.10;ArgK	0
			gi|29829099|ref|NP_823733.1|	SAV_2557	phosphotransferase	300			PF04655.8;APH_6_hur	0
			gi|29829397|ref|NP_824031.1|	SAV_2855	lysine arginine ornithine transport system kinase	318			PF03308.10;ArgK	0
			gi|29830362|ref|NP_824996.1|	SAV_3819	putative fructose transport system kinase	245			PF00485.12;PRK	0
			gi|29830504|ref|NP_825138.1|	SAV_3961	hydroxyurea phosphotransferase	297			PF04655.8;APH_6_hur	0
			gi|29831289|ref|NP_825923.1|	SAV_4746	phosphotransferase	317			PF01636.17;APH	0
			gi|29831312|ref|NP_825946.1|	SAV_4769	amino acid transporter	665				11
			gi|29831653|ref|NP_826287.1|	SAV_5110	phosphotransferase	303			PF01636.17;APH	0
			gi|29826602|ref|NP_821236.1|	SAV_62	transmembrane transport protein	163			PF11234.2;DUF3036	4
			gi|29832816|ref|NP_827450.1|	SAV_6274	export associated protein	192			PF10138.3;Tellurium_res|PF02342.12;TerD	0
			gi|29832817|ref|NP_827451.1|	SAV_6275	export associated protein	695			PF02342.12;TerD	0
			gi|29832842|ref|NP_827476.1|	SAV_6300	electron transport protein	111				0
			gi|29832895|ref|NP_827529.1|	SAV_6353	transport associated protein	402			PF02342.12;TerD|PF10138.3;Tellurium_res	0
			gi|29827190|ref|NP_821824.1|	SAV_649	phosphotransferase (aminonucleoside antibiotic resistance)	206			PF07931.6;CPT	0
			gi|29833157|ref|NP_827791.1|	SAV_6615	phosphotransferase	340			PF01636.17;APH	0
			gi|29827222|ref|NP_821856.1|	SAV_681	phosphotransferase	248			PF01636.17;APH	0
			gi|29833594|ref|NP_828228.1|	SAV_7052	amino acid transporter	658				11
			gi|29833864|ref|NP_828498.1|	SAV_7322	iron transport protein	601			PF04183.6;IucA_IucC|PF06276.6;FhuF	0
			gi|29827366|ref|NP_822000.1|	SAV_825	aminoglycoside phosphotransferase	299			PF01636.17;APH	0
			gi|29827418|ref|NP_822052.1|	SAV_877	chloramphenicol 3-O phosphotransferase	176			PF07931.6;CPT	0
			gi|29827530|ref|NP_822164.1|	SAV_989	phosphotransferase	307			PF01636.17;APH	0

## Sheet: SBI
TC_Class	TC_Subclass	TC_Family	Id	Name	Product	Length	TCDB_Hit	Evalue	Pfam	TMS
1: Channels/Proes	1.A: α-Type Channels	1.A.2:Inward Rectifier K+ Channel (IRK-C) Family	gi|297158252|gb|ADI07964.1|	SBI_04844	ABC transporter ATP-binding protein	267	1.A.2.2.2 ABC transporter related - Thermotoga lettingae (strain ATCC BAA-301 / DSM 14385 / TMO).	2e-45	PF00005.21;ABC_tran	0
		1.A.4:The Transient Receptor Potential Ca2+ Channel (TRP-CC) Family	gi|297160938|gb|ADI10650.1|	SBI_07530	Ankyrin	460	1.A.4.7.2 CG11020 protein (Mechanosensory transduction channel NOMPC) - Drosophila melanogaster (Fruit fly).	6e-10	PF12796.1;Ank_2	0
			gi|297163157|gb|ADI12869.1|	SBI_09751	ankyrin	449	1.A.4.7.2 CG11020 protein (Mechanosensory transduction channel NOMPC) - Drosophila melanogaster (Fruit fly).	2e-10	PF12796.1;Ank_2	0
		1.A.8:The Major Intrinsic Protein (MIP) Family	gi|297157391|gb|ADI07103.1|	SBI_03982	putative channel transporter	248	1.A.8.15.1 PUTATIVE TRANSPORT TRANSMEMBRANE PROTEIN - Rhizobium meliloti (Sinorhizobium meliloti)	2e-43	PF00230.14;MIP	6
			gi|297161872|gb|ADI11584.1|	SBI_08466	glycerol uptake facilitator protein	264	1.A.8.2.1 GLYCEROL UPTAKE FACILITATOR PROTEIN - Bacillus subtilis.	8e-58	PF00230.14;MIP	5
			gi|297155956|gb|ADI05668.1|	SBI_02547	putative aquaporin Z	259	1.A.8.3.1 Aquaporin Z - Escherichia coli.	5e-35	PF00230.14;MIP	6
			gi|297162513|gb|ADI12225.1|	SBI_09107	putative glycerol uptake facilitator protein	276	1.A.8.9.1 AQUAPORIN 3 (31.4 KDA WATER CHANNEL PROTEIN) - Rattus norvegicus (Rat).	6e-39	PF00230.14;MIP	5
		1.A.11:The Ammonia Transporter Channel (Amt) Family	gi|297156883|gb|ADI06595.1|	SBI_03474	ammonium transporter	421	1.A.11.1.3 Ammonia permeases - Corynebacterium glutamicum (Brevibacterium flavum).	6e-93	PF00909.15;Ammonium_transp	11
		1.A.22:The Large Conductance Mechanosensitive Ion Channel (MscL) Family	gi|297159145|gb|ADI08857.1|	SBI_05737	large-conductance mechanosensitive channel	147	1.A.22.1.2 Large-conductance mechanosensitive channel - Mycobacterium tuberculosis.	3e-13	PF01741.12;MscL	2
			gi|297159887|gb|ADI09599.1|	SBI_06479	mechanosensitive channel	156	1.A.22.1.4 Large-conductance mechanosensitive channel OS=Rhizobium etli (strain CFN 42 / ATCC 51251) GN=mscL PE=3 SV=1	2e-18	PF01741.12;MscL	2
		1.A.23:The Small Conductance Mechanosensitive Ion Channel (MscS) Family	gi|297155037|gb|ADI04749.1|	SBI_01628	integral membrane protein	391	1.A.23.2.1 Small-conductance mechanosensitive channel - Escherichia coli.	5e-23	PF00924.12;MS_channel	5
			gi|297160486|gb|ADI10198.1|	SBI_07078	small conductance mechanosensitive ion channel, MscS family	364	1.A.23.3.1 YKUT PROTEIN - Bacillus subtilis.	5e-27	PF00924.12;MS_channel	3
		1.A.30:The H+- or Na+-translocating Bacterial Flagellar Motor/ExbBD Outer Membrane Transport Energizer (Mot/Exb) Superfamily	gi|297157602|gb|ADI07314.1|	SBI_04193	secreted protein	228	1.A.30.1.3 Chemotaxis motB protein (Motility protein B) - Bacillus subtilis.	1e-05	PF00691.14;OmpA	1
		1.A.33:The Cation Channel-forming Heat Shock Protein-70 (Hsp70) Family	gi|297154324|gb|ADI04036.1|	SBI_00915	molecular chaperone DnaK	635	1.A.33.1.2 Chaperone protein dnaK - Escherichia coli.	0	PF00012.14;HSP70	0
			gi|297155306|gb|ADI05018.1|	SBI_01897	molecular chaperone DnaK	629	1.A.33.1.2 Chaperone protein dnaK - Escherichia coli.	1e-180	PF00012.14;HSP70	0
			gi|297160524|gb|ADI10236.1|	SBI_07116	rod shape-determining protein MreB	343	1.A.33.1.3 Heat shock 70 kDa protein 1 (HSP70.1) (HSP70-1/HSP70-2) - Homo sapiens (Human).	7e-11	PF06723.7;MreB_Mbl	0
		1.A.35:The CorA Metal Ion Transporter (MIT) Family	gi|297156370|gb|ADI06082.1|	SBI_02961	metal-transport protein	401	1.A.35.3.1 PUTATIVE MAGNESIUM AND COBALT TRANSPORT PROTEIN CORA - Methanococcus jannaschii.	2e-11	PF01544.12;CorA	2
			gi|297157480|gb|ADI07192.1|	SBI_04071	putative metal-transport protein	366	1.A.35.3.1 PUTATIVE MAGNESIUM AND COBALT TRANSPORT PROTEIN CORA - Methanococcus jannaschii.	7e-15	PF01544.12;CorA	2
			gi|297161855|gb|ADI11567.1|	SBI_08449	putative ion transport protein	338	1.A.35.3.1 PUTATIVE MAGNESIUM AND COBALT TRANSPORT PROTEIN CORA - Methanococcus jannaschii.	2e-16	PF01544.12;CorA	2
		1.A.62:The Homotrimeric Cation Channel (TRIC) Family	gi|297157013|gb|ADI06725.1|	SBI_03604	integral membrane protein	219	1.A.62.3.1 Putative uncharacterized protein OS=Sulfolobus solfataricus GN=SSO0012 PE=4 SV=1	3e-23	PF03458.7;UPF0126	7
	1.B: β-Barrel Porins	1.B.12:The Autotransporter-1 (AT-1) Family	gi|297153499|gb|ADI03211.1|	SBI_00090	ATP-dependent Clp protease proteolytic subunit 2	200	1.B.12.4.1 ATP-dependent Clp protease proteolytic subunit 1 OS=Streptomyces coelicolor GN=clpP1 PE=3 SV=1	1e-38	PF00574.17;CLP_protease	0
			gi|297153500|gb|ADI03212.1|	SBI_00091	ATP-dependent Clp protease proteolytic subunit	212	1.B.12.4.1 ATP-dependent Clp protease proteolytic subunit 1 OS=Streptomyces coelicolor GN=clpP1 PE=3 SV=1	3e-61	PF00574.17;CLP_protease	0
			gi|297160512|gb|ADI10224.1|	SBI_07104	ATP-dependent Clp protease proteolytic subunit	200	1.B.12.4.1 ATP-dependent Clp protease proteolytic subunit 1 OS=Streptomyces coelicolor GN=clpP1 PE=3 SV=1	3e-95	PF00574.17;CLP_protease	0
			gi|297160513|gb|ADI10225.1|	SBI_07105	ATP-dependent Clp protease proteolytic subunit	223	1.B.12.4.1 ATP-dependent Clp protease proteolytic subunit 1 OS=Streptomyces coelicolor GN=clpP1 PE=3 SV=1	2e-45	PF00574.17;CLP_protease	0
			gi|297162278|gb|ADI11990.1|	SBI_08872	ATP-dependent Clp protease, protease subunit	211	1.B.12.4.1 ATP-dependent Clp protease proteolytic subunit 1 OS=Streptomyces coelicolor GN=clpP1 PE=3 SV=1	2e-46	PF00574.17;CLP_protease	0
		1.B.33:The Outer Membrane Protein Insertion Porin (Bam Complex) (OmpIP) Family	gi|297159937|gb|ADI09649.1|	SBI_06529	cell division ATP-binding protein FtsE	229	1.B.33.1.3 Cell division ATP-binding protein ftsE - Escherichia coli.	6e-52	PF00005.21;ABC_tran	0
			gi|297161153|gb|ADI10865.1|	SBI_07745	transmembrane serine/threonine protein kinase D	700	1.B.33.1.4 PQQ enzyme repeat family protein OS=Caulobacter crescentus GN=CC_1653 PE=4 SV=1	9e-15	PF00069.19;Pkinase|PF01011.15;PQQ	0
	1.C: Pore-Forming Toxins (Proteins and Peptides)	1.C.82:The Pore-forming Amphipathic Helical Peptide HP(2-20) (HP2-20) Family	gi|297159569|gb|ADI09281.1|	SBI_06161	50S ribosomal protein L1	238	1.C.82.1.1 50S ribosomal protein L1 - Helicobacter pylori J99 (Campylobacter pylori J99).	1e-68	PF00687.15;Ribosomal_L1	0
	1.I: Membrane-bound Channels	1.I.1:The Nuclear Pore Complex (NPC) Family	gi|297159800|gb|ADI09512.1|	SBI_06392	WD-40 repeat protein	167	1.I.1.1.1 Nucleoporin GLE2 - Saccharomyces cerevisiae (Baker's yeast).	8e-13	PF00400.26;WD40	0
2: Electrochemical Potential-driven Transporters	2.A: Porters (uniporters, symporters, antiporters)	2.A.1:The Major Facilitator Superfamily (MFS)	gi|297154367|gb|ADI04079.1|	SBI_00958	major facilitator transporter	420	2.A.1. Major Facilitator Superfamily (MFS).		PF07690.10;MFS_1	10
			gi|297161773|gb|ADI11485.1|	SBI_08367	putative integral membrane transport protein	430	2.A.1. Major Facilitator Superfamily (MFS).		PF07690.10;MFS_1	10
			gi|297154960|gb|ADI04672.1|	SBI_01551	putative MFS transporter	446	2.A.1.1.15 SUGAR TRANSPORTER (SUGAR TRANSPORT RELATED PROTEIN) - Sulfolobus solfataricus.	2e-43	PF00083.18;Sugar_tr	12
			gi|297154208|gb|ADI03920.1|	SBI_00799	sugar transporter	476	2.A.1.1.26 METABOLITE TRANSPORT PROTEIN - Bacillus subtilis.	8e-167	PF00083.18;Sugar_tr	12
			gi|297155565|gb|ADI05277.1|	SBI_02156	major facilitator superfamily MFS_1	441	2.A.1.1.27 Myo-inositol transport protein - Bacillus subtilis.	5e-66	PF07690.10;MFS_1	10
			gi|297156892|gb|ADI06604.1|	SBI_03483	putative glucose transporter	472	2.A.1.1.35 Glucose transport protein GlcP - Streptomyces lividans.	0	PF00083.18;Sugar_tr	12
			gi|297154159|gb|ADI03871.1|	SBI_00750	putative carbohydrate transporter	482	2.A.1.1.41 D-xylose-proton symporter - Lactobacillus brevis.	2e-80	PF00083.18;Sugar_tr	12
			gi|297159190|gb|ADI08902.1|	SBI_05782	hypothetical protein	435	2.A.1.2.5 LMRP INTEGRAL MEMBRANE PROTEIN - Lactococcus lactis.	3e-07	PF07690.10;MFS_1	12
			gi|297161075|gb|ADI10787.1|	SBI_07667	bicyclomycin resistance protein	397	2.A.1.2.7 Bicyclomycin resistance protein (Sulfonamide resistance protein) - Escherichia coli.	5e-49	PF07690.10;MFS_1	11
			gi|297158749|gb|ADI08461.1|	SBI_05341	major facilitator superfamily permease	407	2.A.1.2.14 Protein ARAJ precursor - Escherichia coli.	4e-62	PF07690.10;MFS_1	12
			gi|297161109|gb|ADI10821.1|	SBI_07701	major facilitator superfamily permease	401	2.A.1.2.14 Protein ARAJ precursor - Escherichia coli.	3e-60	PF07690.10;MFS_1	12
			gi|297161634|gb|ADI11346.1|	SBI_08228	transmembrane efflux protein	397	2.A.1.2.14 Protein ARAJ precursor - Escherichia coli.	3e-63	PF07690.10;MFS_1	12
			gi|297162206|gb|ADI11918.1|	SBI_08800	MFS transporter	411	2.A.1.2.14 Protein ARAJ precursor - Escherichia coli.	4e-51	PF07690.10;MFS_1	12
			gi|297153540|gb|ADI03252.1|	SBI_00131	putative MFS transporter	418	2.A.1.2.21 Multidrug resistance protein mdtH - Escherichia coli.	2e-26	PF07690.10;MFS_1	12
			gi|297153712|gb|ADI03424.1|	SBI_00303	membrane transport protein	433	2.A.1.2.21 Multidrug resistance protein mdtH - Escherichia coli.	1e-28	PF07690.10;MFS_1	11
			gi|297158412|gb|ADI08124.1|	SBI_05004	integral membrane transport protein	436	2.A.1.2.21 Multidrug resistance protein mdtH - Escherichia coli.	3e-10	PF07690.10;MFS_1	10
			gi|297159468|gb|ADI09180.1|	SBI_06060	integral membrane transport protein	412	2.A.1.2.21 Multidrug resistance protein mdtH - Escherichia coli.	6e-12	PF07690.10;MFS_1	9
			gi|297158293|gb|ADI08005.1|	SBI_04885	major facilitator superfamily permease	476	2.A.1.2.22 Hypothetical transport protein yidY - Escherichia coli.	8e-07	PF07690.10;MFS_1	12
			gi|297162532|gb|ADI12244.1|	SBI_09126	major facilitator transporter	378	2.A.1.2.22 Hypothetical transport protein yidY - Escherichia coli.	3e-11	PF07690.10;MFS_1	11
			gi|297158669|gb|ADI08381.1|	SBI_05261	integral membrane protein	438	2.A.1.2.25 2.A.1.2.25 Purine efflux pump pbuE	3e-10	PF07690.10;MFS_1	12
			gi|297156552|gb|ADI06264.1|	SBI_03143	major facilitator superfamily permease	406	2.A.1.2.26 Purine ribonucleoside efflux pump nepI - Escherichia coli.	8e-30	PF07690.10;MFS_1	12
			gi|297157252|gb|ADI06964.1|	SBI_03843	integral membrane transport protein	404	2.A.1.2.26 Purine ribonucleoside efflux pump nepI - Escherichia coli.	2e-45	PF07690.10;MFS_1	12
			gi|297157728|gb|ADI07440.1|	SBI_04320	integral membrane transport protein	375	2.A.1.2.26 Purine ribonucleoside efflux pump nepI - Escherichia coli.	5e-37	PF07690.10;MFS_1	12
			gi|297162723|gb|ADI12435.1|	SBI_09317	major facilitator transporter	418	2.A.1.2.27 Putative drug resistance translocase - Bordetella pertussis.	3e-06	PF07690.10;MFS_1	12
			gi|297158349|gb|ADI08061.1|	SBI_04941	chloramphenicol resistance protein	419	2.A.1.2.32 Chloramphenicol resistance protein - Streptomyces lividans.	1e-50	PF07690.10;MFS_1	12
			gi|297160445|gb|ADI10157.1|	SBI_07037	major facilitator transporter	393	2.A.1.2.32 Chloramphenicol resistance protein - Streptomyces lividans.	2e-75	PF07690.10;MFS_1	11
			gi|297156725|gb|ADI06437.1|	SBI_03316	iron transport protein	670	2.A.1.2.37 Legiobactin biosynthesis protein A (Fragment) - Legionella pneumophila.	2e-11	PF04183.6;IucA_IucC|PF06276.6;FhuF	0
			gi|297159861|gb|ADI09573.1|	SBI_06453	siderophore biosynthetic enzyme	598	2.A.1.2.37 Legiobactin biosynthesis protein A (Fragment) - Legionella pneumophila.	2e-20	PF04183.6;IucA_IucC|PF06276.6;FhuF	0
			gi|297161698|gb|ADI11410.1|	SBI_08292	hypothetical protein	686	2.A.1.2.37 Legiobactin biosynthesis protein A (Fragment) - Legionella pneumophila.	3e-14	PF04183.6;IucA_IucC|PF06276.6;FhuF	0
			gi|297161699|gb|ADI11411.1|	SBI_08293	iron transport protein	579	2.A.1.2.37 Legiobactin biosynthesis protein A (Fragment) - Legionella pneumophila.	3e-06	PF04183.6;IucA_IucC|PF06276.6;FhuF	0
			gi|297162132|gb|ADI11844.1|	SBI_08726	putative MFS transporter	427	2.A.1.2.39 TetA(41) OS=Serratia marcescens GN=tetA(41) PE=4 SV=1	1e-07	PF07690.10;MFS_1	12
			gi|297154299|gb|ADI04011.1|	SBI_00890	drug resistance transporter, EmrB/QacA subfamily protein	486	2.A.1.3.2 Multidrug resistance protein B - Escherichia coli.	6e-45	PF07690.10;MFS_1	14
			gi|297153675|gb|ADI03387.1|	SBI_00266	drug resistance transporter, EmrB/QacA subfamily protein	484	2.A.1.3.5 INTEGRAL MEMBRANE PROTEIN - Streptomyces pristinaespiralis.	7e-71	PF07690.10;MFS_1	13
			gi|297153718|gb|ADI03430.1|	SBI_00309	permease of the major facilitator superfamily protein	478	2.A.1.3.5 INTEGRAL MEMBRANE PROTEIN - Streptomyces pristinaespiralis.	7e-55	PF07690.10;MFS_1	12
			gi|297154373|gb|ADI04085.1|	SBI_00964	major facilitator transporter	500	2.A.1.3.5 INTEGRAL MEMBRANE PROTEIN - Streptomyces pristinaespiralis.	1e-57	PF07690.10;MFS_1	13
			gi|297154616|gb|ADI04328.1|	SBI_01207	transmembrane efflux protein	380	2.A.1.3.5 INTEGRAL MEMBRANE PROTEIN - Streptomyces pristinaespiralis.	5e-48	PF07690.10;MFS_1	11
			gi|297154800|gb|ADI04512.1|	SBI_01391	drug resistance transporter, EmrB/QacA subfamily protein	231	2.A.1.3.5 INTEGRAL MEMBRANE PROTEIN - Streptomyces pristinaespiralis.	2e-33	PF07690.10;MFS_1	5
			gi|297156625|gb|ADI06337.1|	SBI_03216	drug resistance efflux protein	509	2.A.1.3.5 INTEGRAL MEMBRANE PROTEIN - Streptomyces pristinaespiralis.	1e-42	PF07690.10;MFS_1	14
			gi|297156955|gb|ADI06667.1|	SBI_03546	putative transmembrane efflux protein	493	2.A.1.3.5 INTEGRAL MEMBRANE PROTEIN - Streptomyces pristinaespiralis.	6e-52	PF07690.10;MFS_1	14
			gi|297157379|gb|ADI07091.1|	SBI_03970	putative MFS transporter	513	2.A.1.3.5 INTEGRAL MEMBRANE PROTEIN - Streptomyces pristinaespiralis.	2e-69	PF07690.10;MFS_1	14
			gi|297157672|gb|ADI07384.1|	SBI_04263	integral membrane efflux protein	488	2.A.1.3.5 INTEGRAL MEMBRANE PROTEIN - Streptomyces pristinaespiralis.	2e-60	PF07690.10;MFS_1	12
			gi|297158646|gb|ADI08358.1|	SBI_05238	major facilitator superfamily permease	508	2.A.1.3.5 INTEGRAL MEMBRANE PROTEIN - Streptomyces pristinaespiralis.	0	PF07690.10;MFS_1	14
			gi|297158701|gb|ADI08413.1|	SBI_05293	EmrB/QacA family drug resistance transporter	516	2.A.1.3.5 INTEGRAL MEMBRANE PROTEIN - Streptomyces pristinaespiralis.	2e-59	PF07690.10;MFS_1	14
			gi|297159084|gb|ADI08796.1|	SBI_05676	transmembrane efflux protein	533	2.A.1.3.5 INTEGRAL MEMBRANE PROTEIN - Streptomyces pristinaespiralis.	1e-60	PF07690.10;MFS_1	14
			gi|297160603|gb|ADI10315.1|	SBI_07195	transmembrane transport protein	482	2.A.1.3.5 INTEGRAL MEMBRANE PROTEIN - Streptomyces pristinaespiralis.	5e-44	PF07690.10;MFS_1	14
			gi|297160657|gb|ADI10369.1|	SBI_07249	efflux protein	492	2.A.1.3.5 INTEGRAL MEMBRANE PROTEIN - Streptomyces pristinaespiralis.	2e-69	PF07690.10;MFS_1	12
			gi|297162528|gb|ADI12240.1|	SBI_09122	Arabinose efflux permease-like protein	535	2.A.1.3.5 INTEGRAL MEMBRANE PROTEIN - Streptomyces pristinaespiralis.	7e-33	PF07690.10;MFS_1	12
			gi|297162983|gb|ADI12695.1|	SBI_09577	drug resistance transporter, EmrB/QacA subfamily protein	521	2.A.1.3.5 INTEGRAL MEMBRANE PROTEIN - Streptomyces pristinaespiralis.	4e-59	PF07690.10;MFS_1	13
			gi|297154801|gb|ADI04513.1|	SBI_01392	major facilitator superfamily permease	233	2.A.1.3.7 6 ACTVA REGION GENES OF THE ACTINORHODIN BIOSYNTHETIC GENE CLUSTER - Streptomyces coelicolor.	1e-14		3
			gi|297155023|gb|ADI04735.1|	SBI_01614	drug resistance transporter, EmrB/QacA subfamily protein	528	2.A.1.3.7 6 ACTVA REGION GENES OF THE ACTINORHODIN BIOSYNTHETIC GENE CLUSTER - Streptomyces coelicolor.	1e-79	PF07690.10;MFS_1	14
			gi|297160148|gb|ADI09860.1|	SBI_06740	drug resistance transporter, EmrB/QacA subfamily protein	523	2.A.1.3.7 6 ACTVA REGION GENES OF THE ACTINORHODIN BIOSYNTHETIC GENE CLUSTER - Streptomyces coelicolor.	6e-87	PF07690.10;MFS_1	13
			gi|297161106|gb|ADI10818.1|	SBI_07698	transmembrane efflux protein	541	2.A.1.3.7 6 ACTVA REGION GENES OF THE ACTINORHODIN BIOSYNTHETIC GENE CLUSTER - Streptomyces coelicolor.	8e-118	PF07690.10;MFS_1	14
			gi|297154755|gb|ADI04467.1|	SBI_01346	drug resistance efflux protein	492	2.A.1.3.8 Cephamycin export protein cmcT - Nocardia lactamdurans.	5e-69	PF07690.10;MFS_1	12
			gi|297159664|gb|ADI09376.1|	SBI_06256	major facilitator superfamily permease	496	2.A.1.3.8 Cephamycin export protein cmcT - Nocardia lactamdurans.	1e-70	PF07690.10;MFS_1	14
			gi|297160004|gb|ADI09716.1|	SBI_06596	efflux transporter	456	2.A.1.3.8 Cephamycin export protein cmcT - Nocardia lactamdurans.	5e-41	PF07690.10;MFS_1	14
			gi|297161020|gb|ADI10732.1|	SBI_07612	transmembrane transport protein	467	2.A.1.3.8 Cephamycin export protein cmcT - Nocardia lactamdurans.	3e-89	PF07690.10;MFS_1	12
			gi|297161121|gb|ADI10833.1|	SBI_07713	major facilitator superfamily permease	481	2.A.1.3.8 Cephamycin export protein cmcT - Nocardia lactamdurans.	3e-35	PF07690.10;MFS_1	14
			gi|297156139|gb|ADI05851.1|	SBI_02730	major facilitator superfamily permease	465	2.A.1.3.9 Lincomycin resistance protein - Streptomyces lincolnensis.	6e-35	PF07690.10;MFS_1	13
			gi|297154382|gb|ADI04094.1|	SBI_00973	EmrB/QacA family drug resistance transporter	481	2.A.1.3.10 Methylenomycin A resistance protein (MMR peptide) - Bacillus subtilis.	2e-39	PF07690.10;MFS_1	14
			gi|297156988|gb|ADI06700.1|	SBI_03579	methylenomycin a resistance protein, mmr	466	2.A.1.3.10 Methylenomycin A resistance protein (MMR peptide) - Bacillus subtilis.	2e-111	PF07690.10;MFS_1	14
			gi|297162833|gb|ADI12545.1|	SBI_09427	putative MFS family transmembrane transporter	328	2.A.1.3.10 Methylenomycin A resistance protein (MMR peptide) - Bacillus subtilis.	1e-51	PF07690.10;MFS_1	8
			gi|297163080|gb|ADI12792.1|	SBI_09674	transport protein	484	2.A.1.3.10 Methylenomycin A resistance protein (MMR peptide) - Bacillus subtilis.	8e-31	PF07690.10;MFS_1	14
			gi|297153692|gb|ADI03404.1|	SBI_00283	putative transport integral membrane protein	467	2.A.1.3.11 Puromycin resistance protein pur8 - Streptomyces lipmanii (Streptomyces alboniger).	6e-88	PF07690.10;MFS_1	13
			gi|297156279|gb|ADI05991.1|	SBI_02870	transmembrane efflux protein	509	2.A.1.3.11 Puromycin resistance protein pur8 - Streptomyces lipmanii (Streptomyces alboniger).	2e-78	PF07690.10;MFS_1	14
			gi|297156961|gb|ADI06673.1|	SBI_03552	drug resistance transporter, EmrB/QacA subfamily protein	499	2.A.1.3.11 Puromycin resistance protein pur8 - Streptomyces lipmanii (Streptomyces alboniger).	4e-108	PF07690.10;MFS_1	12
[truncated: 1,164 more rows]

## Sheet: SCAB
TC_Class	TC_Subclass	TC_Family	Id	Name	Product	Length	TCDB_Hit	Evalue	Pfam	TMS
[truncated: 1,021 more rows]

[truncated: 7 more sheets: SCAT, SCO, SFLA, SGR, SHJG, STRVI, SVEN]
