# Supplementary material for: Genomic data mining reveals a rich repertoire of transport proteins in Streptomyces
Source: BMC Genomics. 2016 Aug 22;17(Suppl 7):510. doi: 10.1186/s12864-016-2899-4 (PMC5001237; doi:10.1186/s12864-016-2899-4)
Supplement: Additional file 2: — The classification of Streptomyces transporters. (XLSX 76 kb) [file 12864_2016_2899_MOESM2_ESM.xlsx]

## Sheet: Sheet1
TCDB	SACT1	SACTE	SAV	SBI	SCAB	SCL	SCO	SFL	SGR	STRVI	STU	SVEN
1: Channels/Pross	20	17	22	17	22	19	22	19	19	23	12	19
2: Electrochemical Potential-driven Transporters	132	136	140	196	135	119	159	135	137	169	115	151
3: Primary Active Transporters	402	383	378	496	393	301	380	372	412	383	337	369
4: Group Translocators	16	13	20	14	14	14	16	15	15	17	8	20
5: Transmembrane Electron Carriers	5	7	5	10	8	6	16	5	5	7	7	6
8: Accessory Factors Involved in Transport	14	13	14	23	12	10	16	14	15	15	13	13
9: Incompletely Characterized Transport Systems	47	43	47	48	48	30	50	42	51	51	31	47
Total	636	612	626	804	632	499	659	602	654	665	523	625

## Sheet: Sheet2
TCDB	SACT1	SACTE	SAV	SBI	SCAB	SCL	SCO	SFL	SGR	STRVI	STU	SVEN
1.A: α-Type Channels	13	13	15	9	13	14	14	14	12	14	7	12
1.B: β-Barrel Porins	4	3	6	6	7	4	7	4	4	7	4	5
1.C: Pore-Forming Toxins (Proteins and Peptides)	3	1	1	2	2	1	1	1	3	2	1	2
1.D: Non-Ribosomally Synthesized Channels	0	0	0	0	0	0	0	0	0	0	0	0
1.E: Holins	0	0	0	0	0	0	0	0	0	0	0	0
1.F: Vesicle Fusion Pores	0	0	0	0	0	0	0	0	0	0	0	0
1.G: Viral Fusion Pores	0	0	0	0	0	0	0	0	0	0	0	0
1.H: Paracellular Channels	0	0	0	0	0	0	0	0	0	0	0	0
2.A: Porters (uniporters, symporters, antiporters)	132	136	140	196	135	119	159	135	137	169	115	151
2.B: Nonribosomally synthesized porters	0	0	0	0	0	0	0	0	0	0	0	0
2.C: Ion-gradient-driven energizers	0	0	0	0	0	0	0	0	0	0	0	0
3.A: P-P-bond-hydrolysis-driven transporters	361	344	334	453	352	264	335	335	371	340	300	330
3.B: Decarboxylation-driven transporters	5	5	6	5	5	4	6	5	5	5	3	5
3.C: Methyltransfer-driven transporters	0	0	0	0	0	0	0	0	0	0	0	0
3.D: Oxidoreduction-driven transporters	36	34	38	38	36	33	39	32	36	38	34	33
3.E: Light absorption-driven transporters	0	0	0	0	0	0	0	0	0	0	0	1
4.A: Phosphotransfer-driven group translocators	6	5	6	4	4	5	7	7	6	7	3	6
4.B: Nicotinamide ribonucleoside uptake transporters	2	1	1	0	1	1	1	2	2	0	1	2
4.C: Acyl CoA ligase-coupled transporters	8	7	13	10	9	8	8	6	7	10	4	12
5.A: Transmembrane 2-electron transfer carriers	5	7	5	10	8	6	16	5	5	7	7	6
5.B: Transmembrane 1-electron transfer carriers	0	0	0	0	0	0	0	0	0	0	0	0
8.A: Auxiliary transport proteins	14	13	14	23	12	10	16	14	15	15	13	13
8.B: Ribosomally synthesized protein/peptide toxins/agonists that target channels and carriers	0	0	0	0	0	0	0	0	0	0	0	0
8.C: Non-ribosomally synthesized toxins that target channels and carriers	0	0	0	0	0	0	0	0	0	0	0	0
9.A: Recognized transporters of unknown biochemical mechanism	24	20	22	28	25	15	23	21	26	24	15	22
9.B: Putative transport proteins	23	23	25	20	23	15	27	20	25	27	16	25
9.C: Functionally characterized transporters lacking identified sequences	0	0	0	0	0	0	0	1	0	0	0	0
Total	636	612	626	804	632	499	659	602	654	665	523	625

## Sheet: Sheet3
TCDB	SACT1	SACTE	SAV	SBI	SCAB	SCL	SCO	SFL	SGR	STRVI	STU	SVEN
1.A.1:The Voltage-gated Ion Channel (VIC) Superfamily	3	3	3	1	4	4	3	2	2	1	1	2
1.A.2:Inward Rectifier K+ Channel (IRK-C) Family	1	1	1	1	0	1	1	1	1	1	0	1
1.A.3:The Ryanodine-Inositol1,4,5-triphosphate Receptor Ca2+ Channel (RIR-CaC) Family	0	0	0	0	0	0	0	0	0	0	0	0
1.A.4:The Transient Receptor Potential Ca2+ Channel (TRP-CC) Family	0	0	0	0	0	0	1	0	1	1	0	0
1.A.5:The Polycystin Cation Channel (PCC) Family	0	0	0	0	0	0	0	0	0	0	0	0
1.A.6:The Epithelial Na+ Channel (ENaC) Family	1	0	0	0	0	1	0	0	0	0	0	0
1.A.7:The ATP-gated P2X Receptor Cation Channel (P2X Receptor) Family	0	0	0	0	0	0	0	0	0	0	0	0
1.A.8:The Major Intrinsic Protein (MIP) Family	3	3	3	4	3	2	2	2	3	5	2	3
1.A.9:The Neurotransmitter Receptor, Cys loop, Ligand-gated Ion Channel (LIC) Family	0	0	0	0	0	0	0	0	0	0	0	0
1.A.10:The Glutamate-gated Ion Channel (GIC) Family of Neurotransmitter Receptors	0	0	0	0	0	0	0	0	0	0	0	0
1.A.11:The Ammonia Transporter Channel (Amt) Family	2	2	2	1	2	1	1	3	2	1	1	1
1.A.12:The Intracellular Chloride Channel (CLIC) Family	0	0	0	0	0	0	0	0	0	0	0	0
1.A.13:The Epithelial Chloride Channel (E-ClC) Family	0	0	0	0	0	0	0	0	0	0	0	0
1.A.14:The Non-selective Cation Channel-1 (NSCC1) Family	0	0	0	0	0	0	0	0	0	0	0	0
1.A.15:The Non-selective Cation Channel-2 (NSCC2) Family	0	0	0	0	0	0	0	0	0	0	0	0
1.A.16:The Yeast Stretch-Activated, Cation-Selective, Ca2+ Channel, Mid1 (Mid1) Family	0	0	0	0	0	0	0	0	0	0	0	0
1.A.17:The Calcium-Dependent Chloride Channel (Ca-ClC) Family	0	0	0	0	0	0	0	0	0	0	0	0
1.A.18:The Chloroplast Envelope Anion Channel-forming Tic110 (Tic110) Family	0	0	0	0	0	0	0	0	0	0	0	0
1.A.19:The Type A Influenza Virus Matrix-2 Channel (M2-C) Family	0	0	0	0	0	0	0	0	0	0	0	0
1.A.20:The BCL2/Adenovirus E1B-interacting Protein 3 (BNip3) Family	0	0	0	0	0	0	0	0	0	0	0	0
1.A.21:The Bcl-2 (Bcl-2) Family	0	0	0	0	0	0	0	0	0	0	0	0
1.A.22:The Large Conductance Mechanosensitive Ion Channel (MscL) Family	1	1	1	2	1	1	1	2	1	2	1	2
1.A.23:The Small Conductance Mechanosensitive Ion Channel (MscS) Family	0	0	1	0	1	1	2	0	0	0	1	0
1.A.24:The Gap Junction-forming Connexin (Connexin) Family	0	0	0	0	0	0	0	0	0	0	0	0
1.A.25:The Gap Junction-forming Innexin (Innexin) Family	0	0	0	0	0	0	0	0	0	0	0	0
1.A.26:The Plant Plasmodesmata (PPD) Family	0	0	1	0	0	1	0	1	0	0	0	1
1.A.27:The Phospholemman (PLM) Family	0	0	0	0	0	0	0	0	0	0	0	0
1.A.28:The Urea Transporter (UT) Family	1	1	0	0	0	0	0	1	1	0	0	0
1.A.29:The Urea/Amide Channel (UAC) Family	0	0	1	0	0	0	0	0	0	0	0	0
1.A.30:The H+- or Na+-translocating Bacterial Flagellar Motor/ExbBD Outer Membrane Transport Energizer (Mot/Exb) Superfamily	0	0	0	0	0	0	0	0	0	0	0	0
1.A.31:The Annexin (Annexin) Family	0	0	0	0	0	0	0	0	0	0	0	0
1.A.32:The Type B Influenza Virus NB Channel (NB-C) Family	0	0	0	0	0	0	0	0	0	0	0	0
1.A.33:The Cation Channel-forming Heat Shock Protein-70 (Hsp70) Family	0	0	0	0	0	0	0	0	0	1	0	0
1.A.34:1.A.34 The Bacillus Gap Junction-like Channel-forming Complex (GJ-CC) Family	0	1	1	0	1	1	1	1	0	1	0	1
1.A.35:The CorA Metal Ion Transporter (MIT) Family	0	0	0	0	0	0	0	0	0	0	0	0
1.A.36:The Intracellular Chloride Channel (ICC) Family	0	0	0	0	0	0	0	0	0	0	0	0
1.A.37:The CD20 Ca2+ Channel (CD20) Family	0	0	0	0	0	0	0	0	0	0	0	0
1.A.38:The Golgi pH Regulator (GPHR) Family	0	0	0	0	0	0	0	0	0	0	0	0
1.A.39:The Type C Influenza Virus CM2 Channel (CM2-C) Family	0	0	0	0	0	0	0	0	0	0	0	0
1.A.40:The Human Immunodeficiency Virus Type I, HIV-1 (Retrovirdiac) Vpu Channel (Vpu-C) Family	0	0	0	0	0	0	0	0	0	0	0	0
1.A.41:The Avian Reovirus p10 Viroporin (p10) Family	0	0	0	0	0	0	0	0	0	0	0	0
1.A.42:The HIV Viral Protein R (Vpr) Family	0	0	0	0	0	0	0	0	0	0	0	0
1.A.43:The PRD1 Phage DNA Delivery (PRD1-DD) Family	0	0	0	0	0	0	0	0	0	0	0	0
1.A.44:The Pore-forming Tail Tip pb2 Protein of Phage T5 (T5-pb2) Family	0	0	0	0	0	0	0	0	0	0	0	0
1.A.45:The Phage P22 Injectisome (P22 Injectisome) Family	0	0	0	0	0	0	0	0	0	0	0	0
1.A.46:The Anion Channel-forming Bestrophin (Bestrophin) Family	0	0	0	0	0	0	0	0	0	0	0	0
1.A.47:The Nucleotide-sensitive Anion-selective Channel, ICln (ICln) Family	0	0	0	0	0	0	0	0	0	0	0	0
1.A.48:The Anion Channel Tweety (Tweety) Family	0	0	0	0	0	0	0	0	0	0	0	0
1.A.49:The Mitochondrial Ca2+ Uniport Channel (MICC) Family	0	0	0	0	0	0	0	0	0	0	0	0
1.A.50:The Phospholamban (Ca2+-channel and Ca2+-ATPase Regulator) (PLB) Family	0	0	0	0	0	0	0	0	0	0	0	0
1.A.51:The Voltage-gated Proton Channel (VPC) Family	0	0	0	0	0	0	0	0	0	0	0	0
1.A.52:The Ca2+ Release-activated Ca2+ (CRAC) Channel (CRAC-C) Family	0	0	0	0	0	0	0	0	0	0	0	0
1.A.53:The Hepatitis C Virus P7 Viroporin Cation-selective Channel (HCV-P7) Family	0	0	0	0	0	0	0	0	0	0	0	0
1.A.54:The Presenilin ER Ca2+ Leak Channel (Presenilin) Family	0	0	0	0	0	0	0	0	0	0	0	0
1.A.55:The Synaptic Vesicle-Associated Ca2+ Channel, Flower (Flower or Cg6151-p) Family	0	0	0	0	0	0	0	0	0	0	0	0
1.A.56:The Copper Transporter (Ctr) Family	0	0	0	0	0	0	0	0	0	0	0	0
1.A.57:The Human SARS Caronavirus Viroporin (SARS-VP)	0	0	0	0	0	0	0	0	0	0	0	0
1.A.58:The Type B Influenza Virus Matrix Protein 2 (BM2-C) Family	0	0	0	0	0	0	0	0	0	0	0	0
1.A.59:The Bursal Disease Virus Pore-Forming Peptide, Pep46 (Pep46) Family	0	0	0	0	0	0	0	0	0	0	0	0
1.A.60:The Mammalian Reovirus Pre-forming Peptide, Mu-1 (Mu-1) Family	0	0	0	0	0	0	0	0	0	0	0	0
1.A.61:The Insect Nodavirus Channel-forming Chain F (Gamma-Peptide) Family	0	0	0	0	0	0	0	0	0	0	0	0
1.A.62:The Homotrimeric Cation Channel (TRIC) Family	1	1	1	0	1	1	2	1	1	1	1	1
1.A.63:The Ignicoccus Outer Membrane ??-helical Porin Family	0	0	0	0	0	0	0	0	0	0	0	0
1.A.64:The Plasmolipin (Plasmolipin) Family	0	0	0	0	0	0	0	0	0	0	0	0
1.A.65:The Coronavirus Viroporin E Protein (Viroporin E) Family	0	0	0	0	0	0	0	0	0	0	0	0
1.A.66:The Pardaxin (Pardaxin) Family	0	0	0	0	0	0	0	0	0	0	0	0
1.A.67:The Membrane Mg2+ Transporter (MMgT) Family	0	0	0	0	0	0	0	0	0	0	0	0
1.A.68:The Viral Small Hydrophobic Protein (V-SHP) Family	0	0	0	0	0	0	0	0	0	0	0	0
1.A.69:The Heteromeric Odorant Receptor Channel (HORC) Family	0	0	0	0	0	0	0	0	0	0	0	0
1.A.70:The Molecule Against Microbes A (MamA) Family	0	0	0	0	0	0	0	0	0	0	0	0
1.A.71:The Brain Acid-soluble Protein Channel (BASP1 Channel) Family	0	0	0	0	0	0	0	0	0	0	0	0
1.A.72:The Mer Superfamily	0	0	0	0	0	0	0	0	0	0	0	0
1.A.73:The Colicin Lysis Protein (CLP) Family	0	0	0	0	0	0	0	0	0	0	0	0
1.B.1:The General Bacterial Porin (GBP) Family	0	0	0	0	0	0	0	0	0	0	0	0
1.B.2:The Chlamydial Porin (CP) Family	0	0	0	0	0	0	0	0	0	0	0	0
1.B.3:The Sugar Porin (SP) Family	0	0	0	0	0	0	0	0	0	0	0	0
1.B.4:The Brucella-Rhizobium Porin (BRP) Family	0	0	0	0	0	0	0	0	0	0	0	0
1.B.5:The Pseudomonas OprP Porin (POP) Family	0	0	0	0	0	0	0	0	0	0	0	0
1.B.6:The OmpA-OmpF Porin (OOP) Family	0	0	0	0	1	0	1	0	0	1	0	1
1.B.7:The Rhodobacter PorCa Porin (RPP) Family	0	0	0	0	0	0	0	0	0	0	0	0
1.B.8:The Mitochondrial and Plastid Porin (MPP) Family	0	0	0	0	0	0	0	0	0	0	0	0
1.B.9:The FadL Outer Membrane Protein (FadL) Family	0	0	0	0	0	0	0	0	0	0	0	0
1.B.10:The Nucleoside-specific Channel-forming Outer Membrane Porin (Tsx) Family	0	0	0	0	0	0	0	0	0	0	0	0
1.B.11:The Outer Membrane Fimbrial Usher Porin (FUP) Family	0	0	0	0	0	0	0	0	0	0	0	0
1.B.12:The Autotransporter-1 (AT-1) Family	3	2	5	5	5	3	5	3	3	5	3	3
1.B.13:The Alginate Export Porin (AEP) Family	0	0	0	0	0	0	0	0	0	0	0	0
1.B.14:The Outer Membrane Receptor (OMR) Family	0	0	0	0	0	0	0	0	0	0	0	0
1.B.15:The Raffinose Porin (RafY) Family	0	0	0	0	0	0	0	0	0	0	0	0
1.B.16:The Short Chain Amide and Urea Porin (SAP) Family	0	0	0	0	0	0	0	0	0	0	0	0
1.B.17:The Outer Membrane Factor (OMF) Family	0	0	0	0	0	0	0	0	0	0	0	0
1.B.18:The Outer Membrane Auxiliary (OMA) Protein Family	0	0	0	0	0	0	0	0	0	0	0	0
1.B.19:The Glucose-selective OprB Porin (OprB) Family	0	0	0	0	0	0	0	0	0	0	0	0
1.B.20:The Two-Partner Secretion (TPS) Family	0	0	0	0	0	0	0	0	0	0	0	0
1.B.21:The OmpG Porin (OmpG) Family	0	0	0	0	0	0	0	0	0	0	0	0
1.B.22:The Outer Bacterial Membrane Secretin (Secretin) Family	0	0	0	0	0	0	0	0	0	0	0	0
1.B.23:The Cyanobacterial Porin (CBP) Family	0	0	0	0	0	0	0	0	0	0	0	0
1.B.24:The Mycobacterial Porin (MBP) Family	0	0	0	0	0	0	0	0	0	0	0	0
1.B.25:The Outer Membrane Porin (Opr) Family	0	0	0	0	0	0	0	0	0	0	0	0
1.B.26:The Cyclodextrin Porin (CDP) Family	0	0	0	0	0	0	0	0	0	0	0	0
1.B.27:The Helicobacter Outer Membrane Porin (HOP) Family	0	0	0	0	0	0	0	0	0	0	0	0
1.B.28:The Plastid Outer Envelope Porin of 24 kDa (OEP24) Family	0	0	0	0	0	0	0	0	0	0	0	0
1.B.29:The Plastid Outer Envelope Porin of 21 kDa (OEP21) Family	0	0	0	0	0	0	0	0	0	0	0	0
1.B.30:The Plastid Outer Envelope Porin of 16 kDa (OEP16) Family	0	0	0	0	0	0	0	0	0	0	0	0
1.B.31:The Campylobacter jejuni Major Outer Membrane Porin (MomP) Family	0	0	0	0	0	0	0	0	0	0	0	0
1.B.32:The Fusobacterial Outer Membrane Porin (FomP) Family	0	0	0	0	0	0	0	0	0	0	0	0
1.B.33:The Outer Membrane Protein Insertion Porin (Bam Complex) (OmpIP) Family	1	1	1	1	1	1	1	1	1	1	1	1
1.B.34:The Corynebacterial Porin A (PorA) Family	0	0	0	0	0	0	0	0	0	0	0	0
1.B.35:The Oligogalacturonate-specific Porin (KdgM) Family	0	0	0	0	0	0	0	0	0	0	0	0
1.B.36:The Borrelia Porin p13 (BP-p13) Family	0	0	0	0	0	0	0	0	0	0	0	0
1.B.37:The Leptospira Porin OmpL1 (LP-OmpL1) Family	0	0	0	0	0	0	0	0	0	0	0	0
1.B.38:The Treponema Porin Major Surface Protein (TP-MSP) Family	0	0	0	0	0	0	0	0	0	0	0	0
1.B.39:The Bacterial Porin, OmpW (OmpW) Family	0	0	0	0	0	0	0	0	0	0	0	0
1.B.40:The Autotransporter-2 (AT-2) Family	0	0	0	0	0	0	0	0	0	0	0	0
1.B.41:The Corynebacterial Porin B (PorB) Family	0	0	0	0	0	0	0	0	0	0	0	0
1.B.42:The Outer Membrane Lipopolysaccharide Export Porin (LPS-EP) Family	0	0	0	0	0	0	0	0	0	0	0	0
1.B.43:The Coxiella Porin P1 (CPP1) Family	0	0	0	0	0	0	0	0	0	0	0	0
1.B.44:The Probable Protein Translocating Porphyromonas gingivalis Porin (PorT) Family	0	0	0	0	0	0	0	0	0	0	0	0
1.B.45:The Treponema Porin (T-por) Family	0	0	0	0	0	0	0	0	0	0	0	0
1.B.46:The Outer Membrane LolAB Lipoprotein Insertion Apparatus (LolAB) Family	0	0	0	0	0	0	0	0	0	0	0	0
1.B.47:The Plastid Outer Envelope Porin of 37 kDa (OEP37) Family	0	0	0	0	0	0	0	0	0	0	0	0
1.B.48:The Curli Fiber Subunit, CsgA, Porin, CsgG (GsgG) Family	0	0	0	0	0	0	0	0	0	0	0	0
1.B.49:The Anaplasma P44 (A-P44) Porin Family	0	0	0	0	0	0	0	0	0	0	0	0
1.B.50:The Acid-fast Bacterial, Outer Membrane Porin (AFB-OMP) Family	0	0	0	0	0	0	0	0	0	0	0	0
1.B.51:The Oms66 Porin (Oms66P) Family	0	0	0	0	0	0	0	0	0	0	0	0
1.B.52:The Oms28 Porin (Oms28P) Family	0	0	0	0	0	0	0	0	0	0	0	0
1.B.53:The Filamentous Phage gp3 Channel-Forming Protein (FP-gp3) Family	0	0	0	0	0	0	0	0	0	0	0	0
1.B.54:The Intimin/Invasin (Int/Inv) or Autotransporter-3 (AT-3) Family	0	0	0	0	0	0	0	0	0	0	0	0
1.B.55:The Poly Acetyl Glucosamine Porin (PgaA) Family	0	0	0	0	0	0	0	0	0	0	0	0
1.B.56:The Spirochete Outer Membrane Porin (S-OMP Family)	0	0	0	0	0	0	0	0	0	0	0	0
1.B.57:The Legionella Major-Outer Membrane Protein (LM-OMP) Family	0	0	0	0	0	0	0	0	0	0	0	0
1.B.58:Nocardial Hetero-oligomeric Cell Wall Channel (NfpA/B) Family	0	0	0	0	0	0	0	0	0	0	0	0
1.C.1:The Channel-forming Colicin (Colicin) Family	0	0	0	0	0	0	0	0	0	0	0	0
1.C.2:The Channel-forming ??-Endotoxin Insecticidal Crystal Protein (ICP) Family	0	0	0	0	0	0	0	0	0	0	0	0
1.C.3:The ??-Hemolysin Channel-forming Toxin (??HL) Family	0	0	0	0	0	0	0	0	0	0	0	0
1.C.4:The Aerolysin Channel-forming Toxin (Aerolysin) Family	0	0	0	0	0	0	0	0	0	0	0	0
1.C.5:The Channel-forming ??-toxin (??-toxin) Family	0	0	0	0	0	0	0	0	0	0	0	0
1.C.6:The Yeast Killer Toxin K1 (YKT-K1) Family	0	0	0	0	0	0	0	0	0	0	0	0
1.C.7:The Diphtheria Toxin (DT) Family	0	0	0	0	0	0	0	0	0	0	0	0
1.C.8:The Botulinum and Tetanus Toxin (BTT) Family	0	0	0	0	0	0	0	0	0	0	0	0
1.C.9:The Vacuolating Cytotoxin (VacA) Family	0	0	0	0	0	0	0	0	0	0	0	0
1.C.10:The Pore-forming Haemolysin E (HlyE) Family	0	0	0	0	0	0	0	0	0	0	0	0
1.C.11:The Pore-forming RTX Toxin (RTX-toxin) Family	1	0	0	1	1	0	0	0	1	1	0	0
1.C.12:Thiol-activated Cholesterol-dependent Cytolysin (CDC) Family	0	0	0	0	0	0	0	0	0	0	0	0
1.C.13:The Channel-forming Leukocidin Cytotoxin (Ctx) Family	0	0	0	0	0	0	0	0	0	0	0	0
1.C.14:The Cytohemolysin (CHL) Family	0	0	0	0	0	0	0	0	0	0	0	0
1.C.15:The Whipworm Stichosome Porin (WSP) Family	0	0	0	0	0	0	0	0	0	0	0	0
1.C.16:The Magainin (Magainin) Family	0	0	0	0	0	0	0	0	0	0	0	0
1.C.17:The Cecropin (Cecropin) Family	0	0	0	0	0	0	0	0	0	0	0	0
1.C.18:The Melittin (Melittin) Family	0	0	0	0	0	0	0	0	0	0	0	0
1.C.19:The Defensin (Defensin) Family	0	0	0	0	0	0	0	0	0	0	0	0
1.C.20:The Nisin (Nisin) Family	0	0	0	0	0	0	0	0	0	0	0	0
1.C.21:The Lacticin 481 (Lacticin 481) Family	0	0	0	0	0	0	0	0	0	0	0	0
1.C.22:The Lactococcin A (Lactococcin A) Family	0	0	0	0	0	0	0	0	0	0	0	0
1.C.23:The Lactocin S (Lactocin S) Family	0	0	0	0	0	0	0	0	0	0	0	0
1.C.24:The Pediocin (Pediocin) Family	0	0	0	0	0	0	0	0	0	0	0	0
1.C.25:The Lactococcin G (Lactococcin G) Family	0	0	0	0	0	0	0	0	0	0	0	0
1.C.26:The Lactacin X (Lactacin X) Family	0	0	0	0	0	0	0	0	0	0	0	0
1.C.27:The Divergicin A (Divergicin A) Family	0	0	0	0	0	0	0	0	0	0	0	0
1.C.28:The Bacteriocin AS-48 Cyclic Polypeptide (Bacteriocin AS-48) Family	0	0	0	0	0	0	0	0	0	0	0	0
1.C.29:The Plantaricin EF (Plantaricin EF) Family	0	0	0	0	0	0	0	0	0	0	0	0
1.C.30:The Plantaricin JK (Plantaricin JK) Family	0	0	0	0	0	0	0	0	0	0	0	0
1.C.31:The Channel-forming Colicin V (Colicin V) Family	0	0	0	0	0	0	0	0	0	0	0	0
1.C.32:The Amphipathic Peptide Mastoparan (Mastoparan) Family	0	0	0	0	0	0	0	0	0	0	0	0
1.C.33:The Cathelicidin (Cathelicidin) Family	0	0	0	0	0	0	0	0	0	0	0	0
1.C.34:The Tachyplesin (Tachyplesin) Family	0	0	0	0	0	0	0	0	0	0	0	0
1.C.35:The Amoebapore (Amoebapore) Family	0	0	0	0	0	0	0	0	0	0	0	0
1.C.36:The Bacterial Type III-Target Cell Pore (IIITCP) Family	0	0	0	0	0	0	0	0	0	0	0	0
1.C.37:The Lactococcin 972 (Lactococcin 972) Family	0	0	0	0	0	0	0	0	0	0	0	0
1.C.38:The Pore-forming Equinatoxin (Equinatoxin) Family	0	0	0	0	0	0	0	0	0	0	0	0
1.C.39:The Membrane Attack Complex/Perforin (MACPF) Family	0	0	0	0	0	0	0	0	0	0	0	0
1.C.40:The Bactericidal Permeability Increasing Protein (BPIP) Family	0	0	0	0	0	0	0	0	0	0	0	0
1.C.41:The Tripartite Haemolysin BL (HBL) Family	0	0	0	0	0	0	0	0	0	0	0	0
1.C.42:The Channel-forming Bacillus anthracis Protective Antigen (BAPA) Family	0	0	0	0	0	0	0	0	0	0	0	0
1.C.43:The Earthworm Lysenin Toxin (Lysenin) Family	0	0	0	0	0	0	0	0	0	0	0	0
1.C.44:The Plant Thionine (PT) Family	0	0	0	0	0	0	0	0	0	0	0	0
1.C.45:The Plant Defensin (Plant Defensin) Family	0	0	0	0	0	0	0	0	0	0	0	0
1.C.46:The C-type Natriuretic Peptide (CNP) Family	0	0	0	0	0	0	0	0	0	0	0	0
1.C.47:The Insect/Fungal Defensin (Insect/Fungal Defensin) Family	0	0	0	0	0	0	0	0	0	0	0	0
1.C.48:The Prion Peptide Fragment (PrP-F) Family	0	0	0	0	0	0	0	0	0	0	0	0
1.C.49:The Cytotoxic Amylin (Amylin) Family	0	0	0	0	0	0	0	0	0	0	0	0
1.C.50:The Amyloid ??-Protein Peptide (A??PP) Family	0	0	0	0	0	0	0	0	0	0	0	0
1.C.51:The Pilosulin (Pilosulin) Family	0	0	0	0	0	0	0	0	0	0	0	0
1.C.52:The Dermaseptin (Dermaseptin) Family	0	0	0	0	0	0	0	0	0	0	0	0
1.C.53:The Lactocyclicin Q (Lactocyclicin Q) Family	0	0	0	0	0	0	0	0	0	0	0	0
1.C.54:The Shiga Toxin B-Chain (ST-B) Family	0	0	0	0	0	0	0	0	0	0	0	0
1.C.55:The Agrobacterial VirE2 Target Host Cell Membrane Anion Channel (VirE2) Family	0	0	0	0	0	0	0	0	0	0	0	0
1.C.56:The Pseudomanas syringae HrpZ Target Host Cell Membrane Cation Channel (HrpZ) Family	0	0	0	0	0	0	0	0	0	0	0	0
1.C.57:The Clostridial Cytotoxin (CCT) Family	0	0	0	0	0	0	0	0	0	0	0	0
1.C.58:The Microcin E492/C24 (Microcin E492) Family	0	0	0	0	0	0	0	0	0	0	0	0
1.C.59:The Clostridium perfringens Enterotoxin (CPE) Family	0	0	0	0	0	0	0	0	0	0	0	0
1.C.60:The Two-component Enterococcus faecalis Cytolysin (EFC) Family	0	0	0	0	0	0	0	0	0	0	0	0
1.C.61:The Streptococcus pyogenes Streptolysin S (Streptolysin S) Family	0	0	0	0	0	0	0	0	0	0	0	0
1.C.62:The Pseudopleuronectes americanus (flounder) Pleurocidin (Pleurocidin) Family	0	0	0	0	0	0	0	0	0	0	0	0
1.C.63:The ??-Latrotoxin (Latrotoxin) Family	0	0	0	0	0	0	0	0	0	0	0	0
1.C.64:The Fst Toxin (Fst) Family	0	0	0	0	0	0	0	0	0	0	0	0
1.C.65:The Type III Secretion System Plant Host Cell Membrane Pore-forming HrpF (HrpF) Family	0	0	0	0	0	0	0	0	0	0	0	0
1.C.66:The Puroindoline (Puroindoline) Family	0	0	0	0	0	0	0	0	0	0	0	0
1.C.67:The SphH Hemolysin (SphH) Family	1	0	0	0	0	0	0	0	1	0	0	1
1.C.68:The Channel-forming Oxyopinin Peptide (Oxyopinin) Family	0	0	0	0	0	0	0	0	0	0	0	0
1.C.69:The Clostridium perfringens Beta-2 Toxin (Beta-2) Family	0	0	0	0	0	0	0	0	0	0	0	0
1.C.70:The Streptococcal Pore-forming CAMP Factor (CAMP-F) Family	0	0	0	0	0	0	0	0	0	0	0	0
1.C.71:The Cytolytic Delta Endotoxin (Cyt1/2) Family	0	0	0	0	0	0	0	0	0	0	0	0
1.C.72:The Pertussis Toxin (PTX) Family	0	0	0	0	0	0	0	0	0	0	0	0
1.C.73:The Pseudomonas Exotoxin A (P-ExoA) Family	0	0	0	0	0	0	0	0	0	0	0	0
1.C.74:The Snake Cytotoxin (SCT) Family	0	0	0	0	0	0	0	0	0	0	0	0
1.C.75:The Serratia-type Pore-forming Toxin (S-PFT) Family	0	0	0	0	0	0	0	0	0	0	0	0
1.C.76:The Pore-forming Maculatin Peptide (Maculatin) Family	0	0	0	0	0	0	0	0	0	0	0	0
1.C.77:The Synuclein (Synuclein) Family	0	0	0	0	0	0	0	0	0	0	0	0
1.C.78:The Crystal Protein (Cry) Family	0	0	0	0	0	0	0	0	0	0	0	0
1.C.79:The Channel-forming Histatin Antimicrobial Peptide (Histatin) Family	0	0	0	0	0	0	0	0	0	0	0	0
1.C.80:The Cytotoxic Major Fimbrial Subunit (MrxA) Family	0	0	0	0	0	0	0	0	0	0	0	0
1.C.81:The Arenicin (Arenicin) Family	0	0	0	0	0	0	0	0	0	0	0	0
1.C.82:The Pore-forming Amphipathic Helical Peptide HP(2-20) (HP2-20) Family	1	1	1	1	1	1	1	1	1	1	1	1
1.C.83:The Gassericin (Gassericin) Family	0	0	0	0	0	0	0	0	0	0	0	0
1.C.84:The Subtilosin (Subtilosin) Family	0	0	0	0	0	0	0	0	0	0	0	0
1.C.85:The Pore-Forming ??-Defensin (??-Defensin) Family	0	0	0	0	0	0	0	0	0	0	0	0
1.C.86:The Pore-forming Trialysin (Trialysin) Family	0	0	0	0	0	0	0	0	0	0	0	0
1.C.87:The Phage P22 Cell Envelope-penetrating Needle (P22-CEN) Family	0	0	0	0	0	0	0	0	0	0	0	0
1.C.88:The Chrysophsin (Chrysophsin) Family	0	0	0	0	0	0	0	0	0	0	0	0
1.C.89:The Dynorphin Channel-forming Neuropeptide (Dynorphin) Family	0	0	0	0	0	0	0	0	0	0	0	0
1.C.90:The Carnocyclin A (Carnocyclin) Family	0	0	0	0	0	0	0	0	0	0	0	0
1.C.91:The Stefin B Pore-forming Protein (Stefin B) Family	0	0	0	0	0	0	0	0	0	0	0	0
1.C.92:The Pentraxin (Pentraxin) Family	0	0	0	0	0	0	0	0	0	0	0	0
1.C.93:The Lacticin Q (Lacticin Q) Family	0	0	0	0	0	0	0	0	0	0	0	0
1.C.94:The Thuricin S (Thuricin S) Family	0	0	0	0	0	0	0	0	0	0	0	0
1.C.95:The Pore-forming ESAT-6 Protein (ESAT-6) Family	0	0	0	0	0	0	0	0	0	0	0	0
1.C.96:The Haemolytic Lectin, CEL-III (CEL-III) Family	0	0	0	0	0	0	0	0	0	0	0	0
1.C.97:The Pleurotolysin pore-forming (Pleurotolysin) Family	0	0	0	0	0	0	0	0	0	0	0	0
1.C.98:The Cytolethal Distending Toxin (CDT) Family	0	0	0	0	0	0	0	0	0	0	0	0
1.C.99:The Pore-forming Corona Viral Orf8a (Orf8a) Family	0	0	0	0	0	0	0	0	0	0	0	0
1.D.1:The Gramicidin A (Gramicidin A) Channel Family	0	0	0	0	0	0	0	0	0	0	0	0
1.D.2:The Channel-forming Syringomycin (Syringomycin) Family	0	0	0	0	0	0	0	0	0	0	0	0
1.D.3:The Channel-Forming Syringopeptin (Syringopeptin) Family	0	0	0	0	0	0	0	0	0	0	0	0
1.D.4:The Tolaasin Channel-forming (Tolaasin) Family	0	0	0	0	0	0	0	0	0	0	0	0
1.D.5:The Alamethicin or Peptaibol Antibiotic Channel-forming (Alamethicin) Family	0	0	0	0	0	0	0	0	0	0	0	0
1.D.6:The Complexed Poly 3-Hydroxybutyrate Ca2+ Channel (cPHB-CC) Family	0	0	0	0	0	0	0	0	0	0	0	0
1.D.7:The Beticolin (Beticolin) Family	0	0	0	0	0	0	0	0	0	0	0	0
1.D.8:The Saponin (Saponin) Family	0	0	0	0	0	0	0	0	0	0	0	0
1.D.9:The Polyglutamine Ion Channel (PG-IC) Family	0	0	0	0	0	0	0	0	0	0	0	0
1.D.10:The Ceramide-forming Channel (Ceramide) Family	0	0	0	0	0	0	0	0	0	0	0	0
1.D.11:The Surfactin (Surfactin) Family	0	0	0	0	0	0	0	0	0	0	0	0
1.D.12:The Beauvericin (Beauvericin) Family	0	0	0	0	0	0	0	0	0	0	0	0
1.D.13:DNA-delivery Amphipathic Peptide Antibiotics (DAPA)	0	0	0	0	0	0	0	0	0	0	0	0
1.D.14:The Synthetic Leu/Ser Amphipathic Channel-forming Peptide (l/S-SCP) Family	0	0	0	0	0	0	0	0	0	0	0	0
1.D.15:The Daptomycin (Daptomycin) Family	0	0	0	0	0	0	0	0	0	0	0	0
1.D.16:The Synthetic Amphipathic Pore-forming Heptapeptide (SAPH) Family	0	0	0	0	0	0	0	0	0	0	0	0
1.D.17:Combinatorially-designed, Pore-forming, ??-sheet Peptide (CP??-Peptide) Family	0	0	0	0	0	0	0	0	0	0	0	0
1.D.18:The Pore-forming Guanosine-Bile Acid Conjugate (GBC) Family	0	0	0	0	0	0	0	0	0	0	0	0
1.D.19:Ca2+ Channel-forming Drug, Digitoxin (Digitoxin) Family	0	0	0	0	0	0	0	0	0	0	0	0
1.D.20:The Pore-forming Polyene Macrolide Antibiotic/fungal Agent (PMAA) Family	0	0	0	0	0	0	0	0	0	0	0	0
1.D.21:The Lipid NanoPore (LNP) Family	0	0	0	0	0	0	0	0	0	0	0	0
1.D.22:The Proton-Translocating Carotenoid Pigment, Zeaxanthin (Zeaxanthin) Family	0	0	0	0	0	0	0	0	0	0	0	0
1.D.23:Phenylene Ethynylene Pore-forming Antimicrobial (PEPA) Family	0	0	0	0	0	0	0	0	0	0	0	0
1.D.24:The Marine Sponge Polytheonamide B (pTB) Family	0	0	0	0	0	0	0	0	0	0	0	0
1.E.1:The P21 Holin S (P21 Holin) Family	0	0	0	0	0	0	0	0	0	0	0	0
1.E.2:The ?? Holin S (&lambda Holin) Family	0	0	0	0	0	0	0	0	0	0	0	0
1.E.3:The P2 Holin TM (P2 Holin) Family	0	0	0	0	0	0	0	0	0	0	0	0
1.E.4:The LydA Holin (LydA Holin) Family	0	0	0	0	0	0	0	0	0	0	0	0
1.E.5:The PRD1 Phage P35 Holin (P35 Holin) Family	0	0	0	0	0	0	0	0	0	0	0	0
1.E.6:The T7 Holin (T7 Holin) Family	0	0	0	0	0	0	0	0	0	0	0	0
1.E.7:The HP1 Holin (HP1 Holin) Family	0	0	0	0	0	0	0	0	0	0	0	0
1.E.8:The T4 Holin (T4 Holin) Family	0	0	0	0	0	0	0	0	0	0	0	0
1.E.9:The T4 Immunity Holin (T4 Immunity Holin) Family	0	0	0	0	0	0	0	0	0	0	0	0
1.E.10:The Bacillus subtilis ??29 Holin (??29 Holin) Family	0	0	0	0	0	0	0	0	0	0	0	0
1.E.11:The ??11 Holin (??11 Holin) Family	0	0	0	0	0	0	0	0	0	0	0	0
1.E.12:The ??Adh Holin (??Adh Holin) Family	0	0	0	0	0	0	0	0	0	0	0	0
1.E.13:The ??U53 Holin (??U53 Holin) Family	0	0	0	0	0	0	0	0	0	0	0	0
1.E.14:The LrgA Holin (LrgA Holin) Family	0	0	0	0	0	0	0	0	0	0	0	0
1.E.15:The ArpQ Holin (ArpQ Holin) Family	0	0	0	0	0	0	0	0	0	0	0	0
1.E.16:The Cph1 Holin (Cph1 Holin) Family	0	0	0	0	0	0	0	0	0	0	0	0
1.E.17:The BlyA Holin (BlyA Holin) Family	0	0	0	0	0	0	0	0	0	0	0	0
1.E.18:The Lactococcus lactis Phage r1t Holin (r1t Holin) Family	0	0	0	0	0	0	0	0	0	0	0	0
1.E.19:The Clostridium difficile TcdE Holin (TcdE Holin) Family	0	0	0	0	0	0	0	0	0	0	0	0
1.E.20:The Pseudomonas aeruginosa Hol Holin (Hol Holin) Family	0	0	0	0	0	0	0	0	0	0	0	0
1.E.21:The Listeria Phage A118 Holin (hol118) Family	0	0	0	0	0	0	0	0	0	0	0	0
1.E.23:The Bacillus Spore Morphogenesis and Germination Holin (BSH) Family	0	0	0	0	0	0	0	0	0	0	0	0
1.E.24:The Bacterophase Dp-1 Holin (Dp-1 Holin) Family	0	0	0	0	0	0	0	0	0	0	0	0
1.F.1:The Synaptosomal Vesicle Fusion Pore (SVF-Pore) Family	0	0	0	0	0	0	0	0	0	0	0	0
1.G.1:The Viral Pore-forming Membrane Fusion Protein-1 (VMFP1) Family	0	0	0	0	0	0	0	0	0	0	0	0
1.G.2:The Viral Pore-forming Membrane Fusion Protein-2 (VMFP2) Family	0	0	0	0	0	0	0	0	0	0	0	0
1.G.3:The Viral Pore-forming Membrane Fusion Protein-3 (VMFP3) Family	0	0	0	0	0	0	0	0	0	0	0	0
1.G.4:The Viral Pore-forming Membrane Fusion Protein-4 (VMFP4) Family	0	0	0	0	0	0	0	0	0	0	0	0
1.G.5:The Viral Pore-forming Membrane Fusion Protein-5 (VMFP5) Family	0	0	0	0	0	0	0	0	0	0	0	0
1.G.6:The Poliovirus 2B Viroporin (2B Viroporin) Family	0	0	0	0	0	0	0	0	0	0	0	0
1.G.7:The Reovirus FAST Fusion Protein (R-FAST) Famly	0	0	0	0	0	0	0	0	0	0	0	0
1.H.1:The Claudin Tight Junction (Claudin) Family	0	0	0	0	0	0	0	0	0	0	0	0
2.A.1:The Major Facilitator Superfamily (MFS)	57	65	63	105	58	54	75	55	60	79	54	73
2.A.2:The Glycoside-Pentoside-Hexuronide (GPH):Cation Symporter Family	0	0	0	0	0	0	0	0	0	0	0	0
2.A.3:The Amino Acid-Polyamine-Organocation (APC) Family	6	5	14	14	12	7	10	7	6	12	7	13
2.A.4:The Cation Diffusion Facilitator (CDF) Family	2	2	3	4	3	3	3	3	2	3	2	3
2.A.5:The Zinc (Zn2+)-Iron (Fe2+) Permease (ZIP) Family	0	0	0	0	0	0	0	0	0	0	0	0
2.A.6:The Resistance-Nodulation-Cell Division (RND) Superfamily	2	3	3	3	4	3	7	3	2	3	1	3
2.A.7:The Drug/Metabolite Transporter (DMT) Superfamily	8	7	7	10	7	6	9	11	8	9	7	10
2.A.8:The Gluconate:H+ Symporter (GntP) Family	2	3	2	5	1	2	2	4	2	4	2	2
2.A.9:The Cytochrome Oxidase Biogenesis (Oxa1) Family	1	1	1	1	0	0	1	1	1	1	0	0
2.A.10:The 2-Keto-3-Deoxygluconate Transporter (KDGT) Family	0	0	0	0	0	0	0	0	0	0	0	0
2.A.11:The Citrate-Mg2+:H+ (CitM) Citrate-Ca2+:H+ (CitH) Symporter (CitMHS) Family	1	0	1	2	2	1	1	1	1	2	0	1
2.A.12:The ATP:ADP Antiporter (AAA) Family	0	0	0	0	0	0	0	0	0	0	0	0
2.A.13:The C4-Dicarboxylate Uptake (Dcu) Family	0	0	0	0	0	0	0	0	0	0	0	0
2.A.14:The Lactate Permease (LctP) Family	1	0	1	1	0	0	1	1	1	1	1	0
2.A.15:The Betaine/Carnitine/Choline Transporter (BCCT) Family	2	2	0	0	2	1	1	1	2	1	1	2
2.A.16:The Telurite-resistance/Dicarboxylate Transporter (TDT) Family	0	0	0	1	0	0	0	0	0	0	0	0
2.A.17:The Proton-dependent Oligopeptide Transporter (POT) Family	2	2	1	1	1	1	1	2	2	1	1	2
2.A.18:The Amino Acid/Auxin Permease (AAAP) Family	0	0	0	0	0	0	0	0	0	0	0	0
2.A.19:The Ca2+:Cation Antiporter (CaCA) Family	0	1	1	0	1	1	1	0	0	0	0	1
2.A.20:The Inorganic Phosphate Transporter (PiT) Family	2	2	2	2	2	2	2	2	2	3	2	2
2.A.21:The Solute:Sodium Symporter (SSS) Family	11	10	11	10	12	6	5	10	12	14	7	9
2.A.22:The Neurotransmitter:Sodium Symporter (NSS) Family	0	0	0	0	0	0	0	0	0	0	0	0
2.A.23:The Dicarboxylate/Amino Acid:Cation (Na+ or H+) Symporter (DAACS) Family	2	2	1	6	2	2	2	2	2	2	2	2
2.A.24:The 2-Hydroxycarboxylate Transporter (2-HCT) Family	0	0	0	0	0	0	0	0	0	0	0	0
2.A.25:The Alanine or Glycine:Cation Symporter (AGCS) Family	1	0	0	0	0	0	1	0	1	0	0	0
2.A.26:The Branched Chain Amino Acid:Cation Symporter (LIVCS) Family	0	0	0	0	0	0	0	0	0	0	0	0
2.A.27:The Glutamate:Na+ Symporter (ESS) Family	0	0	0	0	0	0	0	0	0	0	0	0
2.A.28:The Bile Acid:Na+ Symporter (BASS) Family	0	1	0	1	0	0	1	1	0	0	1	0
2.A.29:The Mitochondrial Carrier (MC) Family	0	0	0	0	0	0	0	0	0	0	0	0
2.A.30:The Cation-Chloride Cotransporter (CCC) Family	0	0	0	0	0	0	0	0	0	0	0	0
2.A.31:The Anion Exchanger (AE) Family	0	0	0	0	0	0	0	0	0	0	0	0
2.A.32:The Silicon Transporter (Sit) Family	0	0	0	0	0	0	0	0	0	0	0	0
2.A.33:The NhaA Na+:H+ Antiporter (NhaA) Family	1	1	1	2	1	1	4	1	1	1	1	1
2.A.34:The NhaB Na+:H+ Antiporter (NhaB) Family	0	0	0	0	0	0	0	0	0	0	0	0
2.A.35:The NhaC Na+:H+ Antiporter (NhaC) Family	0	0	0	0	0	0	0	0	0	0	0	0
2.A.36:The Monovalent Cation:Proton Antiporter-1 (CPA1) Family	1	0	2	2	1	1	2	1	1	2	2	3
2.A.37:The Monovalent Cation:Proton Antiporter-2 (CPA2) Family	4	4	1	3	2	3	4	2	4	4	3	4
2.A.38:The K+ Transporter (Trk) Family	0	1	1	1	3	1	0	1	1	1	0	1
2.A.39:The Nucleobase:Cation Symporter-1 (NCS1) Family	1	1	1	1	2	0	2	1	1	0	1	1
2.A.40:The Nucleobase:Cation Symporter-2 (NCS2) Family	3	4	3	2	0	2	3	3	3	2	2	3
2.A.41:The Concentrative Nucleoside Transporter (CNT) Family	0	0	0	0	0	0	0	0	0	0	0	0
2.A.42:The Hydroxy/Aromatic Amino Acid Permease (HAAAP) Family	0	0	0	0	0	0	0	0	0	0	0	0
2.A.43:The Lysosomal Cystine Transporter (LCT) Family	0	0	0	0	0	0	0	0	0	0	0	0
2.A.44:The Formate-Nitrite Transporter (FNT) Family	0	0	0	0	0	0	0	0	0	0	0	0
2.A.45:The Arsenite-Antimonite (ArsB) Efflux Family	0	0	0	0	0	0	0	0	0	1	0	1
2.A.46:The Benzoate:H+ Symporter (BenE) Family	0	0	0	0	0	0	0	1	0	0	0	0
2.A.47:The Divalent Anion:Na+ Symporter (DASS) Family	0	0	0	0	0	0	0	0	0	0	0	0
2.A.48:The Reduced Folate Carrier (RFC) Family	0	0	0	0	0	0	0	0	0	0	0	0
2.A.49:The Chloride Carrier/Channel (ClC) Family	0	0	0	0	0	0	0	0	0	2	0	0
2.A.50:The Glycerol Uptake (GUP) Family	0	0	0	0	0	0	0	0	0	0	0	0
2.A.51:The Chromate Ion Transporter (CHR) Family	0	0	0	0	0	0	0	0	0	0	0	0
2.A.52:The Ni2+-Co2+ Transporter (NiCoT) Family	0	0	2	0	1	0	0	0	0	0	0	0
2.A.53:The Sulfate Permease (SulP) Family	6	3	6	5	8	5	4	3	5	3	2	4
2.A.54:The Mitochondrial Tricarboxylate Carrier (MTC) Family	0	0	0	0	0	0	0	0	0	0	0	0
2.A.55:The Metal Ion (Mn2+-iron) Transporter (Nramp) Family	0	0	0	1	0	0	0	0	0	0	0	0
2.A.56:The Tripartite ATP-independent Periplasmic Transporter (TRAP-T) Family	0	0	0	0	0	0	0	0	0	0	0	0
2.A.57:The Equilibrative Nucleoside Transporter (ENT) Family	0	0	0	0	0	0	0	0	0	0	0	0
2.A.58:The Phosphate:Na+ Symporter (PNaS) Family	0	0	0	0	0	0	0	0	0	0	0	0
2.A.59:The Arsenical Resistance-3 (ACR3) Family	2	1	0	0	0	0	2	1	2	1	1	0
2.A.60:The Organo Anion Transporter (OAT) Family	0	0	0	0	0	0	0	0	0	0	0	0
2.A.61:The C4-dicarboxylate Uptake C (DcuC) Family	0	0	0	0	0	0	0	0	0	0	0	0
2.A.62:The NhaD Na+:H+ Antiporter (NhaD) Family	0	0	0	0	0	0	0	0	0	0	0	0
2.A.63:The Monovalent Cation (K+ or Na+):Proton Antiporter-3 (CPA3) Family	3	4	1	0	0	5	4	5	3	0	3	0
2.A.64:The Twin Arginine Targeting (Tat) Family	0	1	1	0	1	2	2	3	0	1	1	1
2.A.65:The Bilirubin Transporter (BRT) Family	0	0	0	0	0	0	0	0	0	0	0	0
2.A.66:The Multidrug/Oligosaccharidyl-lipid/Polysaccharide (MOP) Flippase Superfamily	1	2	2	1	2	1	0	1	1	1	1	1
2.A.67:The Oligopeptide Transporter (OPT) Family	0	0	0	0	0	0	0	0	0	0	0	0
2.A.68:The p-Aminobenzoyl-glutamate Transporter (AbgT) Family	1	0	0	1	0	2	0	0	1	3	0	0
2.A.69:The Auxin Efflux Carrier (AEC) Family	0	0	0	0	0	0	0	0	0	0	0	0
2.A.70:The Malonate:Na+ Symporter (MSS) Family	0	0	0	0	0	0	0	0	0	0	0	0
2.A.71:The Folate-Biopterin Transporter (FBT) Family	0	0	0	0	0	0	0	0	0	0	0	0
2.A.72:The K+ Uptake Permease (KUP) Family	0	0	0	0	0	0	0	0	0	0	0	0
2.A.73:The Short Chain Fatty Acid Uptake (AtoE) Family	0	0	0	1	0	0	0	0	0	0	0	0
2.A.74:The 4 TMS Multidrug Endosomal Transporter (MET) Family	0	0	0	0	0	0	0	0	0	0	0	0
2.A.75:The L-Lysine Exporter (LysE) Family	1	1	1	0	1	0	1	0	1	0	1	0
2.A.76:The Resistance to Homoserine/Threonine (RhtB) Family	2	2	1	3	1	2	1	1	3	3	2	1
2.A.77:The Cadmium Resistance (CadD) Family	0	0	1	0	1	0	0	0	0	0	0	0
2.A.78:The Branched Chain Amino Acid Exporter (LIV-E) Family	0	0	0	1	0	0	0	0	0	0	0	0
2.A.79:The Threonine/Serine Exporter (ThrE) Family	1	1	0	0	0	0	0	1	1	1	1	1
2.A.80:The Tricarboxylate Transporter (TTT) Family	1	0	0	2	0	1	1	1	1	0	0	1
2.A.81:The Aspartate:Alanine Exchanger (AAEx) Family	0	0	0	0	0	0	0	0	0	0	0	0
2.A.82:The Organic Solute Transporter (OST) Family	0	0	0	0	0	0	0	0	0	0	0	0
2.A.83:The Na+-dependent Bicarbonate Transporter (SBT) Family	0	0	0	0	0	0	0	0	0	0	0	0
2.A.84:The Chloroplast Maltose Exporter (MEX) Family	0	0	0	0	0	0	0	0	0	0	0	0
2.A.85:The Aromatic Acid Exporter (ArAE) Family	0	0	0	0	0	0	0	0	0	0	0	0
2.A.86:The Autoinducer-2 Exporter (AI-2E) Family (Formerly the PerM Family, TC #9.B.22)	0	0	0	0	0	0	1	0	0	0	0	0
2.A.87:The Prokaryotic Riboflavin Transporter (P-RFT) Family	0	0	0	0	0	0	0	0	0	0	0	0
2.A.88:Vitamin Uptake Transporter (VUT or ECF) Family	1	1	1	1	1	1	1	1	1	1	1	1
2.A.89:The Vacuolar Iron Transporter (VIT) Family	1	1	2	1	1	2	1	2	1	1	2	2
2.A.90:The Vitamin A Receptor/Transporter (STRA6) Family	0	0	0	0	0	0	0	0	0	0	0	0
2.A.91:Mitochondrial tRNA Import Complex (M-RIC) (Formerly 9.C.8)	0	0	0	0	0	0	0	0	0	0	0	0
2.A.92:The Choline Transporter-like (CTL) Family	0	0	0	0	0	0	0	0	0	0	0	0
2.A.93:The Unknown BART Superfamily-1 (UBS1) Family	1	1	1	1	1	0	1	1	1	2	1	1
2.A.94:The Phosphate Permease (Pho1) Family	0	0	0	0	0	0	0	0	0	0	0	0
2.A.95:The 6TMS Neutral Amino Acid Transporter (NAAT) Family	1	1	1	0	1	1	1	1	1	1	1	1
2.A.96:The YaaH (YaaH) Family	0	0	0	0	0	0	0	0	0	0	1	0
2.A.97:The Mitochondrial Inner Membrane K+/H+ and Ca2+/H+ Exchanger (LetM1) Family	0	0	0	0	0	0	0	0	0	0	0	0
2.A.98:The 10 TMS Putative Sulfate Exporter (PSE) Family	0	0	0	0	0	0	0	0	0	2	0	0
2.A.99:The 6TMS Ni2+ uptake transporter (HupE-UreJ) Family	0	0	0	0	0	0	0	0	0	0	0	0
2.A.100:The Ferroportin (FP) Family	0	0	0	0	0	0	0	0	0	0	0	0
2.A.101:The Malonate Uptake (MatC) Family (Formerly UIT1)	0	0	0	1	0	0	1	0	0	1	0	0
2.A.102:The Putative 4-Toluene Sulfonate Uptake Permease (TSUP) Family	0	0	0	0	0	0	0	0	0	0	0	0
2.B.1:The Valinomycin Carrier (Valinomycin) Family	0	0	0	0	0	0	0	0	0	0	0	0
2.B.2:The Monensin (Monensin) Family	0	0	0	0	0	0	0	0	0	0	0	0
2.B.3:The Nigericin (Nigericin) Family	0	0	0	0	0	0	0	0	0	0	0	0
2.B.4:The Macrotetrolide Antibiotic (MA) Family	0	0	0	0	0	0	0	0	0	0	0	0
2.B.5:The Macrocyclic Polyether (MP) Family	0	0	0	0	0	0	0	0	0	0	0	0
2.B.6:The Ionomycin (Ionomycin) Family	0	0	0	0	0	0	0	0	0	0	0	0
2.B.7:The Transmembrane ??-helical Peptide Phospholipid Translocation (TMP-PLT) Family	0	0	0	0	0	0	0	0	0	0	0	0
2.B.8:The Bafilomycin A1 (Bafilomycin) Family	0	0	0	0	0	0	0	0	0	0	0	0
2.B.9:The Cell Penetrating Peptide (CPP) Family	0	0	0	0	0	0	0	0	0	0	0	0
2.B.10:The Synthetic CPP, Transportan (Transportan) Family	0	0	0	0	0	0	0	0	0	0	0	0
2.B.11:The HIV-1 TAT Peptide Translocator (HIV-TAT1) Family	0	0	0	0	0	0	0	0	0	0	0	0
2.B.12:The Salinomycin (Salinomycin) Family	0	0	0	0	0	0	0	0	0	0	0	0
2.C.1:The TonB-ExbB-ExbD/TolA-TolQ-TolR (TonB) Family of Auxiliary Proteins for Energization of Outer Membrane Receptor (OMR)-mediated Active Transport	0	0	0	0	0	0	0	0	0	0	0	0
3.A.1:The ATP-binding Cassette (ABC) Superfamily	332	316	303	411	319	231	302	306	340	302	276	300
3.A.2:The H+- or Na+-translocating F-type, V-type and A-type ATPase (F-ATPase) Superfamily	7	6	6	5	5	6	6	6	7	4	6	6
3.A.3:The P-type ATPase (P-ATPase) Superfamily	7	6	6	13	8	11	11	8	8	8	6	8
3.A.4:The Arsenite-Antimonite (ArsAB) Efflux Family	0	0	0	0	0	0	0	0	0	0	0	0
3.A.5:The General Secretory Pathway (Sec) Family	7	7	9	7	8	8	8	7	7	8	7	8
3.A.6:The Type III (Virulence-related) Secretory Pathway (IIISP) Family	0	1	0	0	1	0	0	1	0	0	0	0
3.A.7:The Type IV (Conjugal DNA-Protein Transfer or VirB) Secretory Pathway (IVSP) Family	3	3	2	6	2	4	4	2	3	5	3	4
3.A.8:The Mitochondrial Protein Translocase (MPT) Family	0	0	0	0	1	0	0	0	0	2	0	0
3.A.9:The Chloroplast Envelope Protein Translocase (CEPT or Tic-Toc) Family	1	1	2	3	4	1	1	1	2	4	1	1
3.A.10:The H+-translocating Pyrophosphatase (H+-PPase) Family	1	0	1	1	1	1	1	1	1	1	0	1
3.A.11:The Bacterial Competence-related DNA Transformation Transporter (DNA-T) Family	1	1	0	1	1	1	0	1	1	1	0	0
3.A.12:The Septal DNA Translocator (S-DNA-T) Family	2	1	2	1	2	1	1	1	2	3	0	1
3.A.13:The Filamentous Phage Exporter (FPhE) Family	0	0	0	0	0	0	0	0	0	0	0	0
3.A.14:The Fimbrilin/Protein Exporter (FPE) Family	0	0	0	0	0	0	0	0	0	0	0	0
3.A.15:The Outer Membrane Protein Secreting Main Terminal Branch (MTB) Family	0	0	0	0	0	0	0	0	0	0	0	0
3.A.16:The Endoplasmic Reticular Retrotranslocon (ER-RT) Family	0	0	0	1	0	0	0	0	0	0	0	1
3.A.17:The Phage T7 Injectisome (T7 Injectisome) Family	0	0	0	0	0	0	0	0	0	0	0	0
3.A.18:The Nuclear mRNA Exporter (mRNA-E) Family	0	2	2	4	0	0	1	1	0	2	1	0
3.A.19:The TMS Recognition/Insertion Complex (TRC) Family	0	0	0	0	0	0	0	0	0	0	0	0
3.A.20:The Peroxisomal Protein Importer (PPI) Family	0	0	1	0	0	0	0	0	0	0	0	0
3.B.1:The Na+-transporting Carboxylic Acid Decarboxylase (NaT-DC) Family	5	5	6	5	5	4	6	5	5	5	3	5
3.C.1:The Na+ Transporting Methyltetrahydromethanopterin:Coenzyme M Methyltransferase (NaT-MMM) Family	0	0	0	0	0	0	0	0	0	0	0	0
3.D.1:The H+ or Na+-translocating NADH Dehydrogenase (NDH) Family	23	21	24	23	22	21	24	21	23	24	20	20
3.D.2:The Proton-translocating Transhydrogenase (PTH) Family	1	1	3	1	3	1	3	1	1	1	3	3
3.D.3:The Proton-translocating Quinol:Cytochrome c Reductase (QCR) Superfamily	0	0	0	0	0	0	0	0	0	0	0	0
3.D.4:The Proton-translocating Cytochrome Oxidase (COX) Superfamily	6	8	6	9	7	6	8	6	6	9	8	6
3.D.5:The Na+-translocating NADH:Quinone Dehydrogenase (Na-NDH) Family	0	0	0	0	0	0	0	0	0	0	0	0
3.D.6:The Putative Ion (H+ or Na+)-translocating NADH:Ferredoxin Oxidoreductase (NFO) Family	0	0	0	0	0	0	0	0	0	0	0	0
3.D.7:The H2:Heterodisulfide Oxidoreductase (HHO) Family	0	0	1	0	0	1	0	0	0	0	0	0
3.D.8:The Na+- or H+-Pumping Formyl Methanofuran Dehydrogenase (FMF-DH) Family	0	0	0	1	0	0	0	0	0	0	0	0
3.D.9:The H+-translocating F420H2 Dehydrogenase (F420H2DH) Family	6	4	4	4	4	4	4	4	6	4	3	4
3.E.1:The Ion-translocating Microbial Rhodopsin (MR) Family	0	0	0	0	0	0	0	0	0	0	0	0
3.E.2:The Photosynthetic Reaction Center (PRC) Family	0	0	0	0	0	0	0	0	0	0	0	1
4.A.1:The PTS Glucose-Glucoside (Glc) Family	5	5	5	3	3	5	5	6	5	3	3	5
4.A.2:The PTS Fructose-Mannitol (Fru) Family	1	0	1	1	1	0	1	1	1	2	0	1
4.A.3:The PTS Lactose-N,N'-Diacetylchitobiose-??-glucoside (Lac) Family	0	0	0	0	0	0	0	0	0	0	0	0
4.A.4:The PTS Glucitol (Gut) Family	0	0	0	0	0	0	0	0	0	0	0	0
4.A.5:The PTS Galactitol (Gat) Family	0	0	0	0	0	0	0	0	0	1	0	0
4.A.6:The PTS Mannose-Fructose-Sorbose (Man) Family	0	0	0	0	0	0	0	0	0	0	0	0
4.A.7:The PTS L-Ascorbate (L-Asc) Family	0	0	0	0	0	0	1	0	0	1	0	0
4.B.1:The Nicotinamide Ribonucleoside (NR) Uptake Permease (PnuC) Family	2	1	1	0	1	1	1	2	2	0	1	2
4.C.1:The Proposed Fatty Acid Transporter (FAT) Family	7	6	12	9	9	7	6	5	6	9	3	10
4.C.2:The Carnitine O-Acyl Transferase (CrAT) Family	0	0	0	0	0	0	0	0	0	0	0	0
4.C.3:The Acyl-CoA Thioesterase (AcoT) Family	1	1	1	1	0	1	2	1	1	1	1	2
5.A.1:The Disulfide Bond Oxidoreductase D (DsbD) Family	1	1	1	1	1	2	1	1	1	1	1	1
5.A.2:The Disulfide Bond Oxidoreductase B (DsbB) Family	0	0	0	0	0	0	0	0	0	0	0	0
5.A.3:The Prokaryotic Molybdopterin-containing Oxidoreductase (PMO) Family	1	3	0	4	3	0	10	1	1	2	2	1
5.A.4:The Prokaryotic Succinate Dehydrogenase (SDH) Family	3	3	4	5	4	4	5	3	3	4	4	4
5.B.1:The Phagocyte (gp91phox) NADPH Oxidase Family	0	0	0	0	0	0	0	0	0	0	0	0
5.B.2:The Eukaryotic Cytochrome b561 (Cytb561) Family	0	0	0	0	0	0	0	0	0	0	0	0
5.B.3:The Geobacter Nanowire Electron Transfer (G-NET) Family	0	0	0	0	0	0	0	0	0	0	0	0
5.B.4:The Plant Photosystem I Supercomplex (PSI) Family	0	0	0	0	0	0	0	0	0	0	0	0
5.B.5:The Extracellular Metal Oxido-Reductase (EMOR) Family	0	0	0	0	0	0	0	0	0	0	0	0
5.B.6:The Cytochrome b561 (Cytb561) Family	0	0	0	0	0	0	0	0	0	0	0	0
8.A.1:The Membrane Fusion Protein (MFP) Family	0	0	0	0	0	0	0	0	0	0	0	0
8.A.2:The Secretin Auxiliary Lipoprotein (SAL) Family	0	0	0	0	0	0	0	0	0	0	0	0
8.A.3:The Cytoplasmic Membrane-Periplasmic Auxiliary-1 (MPA1) Protein with Cytoplasmic (C) Domain (MPA1-C or MPA1+C) Family	0	0	0	0	0	0	0	0	0	0	0	0
8.A.4:The Cytoplasmic Membrane-Periplasmic Auxiliary-2 (MPA2) Family	0	0	0	0	0	0	0	0	0	0	0	0
8.A.5:The Voltage-gated K+ Channel β-subunit (Kvβ) Family	7	6	7	14	6	3	8	6	7	8	5	4
8.A.6:The Auxiliary Nutrient Transporter (ANT) Family	0	0	0	0	0	0	0	0	0	0	0	0
8.A.7:The Phosphotransferase System Enzyme I (EI) Family	1	1	1	1	1	1	1	1	1	1	1	1
8.A.8:The Phosphotransferase System HPr (HPr) Family	2	0	1	1	0	1	1	1	2	1	1	1
8.A.9:The rBAT Transport Accessory Protein (rBAT) Family	1	2	2	2	2	2	2	2	1	2	3	2
8.A.10:The Slow Voltage-gated K+ Channel Accessory Protein (MinK) Family	0	0	0	0	0	0	0	0	0	0	0	0
8.A.11:The Immunophilin-like Prolyl:peptidyl Isomerase Regulator (I-PPI) Family	0	0	0	0	0	0	0	0	0	0	0	0
8.A.12:ABC Bacteriocin Exporter Accessory Protein (BEA) Family	0	0	0	0	0	0	0	0	0	0	0	0
8.A.13:The Tetratricopeptide Repeat (Tpr1) Family	0	0	0	0	0	0	0	0	0	0	0	0
8.A.14:The Ca2+-activated K+ Channel Auxiliary Subunit Slowpoke-?? (Slo??) Family	0	0	0	0	0	0	0	0	0	0	0	0
8.A.15:The K+ Channel Accessory Protein (KChAP) Family	0	0	0	0	0	0	0	0	0	0	0	0
8.A.16:The Ca+ Channel Auxiliary Subunit ??1-??8 (CCA??) Family	0	0	0	0	0	0	0	0	0	0	0	0
8.A.17:The Na+ Channel Auxiliary Subunit ??1-??4 (SCA-??) Family	0	0	0	0	0	0	0	0	0	0	0	0
8.A.18:The Ca2+ Channel Auxiliary Subunit ??2?? Types 1-4 (CCA-??2??) Family	0	0	0	0	0	0	0	0	0	0	0	0
8.A.19:The Sodium Channel Auxiliary Subunit TipE (SCAT) Family	0	0	0	0	0	0	0	0	0	0	0	0
8.A.20:The Plant/Algal/Chlorella Nitrate Transporter Accessory Protein	0	0	0	0	0	0	0	0	0	0	0	0
8.A.21:The Stomatin/Podocin/Band 7/Nephrosis.2/SPFH (Stomatin) Family	1	2	2	3	2	1	3	2	2	2	2	2
8.A.22:The Ca2+ Channel Auxiliary Subunit ?? Types 1-4 (CCA-??) Family	0	0	0	0	0	0	0	0	0	0	0	0
8.A.23:The Basigin (Basigin) Family	0	0	0	0	0	0	0	0	0	0	0	0
8.A.24:The Ezrin/Radixin/Moesin-binding Phosphoprotein 50 (EBP50) Family	0	0	0	0	0	0	0	0	0	0	0	0
8.A.25:The Ezrin/Radixin/Moesin (Ezrin) Family	0	0	0	0	0	0	0	0	0	0	0	0
8.A.26:The Golgi to ER Trafficking Protein (GET3) Family	0	0	0	0	0	0	0	0	0	0	0	0
8.A.27:The Phospholipid Importer ??-subunit (PLI-??) Family	0	0	0	0	0	0	0	0	0	0	0	0
8.A.28:The Ankyrin (Ankyrin) Family	2	2	1	2	1	2	1	2	2	1	1	3
8.A.29:The Homer1 (Homer1) Family of Excitation-Contraction Coupling Proteins	0	0	0	0	0	0	0	0	0	0	0	0
8.A.30:The Nedd4-Family Interacting Protein-2 (Nedd4) Family	0	0	0	0	0	0	0	0	0	0	0	0
8.A.31:The Ly-6 Neurotoxin-like Protein1 Precursor (Lynx1) Family	0	0	0	0	0	0	0	0	0	0	0	0
8.A.32:The ??-Amyloid Cleaving Enzyme (BACE1) Family	0	0	0	0	0	0	0	0	0	0	0	0
8.A.33:The Fatty Acid Binding Protein (FABP) Family	0	0	0	0	0	0	0	0	0	0	0	0
8.A.34:The Endophilin (Endophilin) Family	0	0	0	0	0	0	0	0	0	0	0	0
8.A.35:The Mycobacterial Membrane Protein Small (MmpS) Family	0	0	0	0	0	0	0	0	0	0	0	0
8.B.1:The Long (4C-C) Scorpion Toxin (L-ST) Superfamily	0	0	0	0	0	0	0	0	0	0	0	0
8.B.2:The Short Scorpion Toxin (SST) Superfamily	0	0	0	0	0	0	0	0	0	0	0	0
8.B.3:The Huwentoxin-1 (Huwentoxin-1) Family	0	0	0	0	0	0	0	0	0	0	0	0
8.B.4:The Conotoxin O (Conotoxin) Family	0	0	0	0	0	0	0	0	0	0	0	0
8.B.5:The Na+/K+/Ca2+ Channel Targeting Tarantula Huwentoxin (THT) Family	0	0	0	0	0	0	0	0	0	0	0	0
8.B.6:The Ca2+ Channel-targeting Spider Toxin (CST) Family	0	0	0	0	0	0	0	0	0	0	0	0
8.B.7:The Cl- Channel Peptide Inhibitor (GaTx1) Family	0	0	0	0	0	0	0	0	0	0	0	0
8.B.8:The ??-KTx15 scorpion toxin (??-KTx15) Family	0	0	0	0	0	0	0	0	0	0	0	0
8.B.9:The Triflin Toxin (Triflin or CRISP) Family	0	0	0	0	0	0	0	0	0	0	0	0
8.B.10:The Psalmotoxin-1 (PcTx1) Family	0	0	0	0	0	0	0	0	0	0	0	0
8.B.11:The Sea Anemone Peptide Toxin (APETx) Family	0	0	0	0	0	0	0	0	0	0	0	0
8.B.12:The Spider Toxin (STx2) Family	0	0	0	0	0	0	0	0	0	0	0	0
8.B.13:The Sea Anemone Peptide Toxin Class 2 (Kalicludine) Family	0	0	0	0	0	0	0	0	0	0	0	0
8.B.14:The Sea Anemone Peptide Toxin, Class 1 (BgK) Family	0	0	0	0	0	0	0	0	0	0	0	0
8.B.15:The Sea Anenome Peptide Toxin Class 4 (SHTX) Family	0	0	0	0	0	0	0	0	0	0	0	0
8.B.16:The Maurocalcine Family	0	0	0	0	0	0	0	0	0	0	0	0
8.B.17:The Sea Anemone Peptide Toxin Class III (ShI) Family	0	0	0	0	0	0	0	0	0	0	0	0
8.B.18:The Glucose PTS Inhibitor Dysgalacticin (Dysgalacticin) Family	0	0	0	0	0	0	0	0	0	0	0	0
8.C.1:The Picrotoxin (Picrotoxin) Family	0	0	0	0	0	0	0	0	0	0	0	0
9.A.1:The Non ABC Multidrug Exporter (N-MDE) Family	0	0	0	0	0	0	0	0	0	0	0	0
9.A.2:The Endomembrane protein-70 (EMP70) Family	0	0	0	0	2	0	1	0	0	0	0	0
9.A.4:The YggT or Fanciful K+ Uptake-B (FkuB; YggT) Family	0	0	0	0	0	0	0	0	0	0	0	0
9.A.5:The Putative Arginine Transporter (ArgW) Family	0	0	0	0	0	0	0	0	0	0	0	0
9.A.6:The ATP Exporter (ATP-E) Family	0	0	0	0	0	0	0	0	0	0	0	0
9.A.8:The Ferrous Iron Uptake (FeoB) Family	0	0	0	0	0	0	0	0	0	0	0	0
9.A.9:The Low Affinity Fe2+ Transporter (FeT) Family	0	0	0	0	0	0	0	0	0	0	0	0
9.A.10:The Iron/Lead Transporter (ILT) Superfamily	5	2	8	7	7	2	5	6	6	6	5	5
9.A.11:The Dipicolinic Acid Transporter (DPA-T) Family	0	0	0	0	0	0	0	0	0	0	0	0
9.A.12:The Peptidoglycolipid Addressing Protein (GAP) Family	0	0	0	0	0	0	0	0	0	0	0	0
9.A.13:The Colicin J Lysis (Cjl) Family	0	0	0	0	0	0	0	0	0	0	0	0
9.A.14:The Nuclear Pore Complex (NPC) Family	0	0	0	1	0	0	0	0	0	1	0	0
9.A.16:The Lysosomal Protein Import (LPI) Family	0	0	0	0	0	0	0	0	0	0	0	0
9.A.17:The Integral Membrane Peroxisomal Protein Importer-2 (PPI2) Family	0	0	0	0	0	0	0	0	0	0	0	0
9.A.18:The Putative Peptide Uptake or Activated Fatty Acid Export Permease (PUP) Family	0	0	0	0	0	0	0	0	0	0	0	0
9.A.19:The Mg2+ Transporter-E (MgtE) Family	1	1	1	2	2	1	2	2	1	1	1	2
9.A.20:The Low Affinity Cation Transporter (LCT) Family	0	0	0	0	0	0	0	0	0	0	0	0
9.A.21:The ComC DNA Uptake Competence (ComC) Family	0	0	0	0	0	0	0	0	0	0	0	0
9.A.22:The NhaE Na+(K+):H+ Antiporter (NhaE) Family	0	0	0	0	0	0	0	0	0	0	0	0
9.A.23:The Niacin/Nicotinamide Transporter (NNT) Family	0	0	0	0	0	0	0	0	0	0	0	0
9.A.24:The Double Stranded RNA Transporter (dsRNA-T) Family	0	0	0	0	0	0	0	0	0	0	0	0
9.A.25:RD1 or ESX-1/Snm Protein Secretion System (RD1) Family	0	0	0	0	1	0	1	0	0	0	0	0
9.A.26:The Lipid-translocating Exporter (LTE) Family	0	0	0	0	0	0	0	0	0	0	0	0
9.A.27:The Non-Classical Protein Exporter (NCPE) Family	0	0	0	0	0	0	0	0	0	0	0	0
9.A.28:The Ethanolamine Facilitator (EAF) Family	0	0	0	0	0	0	0	0	0	0	0	0
9.A.29:The Lantibiotic Immunity Protein (LIP) Family	3	1	1	1	2	2	1	2	3	1	1	2
9.A.30:The Tellurium Ion Resistance (TerC) Family	3	0	1	1	2	1	2	1	3	1	1	1
9.A.31:The Putative SdpAB Peptide Antibiotic-like Killing Factor Exporter (SdpAB) Family	0	1	0	0	0	0	0	0	0	0	0	0
9.A.32:The SdpC (Peptide-Antibiotic Killer Factor) Immunity Protein, SdpI (SdpI) Family	0	0	0	0	0	0	0	0	0	0	0	0
9.A.33:The Pyocin R2 Phage P2 Tail Fiber Protein (Pyocin R2) Family	0	0	0	0	0	0	0	0	0	0	0	0
9.A.34:The Putative Type VI Symbiosis/Virulence Secretory Pathway (VISP) Family	4	3	4	5	3	2	4	2	4	5	4	4
9.A.35:The Peptide Translocating Syndecan (Syndecan) Family	0	0	0	0	0	0	0	0	0	0	0	0
9.A.36:The Ca2+-dependent Phospholipid Scramblase (Scramblase) Family	0	1	1	1	0	0	0	1	0	1	0	0
9.A.37:The Nuclear Import Tax Protein (Tax) Family	0	0	0	0	0	0	0	0	0	0	0	0
9.A.38:The Bacteriocin Immunity Protein (BIP) Family	0	0	0	0	0	0	0	0	0	0	0	0
9.A.39:The Gram-positive Bacterial Hemoglobin Receptor (Isd) Family	0	0	0	0	0	0	0	0	0	0	0	0
9.A.40:The HlyC/CorC (HCC) Family	3	4	1	3	3	0	2	3	3	3	0	3
9.A.41:The Capsular Polysaccharide Exporter (CPS-E) Family	0	0	0	0	0	0	0	0	0	0	0	0
9.A.42:The Mycobacterial PPE41 Protein Secretion System (MPSS) Family	4	6	4	6	2	6	4	3	5	5	2	4
9.A.43:The Cadmium tolerance Efflux Pump (CTEP) Family	0	0	0	0	0	0	0	0	0	0	0	0
9.A.44:The EsxA/EsxB Protein Secretion Pathway (EPSP) Family	0	0	0	0	0	0	0	0	0	0	0	0
9.A.45:The Magnesium Transporter1 (MagT1) Family	0	0	0	0	0	0	0	0	0	0	0	0
9.A.46:The Putative Low Affinity Ca2+ Channel (LACC) Family	0	0	0	0	0	0	0	0	0	0	0	0
9.A.47:The Tight Adherence (Pilus) Biogenesis Apparatus (TABA) Family	0	0	0	0	0	0	0	0	0	0	0	0
9.A.48:The Unconventional Protein Secretion (UPS) System	0	0	0	0	0	0	0	0	0	0	0	0
9.A.49:The Transfer Clostridial Plasmid Conjugative System (Tcp-Conj) Family	1	1	1	1	1	1	1	1	1	0	1	1
9.A.50:The Nuclear t-RNA exporter (t-Exporter) Family	0	0	0	0	0	0	0	0	0	0	0	0
9.A.51:The Francisella Siderophore Transporter (FST) Family	0	0	0	0	0	0	0	0	0	0	0	0
9.A.52:The Microcin J25 (Microsin J25) Family	0	0	0	0	0	0	0	0	0	0	0	0
9.A.53:The Eukaryotic Riboflavin Transporter (E-RFT) Family	0	0	0	0	0	0	0	0	0	0	0	0
9.A.54:The Lysosomal Cobalamin (B12) Transporter (L-B12T) Family	0	0	0	0	0	0	0	0	0	0	0	0
9.A.55:The TMEM205 (TMEM205) Family	0	0	0	0	0	0	0	0	0	0	0	0
9.A.56:The Outer Membrane Anion Porin, TsaT (TsaT) Family	0	0	0	0	0	0	0	0	0	0	0	0
9.A.57:The RegIII&gamma (RegIII&gamma) Family	0	0	0	0	0	0	0	0	0	0	0	0
9.A.58:The Sweet; PQ-loop; Saliva; MtN3 (Sweet) Family	0	0	0	0	0	0	0	0	0	0	0	0
9.A.59:The Mitochondrial EF hand Ca2+ uptake porters Family	0	0	0	0	0	0	0	0	0	0	0	0
9.B.1:The Metal Homeostasis Protein (MHP) Family	0	0	0	0	0	0	0	0	0	0	0	0
9.B.2:The Ca2+ Homeostasis Protein (CHP) Family	0	0	0	0	0	0	0	0	0	0	0	0
9.B.3:The Bacterial Murein Precursor Exporter (MPE) Family	4	4	4	3	4	4	4	4	4	3	4	4
9.B.4:The Universal Stress Protein-B (UspB) Family	0	0	0	0	0	0	0	0	0	0	0	0
9.B.5:The KX Blood-group Antigen (KXA) Family	0	0	0	0	0	0	0	0	0	0	0	0
9.B.6:The Toxic Hok/Gef Protein (Hok/Gef) Family	0	0	0	0	0	0	0	0	0	0	0	0
9.B.7:The Putative Sulfate Transporter (CysZ) Family	0	0	0	0	0	0	0	0	0	0	0	1
9.B.8:The Canalicular Bile Acid Transporter (C-BAT) Family	0	0	0	0	0	0	0	0	0	0	0	0
9.B.9:The Urate Transporter (UAT) Family	0	0	0	0	0	0	0	0	0	0	0	0
9.B.10:The Putative Tripartite Zn2+ Transporter (TZT) Family	0	0	0	0	1	0	0	0	0	1	2	0
9.B.11:The Gp27/5 T4-baseplate (T4-BP) Family	0	0	0	0	0	0	0	0	0	0	0	0
9.B.12:The (Salt or Low Temperature) Stress-induced Hydrophobic Peptide (SHP) Family	0	0	0	0	0	0	0	0	0	0	0	0
9.B.13:The Putative Pore-forming Entericidin (ECN) Family	0	0	0	0	0	0	0	0	0	0	0	0
9.B.14:The Putative Heme Handling Protein (HHP) Family	0	0	0	0	0	0	0	0	0	0	0	0
9.B.15:The 4 TMS YbhQ (YbhQ) Family	0	0	0	0	0	0	0	0	0	0	0	0
9.B.16:The Putative Ductin Channel (Ductin) Family	0	0	0	0	0	0	0	0	0	0	0	0
9.B.17:The VAMP-associated protein (VAP) Family	0	0	0	0	0	0	0	0	0	0	0	0
9.B.18:The SecDF-associated Single Transmembrane Protein, YajC (YajC) Family	0	0	0	0	0	0	0	0	0	0	0	0
9.B.19:The Mn2+ Homeostasis Protein (MnHP) Family	0	0	0	0	0	0	0	0	0	0	0	0
9.B.20:The Putative Mg2+ Transporter-C (MgtC) Family	0	1	0	0	0	1	0	0	0	0	0	0
9.B.21:The Frataxin (Frataxin) Family	0	0	0	0	0	0	0	0	0	0	0	0
9.B.22:The Leukotoxin Secretion Morphogenesis Protein C (MorC) Family	0	0	0	0	0	0	0	0	0	0	0	0
9.B.23:The Mistic (Mistic) Family	0	0	0	0	0	0	0	0	0	0	0	0
9.B.24:The Testis-Enhanced Gene Transfer (TEGT) Family	0	0	0	0	0	0	0	0	0	0	0	0
9.B.25:The Mitochondrial Inner/Outer Membrane Fusion (MMF) Family	0	0	0	0	0	0	0	0	0	0	0	0
9.B.26:The PF27 (PF27) Family	1	1	0	0	0	0	0	1	1	0	0	0
9.B.27:The DedA or YdjX-Z (DedA) Family	2	1	4	4	3	2	7	0	2	5	1	2
9.B.28:The Putative Permease Duf318 (Duf318) Family	0	0	0	0	0	0	0	0	0	0	0	0
9.B.29:The YebN (YebN) Family	0	0	0	0	0	0	0	0	0	0	0	0
9.B.30:The Hly III (Hly III) Family	1	1	2	1	0	1	1	1	1	2	1	1
9.B.31:The YqiH (YqiH) Family	0	0	0	0	0	0	0	0	0	0	0	0
9.B.32:The Putative Vectorial Glycosyl Polymerization (VGP) Family	1	0	0	0	1	0	0	0	1	0	0	1
9.B.33:The Sensor Histidine Kinase (SHK) Family	0	1	1	0	1	0	1	1	0	0	1	1
9.B.34:The Kinase/Phosphatase/Cyclic-GMP Synthase/Cyclic di-GMP Hydrolase (KPSH) Family	0	0	0	0	0	0	1	0	0	0	0	1
9.B.35:The Putative Thyronine-Transporting Transthyretin (Transthyretin) Family	1	1	1	1	1	0	1	1	1	1	0	1
9.B.36:The Acid Resistance Membrane Protein (HdeD) Family	0	0	0	0	0	0	0	0	0	0	0	0
9.B.37:The Huntington-interacting Protein 14 (HIP14) Family	0	0	0	0	1	0	0	0	0	0	0	0
9.B.38:The Myelin Proteolipid Protein (MPLP) Family	0	0	0	0	0	0	0	0	0	0	0	0
9.B.39:The Long Chain Fatty Acid Translocase (lcFAT) Family	0	0	0	0	0	0	0	0	0	0	0	0
9.B.40:The DotA/TraY (DotA/TraY) Family	0	0	0	0	0	0	0	0	0	0	0	0
9.B.42:The ExeAB (ExeAB) Secretin Assembly/Export Complex	0	0	0	0	0	0	0	0	0	0	0	0
9.B.43:The YedZ (YedZ) Family	0	0	0	1	0	0	0	0	0	0	0	0
9.B.44:The YiaA-YiaB (YiaAB) Family	1	1	1	1	1	0	1	1	1	1	1	1
9.B.45:The Arg/Asp/Asp (RDD) Family	1	1	0	1	0	0	0	0	1	0	0	0
9.B.46:The Staphylococcus aureus Putative Quorum Sensing Peptide Exporter, AgrB (AgrB) Family	0	0	0	0	0	0	0	0	0	0	0	0
9.B.47: The ??-Secretase (??-Secretase) Family	0	0	0	0	0	0	0	0	0	0	0	0
9.B.49:The Unknown IT-2 (UIT2) Family	0	0	0	0	0	0	0	0	0	0	0	0
9.B.50:The Unknown IT-3 (UIT3) Family	1	0	0	0	0	1	0	0	2	0	0	0
9.B.51:The Unknown IT-4 (UIT4) Family	0	0	0	0	0	0	0	0	0	0	0	0
9.B.52:The Unknown IT-5 (UIT5) Family	0	0	0	0	0	0	0	0	0	0	0	0
9.B.53:The Unknown IT-6 (UIT6) Family	0	0	0	0	0	0	0	0	0	0	0	0
9.B.54:The Unknown IT-7 (UIT7) Family	0	0	0	0	0	0	0	0	0	0	0	0
9.B.55:The Unknown IT-8 (UIT8) Family	0	0	0	0	0	0	0	0	0	0	0	0
9.B.56:The Unknown IT-9 (UIT9) Family	0	0	0	0	0	0	0	0	0	0	0	0
9.B.57:The Unknown IT-10 (UIT10) Family	0	0	0	0	0	0	0	0	0	0	0	0
9.B.58:The Unknown IT-11 (UIT11) Family	0	0	0	0	0	0	0	0	0	0	0	0
9.B.59:The Putative Peptide Transporter Carbon Starvation CstA (CstA) Family	1	0	0	0	1	1	0	0	1	0	0	0
9.B.60:The Glutamine Dumper 1 (GDU1) Family	0	0	0	0	0	0	0	0	0	0	0	0
9.B.61:The Putative Pore-forming Hydrogenosomal Membrane Protein Hmp35 (Hmp35 ) Family	0	0	0	0	0	0	0	0	0	0	0	0
9.B.62:The Copper Resistance (CopD) Family	0	0	0	0	0	0	0	0	0	0	0	0
9.B.63:Human T-Lymphotropic Virus I P13 protein (HTLV1-P13) Family	0	0	0	0	0	0	0	0	0	0	0	0
9.B.64:The Putative Cholesterol Transporter (Start1) Family	0	0	0	0	0	0	0	0	0	0	0	0
9.B.65:The Putative Transporter (YhgE) Family	0	0	0	0	0	0	0	0	0	0	0	0
9.B.66:The Animal Nonclassical Protein Secretion (NPS) Family	3	4	3	3	2	1	2	1	3	3	1	2
9.B.67:The Putative Inorganic Carbon (HCO3-) Transporter/O-antigen Polymerase (ICT/OAP) Family	0	0	0	0	0	0	0	0	0	0	0	0
9.B.68:The Putative Na-independent Organic Solute Carrier Protein (OSCP1) Family	0	0	0	0	0	0	0	0	0	0	0	0
9.B.69:The Putative Cobalt Transporter (CbtAB) Family	0	0	0	0	0	0	0	0	0	0	0	0
9.B.70:The Multicomponent Putative SpoIIIAE Exporter (SpoIIIA-E) Family	0	0	0	0	0	0	0	0	0	0	0	0
9.B.71:The Camphor Resistance (CrcB) Family	2	1	3	1	2	1	1	2	2	4	0	2
9.B.72:The 4 TMS GlpM (GlpM) Family	0	0	0	0	0	0	0	0	0	0	0	0
9.B.73:Chloroplast Envelope/Cyanobacterial Membrane Protein (CemA) Family	0	0	0	0	0	0	0	0	0	0	0	0
9.B.74:The Phage Infection Protein (PIP) Family	2	1	2	0	2	1	1	2	2	2	3	2
9.B.75:The Ethanol Utilization/Transport (Eut) Protein Family	0	1	1	1	1	1	3	2	0	1	0	2
9.B.76:The Goadsporin Immunity Protein, GodI (GodI) Family	1	1	1	1	1	1	1	1	1	1	1	1
9.B.77:The Meckel Syndrome Protein (Meckelin) Family	0	0	0	0	0	0	0	0	0	0	0	0
9.B.78:The Minor Capsid Protein, gp7 of Baccilus subtilis Phage SPP1 (gp7) Family	0	0	0	0	0	0	0	0	0	0	0	0
9.B.79:The Putative Metal Transporter (PmtA) Family	0	0	0	0	0	0	0	0	0	0	0	0
9.B.80:The Bacillus Phage ??29 (a Podovirus) DNA Ejection System (??29-E) Family	0	0	0	0	0	0	0	0	0	0	0	0
9.B.81:The MceB Immunity Protein (MceB) Family	0	0	0	0	0	0	0	0	0	0	0	0
9.B.82:Endoplasmic Reticulum Retrieval Protein1 (Putative Heavy Metal Transporter) (Rer1) Family	0	0	0	0	0	0	0	0	0	0	0	0
9.B.83:The Possible Outer Membrane Secretory Protein LeoA (LeoA) Family	0	0	0	0	0	0	0	0	0	0	0	0
9.B.84:The Hepatic Selenoprotein-P (SelP or SePP) Family	0	0	0	0	0	0	0	0	0	0	0	0
9.B.85:The Outer Membrane Lipoprotein-A (OmlA) Family	0	0	0	0	0	0	0	0	0	0	0	0
9.B.86:The Propionicin (Propionicin) Family	0	0	0	0	0	0	0	0	0	0	0	0
9.B.87:The Selenoprotein P Receptor (SelP-receptor) Family	0	0	0	0	0	0	0	0	0	0	0	0
9.B.88:The Selenoprotein P Hydrogen Selenide Uptake Protein (SelP) Family	0	0	0	0	0	0	0	0	0	0	0	0
9.B.89:The Putative Channel-forming 3TMSs MamF (MamF) Family	0	0	0	0	0	0	0	0	0	0	0	0
9.B.90:The Putative Channel Forming 2MTSs MamC (MamC) Family	0	0	0	0	0	0	0	0	0	0	0	0
9.B.91:The Bacteriocin 41 Immunity Protein (Bac41IP) Family	0	0	0	0	0	0	0	0	0	0	0	0
9.B.92:The Folate Receptor (FR) Family	0	0	0	0	0	0	0	0	0	0	0	0
9.B.93:The Spanin (Spanin) Family	0	0	0	0	0	0	0	0	0	0	0	0
9.B.94:The Male Sterility-Associated Mitochondrial Protein (MSMP) Family	0	0	0	0	0	0	0	0	0	0	0	0
9.B.95:The MamG (LG)4 repeat (MamG) Family	0	0	0	0	0	0	0	0	0	0	0	0
9.B.96:The PE-PGRS Protein Family	0	0	0	0	0	0	0	0	0	0	0	0
9.B.97:The Acyltransferase-3/Putative Acetyl-CoA Transporter (ATAT) Family	0	1	1	1	0	0	0	1	1	1	1	0
9.B.98:The DUF95 (DUF95) Family	1	1	1	0	1	0	1	1	1	0	0	1
9.B.99:The transmembrane channel-like protein (TMC) Family	0	0	0	0	0	0	0	0	0	0	0	0
9.B.100:The Phage Shock Protein (Psp) Family	0	0	0	0	0	0	0	0	0	0	0	1
9.B.102:The YedE/YeeE (YedE/YeeE) Family	0	1	0	1	0	0	2	1	0	2	0	1
9.B.103:The Putative Ca2+ Uniporter (GC1qR) Family	0	0	0	0	0	0	0	0	0	0	0	0
9.C.1:The Endosomal Oligosaccharide Transporter (EOT)	0	0	0	0	0	0	0	0	0	0	0	0
9.C.2:Volume-sensitive Anion Channels (VAC)	0	0	0	0	0	0	0	0	0	0	0	0
9.C.3:The Rhodococcus erythropolis Porin (REP) Family	0	0	0	0	0	0	0	0	0	0	0	0
9.C.4: The Dolichol-linked Oligosaccharide (DO-ERF) Family	0	0	0	0	0	0	0	0	0	0	0	0
9.C.5:The Endoplasmic Reticulum/Golgi ATP/ADP or AMP Antiport Transporters (ATP-T)	0	0	0	0	0	0	0	0	0	0	0	0
9.C.6:The Mitochondrial Outer Membrane Insertion Pathway (MOM-IP) Family	0	0	0	0	0	0	0	1	0	0	0	0
9.C.7:The Low-affinity, Calcium-blocked, Nonspecific Cation Channel (NSC1) of Saccharomyces cerevisiae	0	0	0	0	0	0	0	0	0	0	0	0
9.C.8:Has become 2.A.91	0	0	0	0	0	0	0	0	0	0	0	0
9.C.9:The Acetobacter aceti Acetate Exporter (AAAE)	0	0	0	0	0	0	0	0	0	0	0	0
9.C.10:The Liver Nicotinic/Nicotinamide Transporter	0	0	0	0	0	0	0	0	0	0	0	0
9.C.11:The Tunneling Nanotube (TNT) Family	0	0	0	0	0	0	0	0	0	0	0	0
9.C.12:The Water Permeable Channels in Frog Auditory Papillar Hair Cells (APHC-C) Family	0	0	0	0	0	0	0	0	0	0	0	0
9.C.13:The Bacterial Endocytosis (BEC) Family	0	0	0	0	0	0	0	0	0	0	0	0
Total	636	612	626	804	632	499	659	602	654	665	523	625
Aerolysin superfamily	0	0	0	0	0	0	0	0	0	0	0	0
APC Superfamily	30	25	35	32	36	21	26	25	30	32	20	32
BART superfamily	3	4	2	2	2	0	6	4	3	3	4	3
Cecropin superfamily	0	0	0	0	0	0	0	0	0	0	0	0
CPA Superfamily	10	9	9	10	8	8	12	8	10	13	8	12
Defensin Superfamily	0	0	0	0	0	0	0	0	0	0	0	0
ENaC/P2X Superfamily	1	0	0	0	0	1	0	0	0	0	0	0
General Bacterial Porin (GBP) Superfamily	0	0	0	0	0	0	0	0	0	0	0	0
Huwentoxin Superfamily	0	0	0	0	0	0	0	0	0	0	0	0
IT Superfamily	6	3	4	9	3	6	4	6	7	11	3	4
LysE Superfamily	3	3	3	3	3	2	2	1	4	3	3	1
MACPF Superfamily	0	0	0	0	0	0	0	0	0	0	0	0
Melittin Superfamily	0	0	0	0	0	0	0	0	0	0	0	0
Mer Superfamily	0	0	0	0	0	0	0	0	0	0	0	0
Mitochondrial Carrier (MC) Superfamily	0	0	0	0	0	0	0	0	0	0	0	0
OmpG superfamily	0	0	0	0	0	0	0	0	0	0	0	0
Opr superfamily	0	0	0	0	0	0	0	0	0	0	0	0
PTS-AG Superfamily	0	0	0	0	0	0	1	0	0	2	0	0
PTS-GFL Superfamily	6	5	6	4	4	5	6	7	6	5	3	6
RTX-toxin superfamily	1	0	0	1	1	0	0	0	1	1	0	0
VIC Superfamily	4	5	5	3	7	6	5	4	5	4	1	4
YaeT/TpsB Superfamily	1	1	1	1	1	1	1	1	1	1	1	1
